# Supplementary material for: Longevity is determined by ETS transcription factors in multiple tissues and diverse species
Source: PLoS Genet. 2019 Jul 29;15(7):e1008212. doi: 10.1371/journal.pgen.1008212 (PMC6662994; doi:10.1371/journal.pgen.1008212)
Supplement: S1 Supplementary Information — (XLSX) [file pgen.1008212.s009.xlsx]

## Sheet: INDEX
Sheet	Name	Description	Key
1	foxo-aop-pnt DESeq2 stats gut	RNAseq, gut, differentially-expressed genes statistics (all genotypes + foxo*aop*pnt)	1
2	foxo-aop-pnt DESeq2 stats FB	RNAseq, fat body, differentially-expressed genes statistics (all genotypes + foxo*aop*pnt)	1
3	foxo-aop regulon gut	RNAseq, gut, foxo*aop, sets of differentially-expressed genes	1
4	foxo-aop regulon fat body	RNAseq, fat body, foxo*aop, sets of differentially-expressed genes	1
5	foxo-aop-pnt regulon gut	RNAseq, gut, foxo*aop*pnt, sets of differentially-expressed genes	1
6	foxo-aop-pnt regulon fat body	RNAseq, fat body, foxo*aop*pnt, sets of differentially-expressed genes	1
7	pntRNAi DESeq2 stats gut	RNAseq, gut, pnt RNAi differentially-expressed genes	1
8	pntRNAi DESeq2 stats FB	RNAseq, fat body, pnt RNAi differentially-expressed genes	1
9	ANOVA tables	Summary (ANOVA) tables of linear models & cox PH (figs 1-5)	in sheet
10	gutFAP_allGO	RNAseq, gut, GO enrichment, union of all foxo-aop-pnt differentially-expressed genes	2
11	fbFAP_allGO	RNAseq, fat body, GO enrichment, union of all foxo-aop-pnt differentially-expressed genes	2
12	gutFA GO	RNAseq, gut, GO enrichment, union of foxo-aop differentially-expressed genes	2
13	fatbodyFA GO	RNAseq, fat body, GO enrichment, union of foxo-aop differentially-expressed genes	2
14	gut PntRNAi GO	RNAseq, gut, GO enrichment, PntRNAi, set of differentially-expressed genes	2
15	FB PntRNAi GO	RNAseq, fat body, GO enrichment, PntRNAi, set of differentially-expressed genes	2
16	gut FxAxP_PCs GO	RNAseq, gut, GO enrichment (by principal component) of genes differentially expressed by 3-way foxo*aop*pnt epistasis	2
17	FB FxAxP_PCs GO	RNAseq, fat body, GO enrichment (by principal component) of genes differentially expressed by 3-way foxo*aop*pnt epistasis	2
18	gut FxAxP GO	RNAseq, gut, GO enrichment of full set of genes differentially expressed by 3-way foxo*aop*pnt epistasis	2
19	FB FxAxP GO	RNAseq, fat body, GO enrichment of full set of genes differentially expressed by 3-way foxo*aop*pnt epistasis	2
20	gut counts F+A+P	Gut read counts (foxo, aopACT, pntP1 overexpression)	3
21	gut VST F+A+P	Gut read counts, variance-stabilising transformation (foxo, aopACT, pntP1 overexpression)	3
22	FB counts F+A+P	Fat body read counts (foxo, aopACT, pntP1 overexpression)	3
23	FB VST F+A+P	Fat body read counts, variance-stabilising transformation (foxo, aopACT, pntP1 overexpression)	3
24	gut counts PntRNAi	Gut read counts (pnt-RNAi)	3
25	gut VST Pnt RNAi	Gut read counts, variance-stabilising transformation (pnt-RNAi)	3
26	FB counts PntRNAi	Fat body read counts (pnt-RNAi)	3
27	FB VST PntRNAi	Fat body read counts, variance-stabilising transformation (pnt-RNAi)	3
28	lifespans %change	Data from Fig 6B - %change in median lifespan
29	lifespans pvalue	Data from Fig 6B - log-rank pvalue
30	C. elegans screen	Full C. elegans screen dataset
31	genotypes	all fly genotypes used in this study
32	primers	cloning primers and sequences

## Sheet: Key 1
Column	Description
gene_id	Flybase ID
gene_symbol	Flybase symbol
log2FoldChange	DESeq2 coefficient
lfcSE	DESeq2 coefficient
padj	P-value corrected for multiple comparisons (Independent Hypothesis Weighting)
Suffixes	…regulated by expression of:
F	Foxo
A	AopACT
P	PntP1
FA	Foxo+AopACT
FP	Foxo+PntP1
AP	AopACT+PntP1
FAP	Foxo+AopACT+PntP1

## Sheet: Key 2
Column	Description
GO.ID	GO term identifier
Term	GO term description
Annotated	N. genes in input set with given annotation
Significant	Observed N. genes in differentially regulated set with given annotation
Expected	Expected N. genes in differentially regulated set with given annotation
P	P-value (fisher's exact)
Dimension	PC onto which gene set was loaded (where applicable)
GO class	BP = Biological Process, CC = Cellular Component, MF = Molecular Function
F	Term enriched in gene set regulated by Foxo
A	Term enriched in gene set regulated by AopACT
P	Term enriched in gene set regulated by PntP1
FA	Term enriched in gene set regulated by Foxo+AopACT
FP	Term enriched in gene set regulated by Foxo+PntP1
AP	Term enriched in gene set regulated by AopACT+PntP1
FAP	Term enriched in gene set regulated by Foxo+AopACT+PntP1

## Sheet: Key 3
Row	Description
sampCode	Library ID
block	Experimental replicate
genotype	Constructs for TF overexpression bourne by flies
RU	Feeding of RU486 inducer

## Sheet: 1 foxo-aop-pnt DESeq2 stats gut
gene_id	gene_symbol	log2FoldChange_F	lfcSE_F	signChange_F	padj_F	log2FoldChange_A	lfcSE_A	signChange_A	padj_A	log2FoldChange_P	lfcSE_P	signChange_P	padj_P	log2FoldChange_FA	lfcSE_FA	signChange_FA	padj_FA	log2FoldChange_FP	lfcSE_FP	signChange_FP	padj_FP	log2FoldChange_AP	lfcSE_AP	signChange_AP	padj_AP	log2FoldChange_FAP	lfcSE_FAP	signChange_FAP	padj_FAP	log2FoldChangeFxAxP	lfcSEFxAxP	padjFxAxP
FBgn0000003	7SLRNA:CR32864	-0.298974	0.294672	0	1	-0.272264	0.317826	0	1	-0.329297	0.483688	0	1	-0.814995	0.48093	0	1	0.0366445	0.615458	0	1	0.168962	0.281246	0	1	-1.2011	0.411478	0	0.300826	-0.0340408	1.31047	1
FBgn0000008	a	0.0305121	0.268308	0	1	-0.100556	0.265599	0	1	0.675797	0.494482	0	1	0.456505	0.505606	0	1	0.338191	0.614196	0	1	-0.240766	0.313283	0	1	0.36881	0.417362	0	1	1.83025	1.15483	1
FBgn0000014	abd-A	-0.237126	0.293608	0	1	-0.224853	0.313724	0	1	-0.397345	0.494456	0	1	0.673822	0.512102	0	1	0.233936	0.610928	0	1	-0.292222	0.365125	0	1	-0.28143	0.412346	0	1	-0.0531238	0.883159	1
FBgn0000015	Abd-B	-0.0377871	0.245541	0	1	-0.207046	0.280927	0	1	0.126587	0.457186	0	1	-0.197453	0.508754	0	1	0.320456	0.600437	0	1	0.188193	0.344402	0	1	-0.175991	0.404142	0	1	1.16988	1.43593	1
FBgn0000017	Abl	-0.151241	0.291946	0	1	0.331199	0.308061	0	1	0.0877664	0.49454	0	1	0.355446	0.501544	0	1	-0.422951	0.611158	0	1	-0.117214	0.364458	0	1	-0.13657	0.414537	0	1	-0.462452	1.0327	1
FBgn0000018	abo	0.0386052	0.280871	0	1	-0.0958754	0.311829	0	1	-0.130224	0.428217	0	1	-0.485902	0.437277	0	1	0.0124635	0.556042	0	1	0.0414266	0.350963	0	1	-0.00730109	0.349537	0	1	-0.168571	0.530613	1
FBgn0000024	Ace	0.426512	0.250883	0	1	-0.514909	0.302699	0	1	-0.555007	0.410049	0	1	-0.0637935	0.399862	0	1	-0.446359	0.577671	0	1	-0.727675	0.347795	0	1	-0.708635	0.353567	0	1	0.107637	0.561429	0.203588
FBgn0000032	Acph-1	-0.0300526	0.236263	0	1	-0.00791099	0.28379	0	1	0.333539	0.351376	0	1	-0.444354	0.340323	0	0.594052	0.607798	0.514234	0	1	0.082202	0.303361	0	1	-0.196564	0.307044	0	1	0.412501	0.406956	0.656401
FBgn0000042	Act5C	-0.286085	0.218602	0	0.806691	0.0763981	0.287743	0	1	0.911774	0.375364	0	0.105029	0.742282	0.289491	1	0.0737234	0.0440639	0.541328	0	1	0.299681	0.337365	0	1	0.872634	0.304207	1	0.0655715	0.929515	0.737944	0.734519
FBgn0000043	Act42A	-0.0462787	0.270093	0	1	-0.1092	0.286944	0	1	2.25402	0.282295	1	1.41502e-13	0.566305	0.29998	0	0.213735	1.23761	0.481886	0	0.219257	1.13459	0.330462	1	0.02796	1.6108	0.310944	1	1.24582e-05	2.50314	0.589235	3.05048e-05
FBgn0000044	Act57B	0.516336	0.198956	0	0.168833	0.0409156	0.28453	0	1	0.264857	0.403242	0	0.767599	0.689628	0.333747	0	0.162417	-0.384158	0.563038	0	1	-0.162214	0.346275	0	1	0.264667	0.349963	0	0.745964	0.0403386	0.833282	1
FBgn0000045	Act79B	0.368799	0.287688	0	1	0.123307	0.277025	0	1	0.813816	0.480933	0	1	0.209366	0.495288	0	1	-0.316691	0.56332	0	1	0.304355	0.329643	0	1	0.410473	0.416139	0	1	1.64714	1.38542	1
FBgn0000046	Act87E	0.75767	0.227528	1	0.0293729	-0.03907	0.304558	0	1	0.500666	0.413098	0	0.530173	0.766655	0.354349	0	0.141104	-0.285853	0.579008	0	1	-0.237256	0.361179	0	1	0.425319	0.348151	0	0.572288	0.414311	0.859567	1
FBgn0000047	Act88F	-0.314957	0.239147	0	1	0.303553	0.271796	0	1	0.211545	0.352717	0	1	0.274503	0.508839	0	1	-0.115193	0.467224	0	1	-0.178428	0.27346	0	1	-0.0316529	0.388165	0	1	-0.0248557	1.78445	1
FBgn0000052	ade2	0.821135	0.284194	0	0.386897	0.209614	0.319679	0	1	-0.131389	0.427003	0	1	0.522636	0.435866	0	1	-0.275432	0.588945	0	1	-0.289226	0.358603	0	1	0.820867	0.379402	0	0.738742	-0.482428	0.67091	0.616848
FBgn0000053	ade3	0.265336	0.295153	0	1	0.146546	0.287432	0	1	0.109335	0.494552	0	1	0.124421	0.50536	0	1	0.200289	0.616452	0	1	0.0555354	0.351004	0	1	0.230083	0.415535	0	1	-0.338645	1.06964	1
FBgn0000055	Adh	0.623549	0.215733	1	0.0634774	0.574477	0.256019	0	0.430772	-0.911712	0.33171	-1	0.0547843	0.468192	0.310459	0	0.319816	-1.22446	0.541502	0	0.580162	0.0645433	0.275002	0	1	0.779602	0.27596	1	0.0894613	-1.76749	0.488132	2.28846e-05
FBgn0000056	Adhr	0.623371	0.215701	0	0.104079	0.574639	0.256053	0	0.626697	-0.912425	0.33191	-1	0.0547843	0.468602	0.310403	0	0.301362	-1.22404	0.541503	0	0.580162	0.0654049	0.275237	0	1	0.779602	0.27596	1	0.078448	-1.76896	0.48821	2.27164e-05
FBgn0000057	adp	-0.191475	0.292677	0	1	-0.0349674	0.319349	0	1	0.290856	0.430313	0	1	0.18332	0.426017	0	1	-0.173967	0.588772	0	1	0.269303	0.364859	0	1	0.19778	0.379834	0	1	0.47533	0.923072	1
FBgn0000063	Mps1	-0.137445	0.297734	0	1	-0.333371	0.319659	0	1	0.414095	0.473423	0	1	0.0412582	0.486538	0	1	0.356504	0.598259	0	1	0.0415778	0.364585	0	1	-0.110118	0.397377	0	1	1.54279	0.781212	1
FBgn0000064	Ald	-0.00325823	0.235585	0	1	0.069155	0.274424	0	1	-0.133521	0.372832	0	0.882873	0.749068	0.292551	1	0.0649949	-0.193256	0.511382	0	1	-0.0837359	0.303895	0	1	-0.0026536	0.313702	0	1	-0.225347	0.640061	0.994482
FBgn0000075	amd	0.0364783	0.179835	0	1	-0.0451458	0.127508	0	1	0.268287	0.405579	0	1	0.0602401	0.372706	0	1	-0.0801986	0.50845	0	1	-0.140277	0.169419	0	1	0.147627	0.319846	0	1	2.28779	2.64043	1
FBgn0000077	amx	-0.0361738	0.27305	0	1	0.18254	0.30592	0	1	-0.0262161	0.402325	0	1	-0.413828	0.401635	0	1	-0.091633	0.554947	0	1	0.28773	0.332571	0	1	0.0249885	0.343831	0	1	-0.331851	0.466455	1
FBgn0000078	Amy-d	0.777084	0.198235	1	0.00458169	-0.239714	0.306459	0	1	0.699263	0.395642	0	0.303538	0.808397	0.322212	1	0.0722014	0.417972	0.578965	0	1	-0.0997044	0.337107	0	1	-0.378762	0.36553	0	0.640101	1.02365	1.00119	1
FBgn0000079	Amy-p	0.578826	0.214475	0	0.134265	-0.208409	0.300583	0	1	0.797091	0.400198	0	0.227976	0.690253	0.303494	1	0.0969602	0.254078	0.577163	0	1	-0.0857799	0.363705	0	1	-0.0679911	0.415298	0	1	1.10046	1.05284	1
FBgn0000083	AnxB9	-0.00594786	0.23363	0	1	0.111694	0.28893	0	1	1.27953	0.389238	1	0.051555	0.680014	0.332579	0	0.21674	0.776547	0.530338	0	1	0.593582	0.3521	0	1	0.619483	0.311672	0	0.434673	1.34521	0.713265	0.954245
FBgn0000084	AnxB10	0.459137	0.291587	0	1	-0.14089	0.29638	0	1	0.912982	0.481647	0	1	0.500074	0.508775	0	1	0.510841	0.600225	0	1	0.317115	0.358532	0	1	0.356425	0.414605	0	1	1.85355	0.996449	1
FBgn0000092	CG2650	0.138415	0.197927	0	1	0.0146646	0.198947	0	1	0.244921	0.321342	0	1	0.0660125	0.40251	0	1	0.659242	0.539513	0	1	0.0645034	0.268199	0	1	0.0849144	0.327366	0	1	1.59387	2.09684	1
FBgn0000097	aop	0.235568	0.220167	0	1	0.979231	0.256838	1	0.0305348	1.03478	0.337479	1	0.0854558	2.03682	0.388986	1	1.19399e-05	1.39659	0.501527	0	0.135874	0.230368	0.279943	0	1	1.21376	0.341115	1	0.0143205	0.102677	0.56311	0.00880081
FBgn0000100	RpLP0	-0.0270572	0.215048	0	1	0.235096	0.295441	0	1	-0.0422631	0.37944	0	0.962612	0.452328	0.324881	0	0.376336	-0.679563	0.563887	0	1	0.236731	0.34525	0	1	0.23292	0.323458	0	0.771059	-0.410577	0.847271	1
FBgn0000108	Appl	-0.196177	0.288698	0	1	0.201771	0.303526	0	1	0.0689635	0.490952	0	1	0.288561	0.51249	0	1	0.156216	0.615908	0	1	-0.12072	0.348482	0	1	0.245394	0.415785	0	1	-0.217834	0.968108	1
FBgn0000109	Aprt	-0.0255497	0.270039	0	1	0.06427	0.307132	0	1	0.0739124	0.423414	0	1	-0.453479	0.424814	0	1	0.614052	0.569161	0	1	0.322135	0.342965	0	1	-0.342039	0.353417	0	1	0.0839218	0.622763	1
FBgn0000114	bru1	0.360648	0.294635	0	1	-0.0201855	0.199812	0	1	-0.881517	0.482015	0	1	-1.18353	0.507665	0	0.494276	1.13485	0.614846	0	1	0.384878	0.363195	0	1	0.0241617	0.417358	0	1	-1.05096	1.60949	1
FBgn0000115	Arl1	0.102683	0.212846	0	1	-0.0268636	0.269603	0	1	0.0548139	0.327138	0	1	-0.17307	0.31132	0	0.724405	-0.108644	0.495671	0	1	0.225341	0.295447	0	1	0.138801	0.272119	0	1	0.0652273	0.288599	1
FBgn0000116	Argk	-0.105994	0.181154	0	1	-0.247322	0.270512	0	1	0.462396	0.393653	0	0.547324	0.750185	0.294782	1	0.0758681	0.00495813	0.552036	0	1	0.267389	0.349966	0	1	0.416889	0.319773	0	0.622208	0.659772	0.73169	0.959134
FBgn0000117	arm	-0.0443912	0.260138	0	1	0.204325	0.300262	0	1	0.379101	0.410613	0	0.648121	0.728214	0.322124	0	0.1891	-0.153295	0.542584	0	1	0.0331617	0.360254	0	1	0.2141	0.311136	0	1	0.209167	0.840182	1
FBgn0000119	arr	0.281036	0.244256	0	1	-0.0456125	0.295081	0	1	-0.368217	0.400438	0	1	0.306859	0.376893	0	1	0.00183111	0.55325	0	1	-0.00415852	0.326144	0	1	-0.110471	0.340699	0	1	-0.444888	0.42805	1
FBgn0000120	Arr1	0.00448417	0.164306	0	1	-0.269586	0.240384	0	1	-0.0672049	0.204815	0	1	0.619143	0.446776	0	1	0.0108173	0.373114	0	1	-0.171735	0.184808	0	1	-0.0700634	0.257012	0	1	0.147732	2.73966	1
FBgn0000121	Arr2	-0.0424365	0.159089	0	1	-0.0801066	0.112785	0	1	-0.335045	0.378233	0	1	0.771454	0.480332	0	1	0.0995931	0.266494	0	1	-0.158358	0.224252	0	1	-0.209824	0.307615	0	1	2.73917	3.39529	1
FBgn0000139	ash2	0.048709	0.227515	0	1	0.21247	0.276672	0	1	-0.0655591	0.35035	0	1	-0.0876381	0.334618	0	1	-0.116281	0.530614	0	1	0.223714	0.292751	0	1	0.00662099	0.300847	0	1	-0.441009	0.329931	1
FBgn0000140	asp	-0.0163424	0.241652	0	1	-0.292622	0.295766	0	1	-0.341044	0.491151	0	1	-0.358022	0.395763	0	1	0.618565	0.611885	0	1	-0.0244165	0.33861	0	1	-0.202158	0.412893	0	1	0.650045	1.67388	1
FBgn0000146	aub	0.390078	0.254998	0	1	0.0847561	0.274302	0	1	-0.194318	0.493337	0	1	-0.60069	0.431694	0	1	0.301	0.569574	0	1	-0.0550276	0.311759	0	1	0.506721	0.404625	0	1	-1.37979	2.03282	1
FBgn0000147	aurA	0.220162	0.266493	0	1	-0.0740183	0.295007	0	1	-0.610551	0.493796	0	1	-0.938953	0.514197	0	1	0.526583	0.611345	0	1	0.0702768	0.337699	0	1	0.0107153	0.397559	0	1	-0.721268	1.25693	1
FBgn0000150	awd	0.133487	0.19635	0	1	0.0680186	0.266528	0	1	0.174732	0.281728	0	0.794105	-0.629069	0.279434	0	0.100617	-0.0887326	0.500193	0	1	0.414654	0.275975	0	0.910189	0.0688663	0.249668	0	0.914083	-0.0273395	0.3574	0.153989
FBgn0000152	Axs	0.37605	0.285404	0	1	0.0341041	0.316668	0	1	0.149423	0.435871	0	1	-0.0675683	0.471929	0	1	0.377254	0.606315	0	1	-0.298996	0.349504	0	1	0.439999	0.361355	0	1	-0.0356199	0.611088	1
FBgn0000153	b	0.0433756	0.120389	0	1	-0.0361607	0.12967	0	1	0.792602	0.396678	0	1	-0.0646888	0.306707	0	1	0.786083	0.592553	0	1	0.0981015	0.158536	0	1	0.114111	0.316737	0	1	5.16478	2.62559	1
FBgn0000158	bam	0.0149707	0.219755	0	1	-0.20421	0.230882	0	1	-0.306437	0.469491	0	1	-0.807625	0.476564	0	1	0.117041	0.428703	0	1	-0.0511023	0.33123	0	1	-0.647141	0.381676	0	1	-0.2032	1.77971	1
FBgn0000163	baz	0.558482	0.23501	0	0.578774	-0.351751	0.286663	0	1	0.481489	0.358233	0	0.927448	0.470149	0.354046	0	1	0.846917	0.514733	0	1	0.202719	0.295578	0	1	0.071302	0.336304	0	1	1.07282	0.468584	0.400523
FBgn0000166	bcd	0.0431568	0.120106	0	1	-0.0128189	0.231786	0	1	-0.698724	0.462623	0	1	-0.770265	0.480582	0	1	0.30306	0.422758	0	1	0.0251719	0.201928	0	1	NA	NA	NA	NA	-1.87292	2.8888	1
FBgn0000173	ben	-0.0336341	0.194503	0	1	-0.0551245	0.27526	0	1	0.011774	0.329469	0	0.990808	-0.431687	0.302948	0	0.309096	0.530297	0.518263	0	1	-0.119341	0.284535	0	1	-0.330388	0.296717	0	0.622208	0.184969	0.491631	0.886439
FBgn0000180	bib	0.290733	0.273739	0	1	-0.186433	0.257805	0	1	0.71363	0.494466	0	1	0.018507	0.50668	0	1	-0.056347	0.614889	0	1	-0.0425524	0.362264	0	1	0.601415	0.417322	0	1	2.48723	1.26027	1
FBgn0000181	bic	0.144408	0.186116	0	1	0.140152	0.243344	0	1	-0.137559	0.294146	0	0.854088	-0.000316846	0.252485	0	0.90666	-0.377787	0.510871	0	1	0.197211	0.266038	0	1	0.0959118	0.284082	0	0.863833	-0.407905	0.386785	0.885398
FBgn0000182	BicC	0.500767	0.281456	0	1	-0.0918528	0.192099	0	1	-0.302293	0.36108	0	1	-0.410118	0.445106	0	1	0.698099	0.602506	0	1	0.278621	0.332972	0	1	-0.252121	0.41017	0	1	-0.841004	2.59347	1
FBgn0000183	BicD	-0.0268967	0.205972	0	1	-0.0738676	0.250411	0	1	0.398179	0.305363	0	0.999999	-0.176588	0.301884	0	0.674563	0.254401	0.502114	0	1	-0.159539	0.277123	0	1	-0.165342	0.284407	0	1	0.503363	0.312872	0.950931
FBgn0000212	brm	0.129936	0.249611	0	1	0.201901	0.282564	0	1	0.149607	0.36595	0	1	-0.194963	0.366435	0	1	-0.0738954	0.537232	0	1	-0.0134159	0.315172	0	1	0.245182	0.322835	0	1	0.0101278	0.427676	1
FBgn0000221	brn	0.120829	0.296906	0	1	0.00964718	0.296428	0	1	1.39414	0.462825	0	0.268475	0.0520037	0.512705	0	1	2.07494	0.559529	1	0.0169778	0.773001	0.362334	0	1	-0.0275651	0.411533	0	1	2.08449	0.931958	0.0950683
FBgn0000228	Bsg25D	0.00723474	0.262593	0	1	0.0475217	0.276715	0	1	0.249725	0.366084	0	1	0.406516	0.347454	0	1	-0.0258895	0.531021	0	1	0.109296	0.300073	0	1	-0.192169	0.307594	0	1	0.251997	0.403539	1
FBgn0000229	bsk	-0.0955635	0.217948	0	1	0.0582894	0.269022	0	1	0.00300266	0.351359	0	1	-0.268811	0.331835	0	0.608051	0.444868	0.538708	0	1	0.0128913	0.316761	0	1	-0.214758	0.283388	0	0.745964	0.0120084	0.573092	1
FBgn0000239	bur	0.00256784	0.214355	0	1	-0.102527	0.253288	0	1	0.150987	0.334668	0	1	-0.186436	0.295613	0	0.653182	0.207029	0.499857	0	1	-0.0859649	0.303749	0	1	0.0364039	0.279188	0	1	0.303438	0.262824	1
FBgn0000241	bw	-0.18076	0.292675	0	1	0.127641	0.312868	0	1	0.10283	0.488533	0	1	0.0963636	0.505481	0	1	0.529082	0.616597	0	1	-0.47677	0.364202	0	1	-0.229601	0.407029	0	1	-0.0839412	0.786906	1
FBgn0000244	by	-0.0128843	0.246159	0	1	0.034114	0.284383	0	1	-0.157195	0.345219	0	1	0.863598	0.34852	0	0.131947	-0.599659	0.523155	0	1	-0.104117	0.311805	0	1	-0.0492906	0.299326	0	1	-0.141837	0.536945	0.628925
FBgn0000246	c(3)G	-0.0801923	0.275743	0	1	-0.0898168	0.280651	0	1	-0.217028	0.491468	0	1	-1.05862	0.512084	0	0.90638	0.55747	0.602144	0	1	0.286224	0.313747	0	1	-0.356952	0.389269	0	1	-0.454731	1.32671	1
FBgn0000247	ca	0.0236595	0.265501	0	1	-0.162276	0.316482	0	1	-0.177044	0.44481	0	1	0.867803	0.399372	0	1	-0.00375746	0.582367	0	1	-0.0353502	0.347247	0	1	0.37834	0.377651	0	1	-0.0384433	0.722432	1
FBgn0000250	cact	0.0803661	0.196555	0	1	0.443603	0.240108	0	0.755651	-0.0172114	0.329493	0	1	0.529335	0.298417	0	0.249264	-0.299155	0.512184	0	1	0.0955944	0.261774	0	1	0.00842306	0.273456	0	0.925701	-0.656297	0.332273	0.318235
FBgn0000251	cad	0.0755233	0.281631	0	1	0.182078	0.312636	0	1	0.418308	0.449304	0	1	0.865414	0.405689	0	0.622775	0.0377754	0.53078	0	1	-0.0935362	0.33336	0	1	-0.16683	0.361816	0	1	0.450998	0.693068	1
FBgn0000253	Cam	-0.286879	0.210752	0	0.966258	-0.450451	0.237406	0	0.937143	-0.0933816	0.314293	0	0.882035	-0.513093	0.316806	0	0.297026	0.414351	0.522444	0	1	-0.125931	0.304441	0	1	-0.110776	0.287205	0	0.854146	0.625357	0.526792	0.929881
FBgn0000256	capu	-0.593674	0.284224	0	1	0.0186591	0.292367	0	1	0.34592	0.407081	0	1	1.15854	0.338619	1	0.014031	-0.488815	0.570212	0	1	0.176141	0.353253	0	1	0.158969	0.329777	0	1	0.497569	0.888449	0.84886
FBgn0000257	car	0.0387233	0.292454	0	1	0.106448	0.313725	0	1	-0.308363	0.490486	0	1	0.361103	0.505378	0	1	-0.269585	0.616452	0	1	-0.169332	0.364854	0	1	-0.00580761	0.411117	0	1	-0.761266	0.816141	1
FBgn0000259	CkIIbeta	-0.125196	0.196813	0	1	-0.0456152	0.257661	0	1	-0.116781	0.30862	0	0.891923	-0.355553	0.296309	0	0.380591	0.373895	0.520838	0	1	-0.199741	0.298743	0	1	-0.148	0.290724	0	0.817823	0.0539397	0.450827	0.996128
FBgn0000261	Cat	0.0947601	0.239131	0	1	0.327122	0.283792	0	1	-0.389785	0.408961	0	0.633355	1.36973	0.303156	1	0.000325876	-1.15211	0.581381	0	0.926426	-0.306259	0.340673	0	1	0.40108	0.322359	0	0.572457	-1.09239	0.85778	0.270544
FBgn0000273	Pka-C1	-0.0787108	0.229278	0	1	-0.0993505	0.263505	0	1	-0.366686	0.324076	0	0.563042	0.352606	0.3098	0	0.449423	0.201207	0.516762	0	1	-0.337697	0.289967	0	0.983425	-0.241704	0.278342	0	0.754251	-0.119908	0.422509	0.642586
FBgn0000283	Cp190	0.109246	0.237625	0	1	0.0269665	0.267122	0	1	0.145454	0.324522	0	1	0.127991	0.32354	0	0.999577	0.128565	0.503779	0	1	-0.13582	0.290261	0	1	0.0536371	0.297165	0	1	0.194804	0.365533	1
FBgn0000286	Cf2	-0.0871361	0.249404	0	1	0.160345	0.27744	0	1	-0.110426	0.367518	0	1	0.33236	0.349386	0	1	-0.155172	0.525538	0	1	-0.178633	0.295652	0	1	-0.062598	0.314371	0	1	-0.216278	0.369507	1
FBgn0000289	cg	-0.0564149	0.285133	0	1	0.147526	0.311955	0	1	0.0824345	0.378169	0	1	0.464637	0.388723	0	1	-0.11164	0.52996	0	1	-0.173193	0.327984	0	1	0.0809478	0.344815	0	1	0.0389479	0.729595	1
FBgn0000299	Col4a1	0.106532	0.264273	0	1	0.131236	0.232805	0	1	0.0151174	0.479397	0	1	-0.0930044	0.436404	0	1	-0.447045	0.565665	0	1	0.225678	0.299174	0	1	0.0654126	0.409194	0	1	-0.706004	1.40242	1
FBgn0000307	chif	0.0376202	0.250753	0	1	0.0713139	0.301586	0	1	0.114207	0.360439	0	1	-0.0778898	0.367988	0	1	0.0895405	0.532775	0	1	0.0329151	0.316859	0	1	-0.0590735	0.317543	0	1	-0.0551854	0.425914	1
FBgn0000308	chic	0.0515999	0.190076	0	1	-0.0369638	0.249217	0	1	0.438202	0.269267	0	0.344764	-0.330096	0.311352	0	0.47955	0.355614	0.490311	0	1	0.340719	0.273719	0	0.970584	0.217161	0.263808	0	0.738196	0.527286	0.360112	0.500081
FBgn0000316	cin	-0.13822	0.227037	0	1	0.118735	0.276055	0	1	-0.0918185	0.352621	0	1	-0.488232	0.345659	0	0.542518	0.439529	0.532488	0	1	-0.169629	0.322583	0	1	0.0391625	0.305798	0	1	-0.137895	0.433112	1
FBgn0000317	ck	-0.213577	0.252498	0	1	-0.294992	0.289585	0	1	-0.118388	0.35409	0	1	-0.796053	0.364517	0	0.416367	0.380018	0.528231	0	1	-0.433475	0.326721	0	1	-0.131148	0.301906	0	1	0.309929	0.45543	1
FBgn0000318	cl	0.478078	0.187512	0	0.181642	0.209729	0.267015	0	1	-0.0492209	0.30556	0	0.962612	-0.104278	0.313717	0	0.814752	-0.363672	0.486729	0	1	0.364019	0.289104	0	0.970584	0.277093	0.272258	0	0.645401	-0.272078	0.415239	0.809454
FBgn0000319	Chc	-0.110222	0.182164	0	1	-0.0903696	0.235384	0	1	0.41482	0.280334	0	0.413553	0.166708	0.268537	0	0.697869	0.218991	0.482762	0	1	0.20453	0.249963	0	1	0.243403	0.259203	0	0.771059	0.548356	0.232421	0.366935
FBgn0000326	clt	0.0964273	0.225923	0	1	-0.280516	0.273304	0	1	-0.486356	0.335336	0	0.900827	-0.248251	0.327126	0	0.774172	-0.88586	0.535952	0	1	-0.221532	0.318067	0	1	-0.247277	0.316843	0	0.973357	-0.238406	0.410661	0.84886
FBgn0000330	cm	0.112732	0.269274	0	1	-0.0478612	0.309995	0	1	0.175968	0.392278	0	1	0.372984	0.412564	0	1	-0.063576	0.574688	0	1	-0.105445	0.331332	0	1	0.314877	0.334264	0	1	0.259176	0.494859	1
FBgn0000337	cn	0.113648	0.163437	0	1	0.366482	0.314139	0	1	-0.253946	0.35892	0	1	0.696267	0.4547	0	1	0.0552805	0.252139	0	1	-0.0133007	0.114248	0	1	NA	NA	NA	NA	-3.25733	1.91196	1
FBgn0000339	cni	-0.0965257	0.222767	0	1	0.0800143	0.278862	0	1	-0.340503	0.357983	0	0.658769	-0.342943	0.335637	0	0.521207	0.203969	0.533805	0	1	-0.0259691	0.301935	0	1	-0.446478	0.315097	0	0.502618	-0.468494	0.63828	1
FBgn0000346	comt	0.065131	0.172553	0	1	0.0118819	0.213616	0	1	-0.394335	0.416992	0	1	0.21588	0.405038	0	1	0.137802	0.500286	0	1	-0.0602882	0.250603	0	1	-0.0741199	0.330715	0	1	-1.93106	2.28175	1
FBgn0000351	cort	-0.139761	0.286711	0	1	-0.336003	0.310418	0	1	-0.331468	0.481943	0	1	-0.217637	0.506787	0	1	0.287361	0.616735	0	1	0.128356	0.351608	0	1	-0.341379	0.415342	0	1	0.491585	0.973355	1
FBgn0000352	cos	-0.124045	0.297774	0	1	0.117944	0.319694	0	1	-0.106973	0.46885	0	1	-0.348233	0.4938	0	1	0.291976	0.598372	0	1	-0.219993	0.3626	0	1	0.245735	0.394082	0	1	-0.390796	0.733795	1
FBgn0000355	Cp15	-0.102387	0.295095	0	1	-0.328655	0.295739	0	1	-0.59368	0.397086	0	1	0.86576	0.513081	0	1	0.136556	0.313026	0	1	0.410673	0.343693	0	1	0.295678	0.411282	0	1	-5.73029	2.60109	0.872544
FBgn0000356	Cp16	0.817871	0.256745	0	0.200509	0.19732	0.192525	0	1	-0.647943	0.405568	0	1	0.204504	0.479098	0	1	0.0863567	0.271674	0	1	-0.153081	0.252555	0	1	-0.110705	0.295616	0	1	-7.1669	3.30457	1
FBgn0000357	Cp18	1.12981	0.294125	1	0.0194522	0.454991	0.256807	0	1	-0.253967	0.302327	0	1	0.991673	0.513897	0	1	0.0760497	0.273365	0	1	-0.15007	0.189349	0	1	0.252139	0.350028	0	1	-7.93476	3.06249	1
FBgn0000358	Cp19	0.841189	0.258685	0	0.196984	0.297693	0.256647	0	1	0.437438	0.483174	0	1	0.217266	0.51208	0	1	0.0664425	0.272259	0	1	0.314281	0.299001	0	1	-0.238235	0.363737	0	1	-0.600464	2.16721	1
FBgn0000359	Cp36	0.229626	0.19342	0	1	0.0271015	0.16752	0	1	0.993653	0.486511	0	1	-0.337828	0.344444	-1	NA	0.112781	0.282049	0	1	0.490387	0.280727	0	1	-0.328853	0.314794	0	1	0.612827	2.99918	0.948243
FBgn0000360	Cp38	0.296091	0.190168	0	1	0.0152642	0.128032	0	1	1.12512	0.489533	0	1	-0.475377	0.389865	-1	NA	0.477825	0.535018	0	1	1.08462	0.358956	0	0.356015	-0.245488	0.250423	-1	NA	2.27604	3.01899	0.63509
FBgn0000370	crc	0.07263	0.205068	0	1	0.0340582	0.245664	0	1	-0.116627	0.305482	0	0.876343	-0.345833	0.281508	0	0.436156	0.178987	0.512347	0	1	-0.108795	0.284453	0	1	-0.27825	0.258626	0	0.669821	-0.139052	0.451512	1
FBgn0000376	crm	-0.0226478	0.296995	0	1	0.0368196	0.319101	0	1	-0.107597	0.481512	0	1	-0.0895695	0.478362	0	1	-0.348054	0.610634	0	1	-0.0613159	0.364858	0	1	0.0872594	0.398906	0	1	-0.0122754	0.765764	1
FBgn0000377	crn	-0.121398	0.286853	0	1	0.393324	0.319221	0	1	0.177982	0.475922	0	1	0.389545	0.486152	0	1	-0.442659	0.603915	0	1	-0.181123	0.364394	0	1	0.305673	0.37864	0	1	-0.443728	1.10824	1
FBgn0000382	csw	-0.261279	0.244123	0	1	-0.188172	0.289375	0	1	-0.114914	0.36301	0	1	-0.466432	0.347336	0	1	0.240011	0.536073	0	1	-0.322864	0.307086	0	1	-0.103209	0.321386	0	1	0.228226	0.426099	1
FBgn0000384	cta	0.182881	0.248394	0	1	-0.129728	0.287084	0	1	-0.0951519	0.364376	0	1	0.00190708	0.343076	0	1	0.829707	0.555626	0	1	-0.279986	0.322544	0	1	-0.306157	0.309132	0	1	0.115042	0.526306	0.981362
FBgn0000392	cup	-0.076256	0.244088	0	1	-0.0109654	0.28308	0	1	-0.40674	0.361167	0	1	-0.855776	0.327641	-1	0.0868082	0.323703	0.50897	0	1	0.229249	0.290784	0	1	-0.143962	0.305516	0	1	-0.498214	0.467062	0.77761
FBgn0000394	cv	-0.00238694	0.291507	0	1	0.140844	0.316763	0	1	0.352046	0.429375	0	1	0.133442	0.463346	0	1	0.448847	0.574619	0	1	0.127067	0.354939	0	1	-0.0748173	0.369938	0	1	0.33293	0.59894	1
FBgn0000395	cv-2	-0.0991021	0.295162	0	1	0.277088	0.31293	0	1	0.552049	0.489562	0	1	1.12871	0.454109	0	0.395593	0.229821	0.594538	0	1	0.296128	0.364653	0	1	0.536868	0.390577	0	1	0.321069	0.798234	1
FBgn0000404	CycA	0.398497	0.280609	0	1	-0.22886	0.319376	0	1	-0.341078	0.447002	0	1	-0.871201	0.503681	0	0.311848	1.23169	0.567147	0	0.925068	0.027682	0.355676	0	1	0.180494	0.364195	0	1	-0.20768	1.11	0.748372
FBgn0000405	CycB	0.478122	0.286108	0	1	-0.0554546	0.248264	0	1	-0.355049	0.477069	0	1	-0.492275	0.477985	0	0.630829	0.793108	0.609665	0	1	0.372467	0.36508	0	1	0.157526	0.381496	0	1	-0.738406	1.75193	1
FBgn0000406	Cyt-b5-r	0.0385989	0.28414	0	1	1.31042	0.285663	1	0.00193198	-1.7319	0.390306	-1	0.00148306	1.94912	0.392743	1	4.19984e-05	-0.483949	0.562982	0	1	0.619456	0.281867	0	0.569757	0.655124	0.343292	0	0.738196	-3.97318	0.752809	1.74836e-06
FBgn0000411	D	-0.0390319	0.193928	0	1	0.159429	0.178484	0	1	0.104674	0.205367	0	1	0.222287	0.328638	0	1	0.00940755	0.371999	0	1	0.152754	0.229044	0	1	-0.102095	0.168419	0	1	0.306243	3.24976	1
FBgn0000412	D1	0.00684023	0.246419	0	1	0.059091	0.288818	0	1	0.33298	0.397434	0	1	0.318697	0.355393	0	1	0.00951923	0.535467	0	1	-0.0804538	0.330419	0	1	0.33467	0.355183	0	1	0.251477	0.652442	1
FBgn0000414	Dab	0.292197	0.275068	0	1	-0.0767242	0.315351	0	1	-0.206091	0.41979	0	1	-0.204032	0.445326	0	1	0.149554	0.582764	0	1	-0.187466	0.350164	0	1	-0.147107	0.351361	0	1	-0.0365398	0.568491	1
FBgn0000416	Sap-r	-0.0279927	0.175789	0	1	-0.0643869	0.227343	0	1	0.324594	0.287738	0	0.59405	0.464641	0.269699	0	0.21908	0.16481	0.487234	0	1	-0.17052	0.246356	0	1	0.150987	0.284732	0	0.822708	0.325057	0.291431	0.826266
FBgn0000422	Ddc	-0.136058	0.291766	0	1	-0.14729	0.276928	0	1	0.330246	0.493464	0	1	0.256074	0.513508	0	1	-0.131795	0.61388	0	1	-0.310832	0.357457	0	1	-0.00739529	0.417298	0	1	1.22129	1.17178	1
FBgn0000426	SmF	0.233084	0.277679	0	1	0.179948	0.309228	0	1	0.103938	0.416346	0	1	-0.3678	0.404202	0	1	0.163611	0.555356	0	1	0.165571	0.35706	0	1	0.256582	0.350646	0	1	-0.149437	0.550121	1
FBgn0000427	2001-12-01	0.00834066	0.175173	0	1	0.121194	0.151958	0	1	0.316732	0.343349	0	1	-0.131911	0.361474	0	1	-0.0941183	0.417861	0	1	0.279664	0.204903	0	1	0.536471	0.312242	0	1	0.519259	3.47096	1
FBgn0000442	Pkg21D	-0.0442227	0.279956	0	1	-0.090528	0.293207	0	1	0.416211	0.491047	0	1	0.206714	0.501602	0	1	-0.120873	0.603988	0	1	0.15229	0.350465	0	1	0.136503	0.417246	0	1	1.43822	1.32611	1
FBgn0000447	Dhod	0.322145	0.234443	0	1	0.236906	0.290338	0	1	-0.117635	0.368096	0	1	-0.0470373	0.336684	0	1	-0.249587	0.55554	0	1	0.0457177	0.302165	0	1	-0.0434538	0.304162	0	1	-0.50072	0.404718	1
FBgn0000448	Hr3	-0.200662	0.284204	0	1	-0.198173	0.296644	0	1	0.354528	0.494192	0	1	-0.143881	0.510546	0	1	0.374052	0.614988	0	1	0.11186	0.363597	0	1	0.316733	0.416999	0	1	1.22645	0.927028	1
FBgn0000449	dib	-0.225814	0.279271	0	1	-0.145433	0.31322	0	1	-1.05428	0.431148	0	0.392943	-0.0869418	0.426122	0	1	-0.158997	0.594461	0	1	-0.463175	0.364012	0	1	-0.992817	0.36973	0	0.300826	-1.26456	0.800879	1
FBgn0000451	ect	0.221538	0.290748	0	1	0.337884	0.270595	0	1	0.549617	0.494267	0	1	-0.266584	0.506495	0	1	-0.0467402	0.608668	0	1	0.039654	0.357181	0	1	-0.00161165	0.406848	0	1	-0.270015	1.14199	1
FBgn0000454	Dip-B	-0.0939857	0.190611	0	1	0.246684	0.279619	0	1	0.116421	0.367086	0	0.899029	0.636169	0.294144	0	0.141104	-0.168404	0.560974	0	1	0.210155	0.314791	0	1	0.524498	0.31847	0	0.406969	-0.301849	0.666818	0.97036
FBgn0000455	Dip-C	-0.0400975	0.217737	0	1	0.261707	0.290107	0	1	0.237638	0.39162	0	1	0.980222	0.320841	1	0.0340428	-0.226092	0.561616	0	1	-0.012328	0.355636	0	1	0.327154	0.322766	0	1	-0.187754	0.761683	1
FBgn0000459	disco	0.365867	0.280318	0	1	-0.176376	0.252148	0	1	0.234451	0.469613	0	1	0.0223215	0.489523	0	1	-0.0108974	0.590561	0	1	0.0255167	0.304319	0	1	-0.567583	0.397618	0	1	1.66033	1.44741	1
FBgn0000463	Dl	-0.0851689	0.297419	0	1	-0.498271	0.319695	0	1	0.213666	0.455642	0	1	-0.138688	0.480462	0	1	0.705849	0.587463	0	1	-0.0205059	0.354535	0	1	0.152125	0.400519	0	1	1.65169	0.617726	1
FBgn0000464	Lar	-0.146641	0.278253	0	1	-0.126477	0.314625	0	1	-0.204155	0.406087	0	1	-0.100878	0.415049	0	1	0.287116	0.570231	0	1	-0.361736	0.349562	0	1	-0.332976	0.350465	0	1	-0.111593	0.537861	1
FBgn0000473	Cyp6a2	-0.0932328	0.22949	0	1	-0.00851329	0.28286	0	1	-0.553322	0.43586	0	0.52332	0.788518	0.349215	0	0.114109	-1.28775	0.597264	0	0.87626	-0.898304	0.353623	0	0.230145	-0.155345	0.34692	0	0.844517	-0.88632	0.990111	0.600634
FBgn0000477	DNaseII	0.443536	0.285468	0	1	1.13962	0.291736	1	0.0214539	-0.57309	0.420495	0	1	1.31189	0.390926	1	0.0994335	-0.526141	0.602934	0	1	0.401239	0.333437	0	1	0.549023	0.337234	0	0.951574	-2.32286	0.664011	0.0303886
FBgn0000479	dnc	-0.205358	0.238144	0	1	-0.561773	0.286778	0	1	-0.830224	0.335539	0	0.293107	-0.533691	0.32846	0	0.433871	-0.39234	0.535894	0	1	-0.885895	0.320768	0	0.180926	-0.791934	0.311355	0	0.261525	-0.0299272	0.548385	1
FBgn0000482	dor	0.105713	0.296378	0	1	0.196929	0.318082	0	1	0.415625	0.485788	0	1	0.882035	0.488778	0	1	-0.247581	0.599543	0	1	0.444411	0.362873	0	1	-0.0447644	0.384195	0	1	0.443302	0.797264	1
FBgn0000489	Pka-C3	-0.185991	0.277445	0	1	0.0259384	0.300086	0	1	-0.241693	0.391392	0	1	-0.145403	0.393728	0	1	0.0841858	0.562201	0	1	-0.111956	0.350046	0	1	-0.201042	0.366268	0	1	-0.29131	0.603379	1
FBgn0000490	dpp	0.0886395	0.295014	0	1	-0.103083	0.319539	0	1	0.0863975	0.453611	0	1	0.391361	0.444031	0	1	-0.265189	0.578735	0	1	-0.377902	0.358286	0	1	-0.0851784	0.355611	0	1	0.569013	0.667244	1
FBgn0000499	dsh	0.119276	0.297249	0	1	0.110536	0.310873	0	1	0.447967	0.483685	0	1	0.567154	0.484341	0	1	-0.448254	0.583359	0	1	0.0218061	0.362889	0	1	0.420288	0.413523	0	1	0.595486	1.13271	1
FBgn0000504	dsx	-0.0502138	0.25564	0	1	-0.0668672	0.281878	0	1	-0.146015	0.358146	0	1	-0.0120164	0.345959	0	1	-0.0571905	0.535604	0	1	-0.630728	0.311999	0	1	-0.595812	0.322871	0	0.74049	0.0385372	0.439023	1
FBgn0000520	dwg	-0.0155616	0.277989	0	1	0.100086	0.268358	0	1	0.0344373	0.477014	0	1	0.438635	0.501284	0	1	-0.41556	0.591638	0	1	-0.0384671	0.295495	0	1	-0.046997	0.368359	0	1	-0.382263	1.47246	1
FBgn0000524	dx	-0.340198	0.281965	0	1	-0.0714153	0.313733	0	1	-0.0243932	0.429513	0	1	0.0220387	0.440098	0	1	-0.0175686	0.574155	0	1	-0.417749	0.34901	0	1	0.060286	0.372749	0	1	0.183356	0.534222	1
FBgn0000533	ea	0.0259771	0.258219	0	1	0.0483802	0.216043	0	1	-0.829959	0.472698	0	1	-0.227544	0.410323	0	1	-0.296801	0.583828	0	1	0.359402	0.294478	0	1	0.0579469	0.367278	0	1	-2.88504	2.17248	1
FBgn0000535	eag	-0.0098614	0.174613	0	1	0.115987	0.15129	0	1	-0.0016557	0.229488	0	1	0.232324	0.444931	0	1	0.146836	0.315684	0	1	-0.144703	0.256556	0	1	0.033801	0.252217	0	1	-2.32754	2.83412	1
FBgn0000536	eas	-0.161256	0.188671	0	1	-0.00125276	0.239277	0	1	-0.586295	0.325234	0	0.29945	-0.537799	0.305063	0	0.254022	-0.140647	0.51416	0	1	-0.375184	0.2813	0	0.960888	-0.710635	0.25647	-1	0.0781154	-0.616365	0.422237	0.846426
FBgn0000541	E(bx)	-0.0408168	0.227767	0	1	-0.268539	0.281397	0	1	-0.102294	0.335141	0	1	-0.358476	0.305979	0	0.542518	0.353543	0.527078	0	1	-0.294473	0.314526	0	1	-0.345713	0.293203	0	1	0.179293	0.46976	1
FBgn0000542	ec	0.101155	0.234626	0	1	0.100412	0.198367	0	1	0.361253	0.422522	0	1	-0.382855	0.448606	0	1	0.0766346	0.54379	0	1	0.0341145	0.300137	0	1	-0.280036	0.343553	0	1	0.920554	1.7688	1
FBgn0000543	ecd	-0.048385	0.296037	0	1	0.0936363	0.305159	0	1	0.349382	0.49109	0	1	0.247784	0.514177	0	1	-0.312591	0.612905	0	1	0.0307363	0.348364	0	1	-0.0396536	0.417197	0	1	0.281503	1.12051	1
FBgn0000546	EcR	-0.419666	0.290517	0	1	-0.179403	0.318965	0	1	-0.378796	0.435969	0	1	-0.175122	0.43024	0	1	-0.111372	0.601025	0	1	-0.226231	0.362172	0	1	-0.477799	0.379323	0	1	0.0242762	0.725754	1
FBgn0000547	ed	-0.148947	0.294785	0	1	-0.102824	0.319012	0	1	-0.810605	0.444801	0	1	-0.370058	0.44519	0	1	0.472256	0.581026	0	1	-0.083568	0.357824	0	1	-0.427986	0.388485	0	1	-0.782836	0.703199	1
FBgn0000557	eEF1alpha2	0.0218811	0.249452	0	1	0.000902423	0.179533	0	1	-0.16586	0.391024	0	1	0.126135	0.483235	0	1	0.0924113	0.570217	0	1	0.290702	0.328533	0	1	-0.230626	0.319996	0	1	-0.299617	2.21424	1
FBgn0000559	eEF2	0.0478571	0.180149	0	1	-0.111847	0.251756	0	1	-0.235964	0.316575	0	0.767599	0.412714	0.303043	0	0.387	-0.520455	0.550254	0	1	-0.205606	0.264297	0	1	0.234072	0.315077	0	0.763108	-0.251778	0.563583	0.84014
FBgn0000562	egl	0.130497	0.219566	0	1	0.0588932	0.266569	0	1	0.263139	0.326711	0	1	0.643297	0.309483	0	0.254747	-0.0489979	0.520061	0	1	-0.0544051	0.295769	0	1	0.00856878	0.290355	0	1	0.195701	0.401095	1
FBgn0000565	Eip71CD	0.831565	0.208065	1	0.00369395	1.19247	0.250875	1	0.000399965	0.522426	0.323457	0	0.36584	0.672901	0.330006	0	0.169178	0.87562	0.487004	0	0.843827	0.5941	0.307477	0	0.594886	1.1493	0.304666	1	0.00578595	-0.78958	0.397654	0.623477
FBgn0000566	Eip55E	0.521267	0.218712	0	0.248251	1.18992	0.273174	1	0.00193198	-0.166123	0.312642	0	0.827835	1.73432	0.322553	1	5.98312e-06	-0.172879	0.500745	0	1	0.360506	0.269571	0	0.964101	1.35307	0.317068	1	0.000878508	-1.83188	0.482836	7.28142e-05
FBgn0000567	Eip74EF	-0.260137	0.296288	0	1	-0.0893597	0.316885	0	1	0.517176	0.425899	0	1	0.34844	0.454008	0	1	1.08463	0.55804	0	1	-0.0738285	0.35876	0	1	-0.460865	0.367319	0	1	0.986694	0.575566	0.102722
FBgn0000568	Eip75B	-0.264314	0.273284	0	1	-0.366101	0.294531	0	1	-0.292264	0.416735	0	1	0.242982	0.358515	0	1	0.0426336	0.550005	0	1	-0.168587	0.319555	0	1	-0.622555	0.34226	0	0.751605	0.418954	0.55886	1
FBgn0000575	emc	0.029539	0.220775	0	1	0.0592255	0.27955	0	1	-0.0691832	0.335274	0	1	-0.123065	0.334476	0	1	0.531921	0.51689	0	1	-0.26385	0.316086	0	1	-0.00181324	0.308176	0	1	-0.239391	0.477506	1
FBgn0000578	ena	0.188972	0.296313	0	1	0.0512508	0.305574	0	1	0.914322	0.374295	0	0.589608	-0.275756	0.452974	0	1	1.8492	0.567115	1	0.0700662	-0.102103	0.31539	0	1	-0.231496	0.356962	0	1	1.14128	0.549144	0.0018835
FBgn0000579	Eno	0.123681	0.227149	0	1	0.250625	0.28602	0	1	0.100998	0.375438	0	0.891923	0.321862	0.292248	0	0.491016	-0.096921	0.5365	0	1	0.144153	0.342536	0	1	-0.175762	0.304782	0	0.807508	-0.307946	0.676064	1
FBgn0000581	E(Pc)	0.265781	0.264781	0	1	-0.0315472	0.290802	0	1	-0.159091	0.380303	0	1	0.523443	0.362239	0	1	0.106408	0.538083	0	1	-0.326571	0.315824	0	1	0.0826	0.328929	0	1	-0.044127	0.452878	0.941768
FBgn0000588	esc	0.299721	0.232768	0	1	0.0901353	0.276601	0	1	0.126353	0.487963	0	1	0.142209	0.495243	0	1	0.567582	0.591851	0	1	0.0701037	0.309907	0	1	0.0741858	0.404309	0	1	0.454242	1.32617	1
FBgn0000592	Est-6	0.706906	0.289966	0	0.950893	1.23549	0.313456	1	0.0495027	-1.08439	0.485545	0	0.820225	0.646813	0.487573	0	0.90666	-0.350096	0.616365	0	1	-0.188147	0.36506	0	1	0.138069	0.416378	0	1	-3.59081	1.43522	0.566772
FBgn0000594	Est-P	0.0200908	0.197224	0	1	0.0476395	0.147943	0	1	0.00796346	0.325798	0	1	0.129936	0.221863	0	1	-0.0608443	0.454984	0	1	0.315799	0.241557	0	1	-0.173512	0.352136	0	1	-0.643426	2.5044	1
FBgn0000611	exd	0.0272102	0.198215	0	1	-0.0845711	0.242396	0	1	-0.00307397	0.304615	0	0.954686	-0.148727	0.285402	0	0.622775	0.0732722	0.491505	0	1	-0.249634	0.280349	0	1	-0.143402	0.254772	0	0.812671	0.152135	0.276732	1
FBgn0000615	exu	0.5831	0.272006	0	1	0.305861	0.314803	0	1	-0.0841731	0.44469	0	1	-0.969853	0.438776	0	0.335097	0.697135	0.5896	0	1	0.062665	0.353826	0	1	0.574475	0.338734	0	0.807508	-0.580912	0.897457	1
FBgn0000617	e(y)1	0.167192	0.297451	0	1	0.385654	0.310492	0	1	0.163581	0.492503	0	1	0.871862	0.511259	0	1	-0.320186	0.61249	0	1	0.0689993	0.358773	0	1	0.534729	0.412514	0	1	-0.787002	1.06869	1
FBgn0000618	e(y)2	-0.00568023	0.297531	0	1	-0.0490935	0.319458	0	1	-0.0206563	0.457823	0	1	-0.0537777	0.492187	0	1	0.756393	0.611094	0	1	0.45632	0.362528	0	1	-0.088372	0.400919	0	1	-0.0772635	0.77727	1
FBgn0000629	E(z)	-0.0290955	0.257312	0	1	0.190878	0.298839	0	1	-0.178493	0.386234	0	1	0.226641	0.386426	0	1	-0.205821	0.55135	0	1	0.108418	0.327893	0	1	0.260157	0.337472	0	1	-0.509033	0.40921	1
FBgn0000633	CG17716	0.0057032	0.246903	0	1	-0.399036	0.253071	0	1	0.109802	0.475901	0	1	-0.349677	0.488994	0	1	1.09636	0.615287	0	1	-0.123604	0.330884	0	1	-0.275533	0.409458	0	1	3.33426	1.60656	1
FBgn0000635	Fas2	-0.233346	0.25028	0	1	-0.254059	0.274305	0	1	0.84548	0.32725	0	0.20928	0.456059	0.334119	0	0.454311	0.561975	0.50113	0	1	-0.0205243	0.288373	0	1	0.0956795	0.291808	0	1	1.26872	0.416244	0.125863
FBgn0000636	Fas3	0.0572014	0.249364	0	1	-0.227073	0.281103	0	1	0.504834	0.365401	0	1	1.07294	0.362579	1	0.0916515	0.410278	0.514399	0	1	0.263074	0.310871	0	1	0.185102	0.321567	0	1	0.899512	0.447393	0.313685
FBgn0000640	Fbp2	0.0593226	0.150976	0	1	-0.0131763	0.179553	0	1	-0.00421683	0.228207	0	1	-0.118679	0.329124	0	1	0.180251	0.344431	0	1	-0.380123	0.287885	0	1	-0.143675	0.197977	0	1	0.475572	2.83871	1
FBgn0000644	Fcp3C	0.650737	0.275123	0	1	-0.133892	0.300854	0	1	1.55016	0.494274	0	0.20928	0.985292	0.506465	0	1	-0.623841	0.608081	0	1	-0.0890287	0.332241	0	1	-0.508178	0.412276	0	1	3.22414	1.24175	0.100022
FBgn0000659	fkh	-0.0458597	0.273199	0	1	0.11546	0.292237	0	1	0.614719	0.375764	0	1	0.13415	0.358802	0	1	0.471367	0.516206	0	1	-0.0702803	0.305252	0	1	0.272153	0.313318	0	1	0.706451	0.462799	1
FBgn0000662	fl(2)d	-0.0532688	0.260411	0	1	-0.116162	0.29906	0	1	-0.0648172	0.412673	0	1	0.687466	0.389533	0	1	-0.244471	0.577032	0	1	0.025888	0.340471	0	1	0.0626905	0.340789	0	1	0.0912707	0.742235	1
FBgn0000667	Actn	0.10163	0.258378	0	1	-0.119153	0.296582	0	1	0.140408	0.383801	0	1	0.377695	0.372091	0	1	0.281391	0.527254	0	1	0.153325	0.325517	0	1	-0.187294	0.33318	0	1	0.46256	0.408158	1
FBgn0000709	fliI	-0.066521	0.259866	0	1	-0.121928	0.280616	0	1	0.513356	0.386152	0	1	0.419817	0.35772	0	1	-0.102025	0.531713	0	1	-0.0888796	0.310571	0	1	0.339912	0.337875	0	1	0.811745	0.529868	1
FBgn0000711	flw	-0.192834	0.21403	0	1	-0.265515	0.250243	0	1	0.352483	0.297039	0	0.559053	0.445907	0.313111	0	0.342201	0.314387	0.489322	0	1	-0.178163	0.285289	0	1	0.011116	0.286376	0	0.941794	0.700229	0.34435	0.400978
FBgn0000719	fog	0.0615714	0.262582	0	1	-0.367662	0.302003	0	1	0.647478	0.36121	0	0.832116	-0.286812	0.366651	0	1	1.12828	0.537438	0	0.842848	-0.23369	0.335113	0	1	0.156108	0.316501	0	1	1.37268	0.485443	0.115941
FBgn0000721	for	0.142051	0.239108	0	1	-0.0361991	0.261209	0	1	-0.310699	0.32886	0	1	0.110371	0.293683	0	0.727666	-0.429347	0.518561	0	1	-0.15999	0.269544	0	1	-0.221822	0.289996	0	0.979997	-0.263488	0.438026	1
FBgn0000723	FER	0.186524	0.240865	0	1	0.207989	0.282073	0	1	-0.00702984	0.34565	0	1	0.320712	0.353717	0	1	-0.260819	0.546751	0	1	-0.126951	0.305872	0	1	0.0522063	0.311557	0	1	-0.27717	0.378926	1
FBgn0000810	fs(1)K10	-0.193209	0.274657	0	1	0.060668	0.312421	0	1	-0.0405893	0.405844	0	1	-0.108493	0.400707	0	1	0.0250273	0.564524	0	1	-0.258485	0.33046	0	1	-0.519374	0.358747	0	1	-0.0378169	0.492366	1
FBgn0000826	png	0.190468	0.164538	0	1	-0.0218747	0.113982	0	1	-0.188106	0.404126	0	1	0.00425463	0.431677	0	1	0.273983	0.407124	0	1	-0.111976	0.220691	0	1	0.0497535	0.214128	0	1	-0.201738	2.91473	1
FBgn0000927	fs(1)Ya	-0.0799745	0.138415	0	1	0.04068	0.11245	0	1	-0.608468	0.432938	0	1	0.0578181	0.37222	0	1	-0.0158262	0.327675	0	1	0.0931523	0.19176	0	1	0.117768	0.24381	0	1	-3.58926	3.16631	1
FBgn0000964	tj	0.10329	0.172324	0	1	0.169158	0.189941	0	1	-0.15216	0.238321	0	1	-0.20988	0.361852	0	1	-0.277038	0.368729	0	1	0.135405	0.199174	0	1	0.0252263	0.203646	0	1	-3.68418	3.04783	1
FBgn0000996	dup	-0.161543	0.297337	0	1	0.11231	0.319423	0	1	-0.0540846	0.463592	0	1	0.0777124	0.489742	0	1	0.343698	0.603337	0	1	0.025052	0.363223	0	1	0.0967739	0.386157	0	1	-0.138947	0.958809	1
FBgn0001078	ftz-f1	-0.178736	0.243099	0	1	-0.118902	0.287641	0	1	-0.384339	0.344961	0	1	0.297228	0.351757	0	0.869192	0.194714	0.544329	0	1	-0.226562	0.32805	0	1	-0.241453	0.296801	0	0.954181	-0.253855	0.542101	1
FBgn0001079	fu	-0.142168	0.294238	0	1	0.0791291	0.31334	0	1	-0.0674486	0.492923	0	1	0.538397	0.498694	0	1	-0.453172	0.616509	0	1	-0.122474	0.358552	0	1	-0.224493	0.412396	0	1	-0.241691	1.04961	1
FBgn0001084	fy	0.0369186	0.275365	0	1	-0.0698727	0.300434	0	1	-0.068177	0.493977	0	1	-0.0195737	0.513888	0	1	0.145322	0.614146	0	1	0.0462673	0.358633	0	1	-0.161432	0.413041	0	1	-0.0348871	1.01897	1
FBgn0001085	fz	-0.0136766	0.296444	0	1	-0.271569	0.315695	0	1	0.0348998	0.465176	0	1	-0.30636	0.486364	0	1	0.716713	0.601659	0	1	0.109583	0.364327	0	1	-0.359057	0.393205	0	1	0.811539	0.727235	1
FBgn0001086	fzy	0.259463	0.294018	0	1	-0.103534	0.310673	0	1	0.0786311	0.463926	0	1	-0.168824	0.457485	0	1	0.242701	0.604107	0	1	-0.0817875	0.35283	0	1	-0.169065	0.37466	0	1	0.0594007	0.804609	1
FBgn0001087	g	0.186182	0.295904	0	1	0.0327783	0.31872	0	1	-0.251106	0.474541	0	1	0.261654	0.447867	0	1	-0.143488	0.57485	0	1	-0.385183	0.356534	0	1	0.00330202	0.377852	0	1	-0.101739	0.745223	1
FBgn0001089	Gal	-0.440845	0.236902	0	0.565528	-0.139834	0.290868	0	1	-0.345321	0.402535	0	1	0.232798	0.341569	0	0.668446	-1.33584	0.557397	0	0.758276	-0.423294	0.351799	0	1	-0.194258	0.335564	0	1	-0.258122	0.820249	1
FBgn0001090	bnb	0.0310248	0.268017	0	1	0.321652	0.255858	0	1	0.481026	0.479955	0	1	0.273655	0.510574	0	1	0.065841	0.605887	0	1	0.31841	0.352193	0	1	-0.0704739	0.375883	0	1	-0.460684	1.78795	1
FBgn0001091	Gapdh1	0.0951675	0.232393	0	1	0.242357	0.303288	0	1	0.162132	0.386867	0	0.8518	0.24625	0.305813	0	0.520511	-0.3985	0.53962	0	1	0.224949	0.344254	0	1	0.26343	0.301585	0	0.706893	-0.206055	0.719109	1
FBgn0001092	Gapdh2	0.135374	0.201245	0	1	-0.0757792	0.26932	0	1	0.17997	0.305757	0	0.808521	0.125524	0.302965	0	0.778432	-0.0685431	0.519565	0	1	0.20494	0.28679	0	1	0.464164	0.26999	0	0.39562	0.310878	0.506356	1
FBgn0001098	Gdh	0.382358	0.244571	0	0.612003	0.336698	0.29998	0	1	0.153846	0.41748	0	1	0.691091	0.325441	0	0.237225	-0.285263	0.524509	0	1	0.0666776	0.343164	0	1	0.0658161	0.317898	0	1	-0.340736	0.762263	1
FBgn0001099	gdl	-0.0571957	0.297581	0	1	0.300262	0.319635	0	1	-0.455178	0.491342	0	1	-0.457074	0.465754	0	1	0.277958	0.615152	0	1	-0.0709535	0.365133	0	1	-0.147961	0.397856	0	1	-1.18462	0.826393	1
FBgn0001104	Galphai	-0.0579639	0.212461	0	1	-0.1297	0.26282	0	1	0.237499	0.308842	0	0.742582	-0.203638	0.304678	0	0.57001	0.54704	0.501513	0	1	0.157453	0.29492	0	1	0.0722368	0.256164	0	0.880756	0.386083	0.374657	0.831434
FBgn0001105	Gbeta13F	-0.18696	0.217863	0	1	-0.300336	0.258234	0	1	0.10799	0.309822	0	0.857891	0.227636	0.292569	0	0.622212	0.463683	0.509362	0	1	-0.109225	0.275851	0	1	-0.0753004	0.289004	0	0.997658	0.620609	0.407055	0.678684
FBgn0001108	DCTN1-p150	0.0421648	0.254814	0	1	0.0294841	0.28293	0	1	0.344167	0.346784	0	1	0.655752	0.352379	0	0.264239	-0.21357	0.542637	0	1	0.133613	0.309814	0	1	0.494261	0.335103	0	0.970777	0.361287	0.59354	1
FBgn0001114	Glt	-0.00896614	0.268269	0	1	-0.385401	0.280942	0	1	0.138354	0.486817	0	1	0.204556	0.514118	0	1	0.572674	0.614558	0	1	-0.0177963	0.365349	0	1	0.169998	0.410135	0	1	2.02057	1.15294	1
FBgn0001120	gnu	0.221252	0.288952	0	1	0.0726778	0.305888	0	1	-0.168563	0.402046	0	1	-1.36985	0.50553	0	0.285853	0.484456	0.598714	0	1	0.131863	0.364947	0	1	-0.36267	0.414994	0	1	-1.27384	1.6507	1
FBgn0001122	Galphao	0.0286269	0.214839	0	1	-0.225564	0.261746	0	1	-0.0295464	0.345436	0	1	-0.116322	0.323349	0	0.956397	0.41466	0.544858	0	1	-0.143468	0.316438	0	1	-0.00593654	0.280846	0	1	0.241805	0.50647	1
FBgn0001123	Galphas	0.025798	0.229636	0	1	-0.189778	0.266167	0	1	-0.0442453	0.339954	0	1	-0.204478	0.332523	0	1	0.600536	0.545591	0	1	-0.219572	0.314377	0	1	-0.429061	0.281315	0	0.898957	0.205119	0.541296	1
FBgn0001124	Got1	0.0986674	0.210975	0	1	-0.0847593	0.257397	0	1	0.285739	0.281715	0	0.651966	0.01424	0.280117	0	0.942604	0.138029	0.514499	0	1	-0.00995746	0.259531	0	1	0.381545	0.253763	0	0.483073	0.29169	0.329503	1
FBgn0001125	Got2	0.106791	0.239901	0	1	0.415719	0.293285	0	1	0.191764	0.394928	0	1	0.9466	0.357838	1	0.0807501	-0.439434	0.567599	0	1	0.170058	0.359288	0	1	0.69425	0.336235	0	0.404216	-0.409016	0.872727	1
FBgn0001128	Gpdh	-0.206187	0.189791	0	1	0.174385	0.248714	0	1	-0.175479	0.284377	0	0.810768	0.471309	0.274599	0	0.238945	-0.32934	0.497312	0	1	-0.260643	0.249247	0	1	-0.0285965	0.252182	0	0.905463	-0.399954	0.325158	0.277178
FBgn0001133	grau	0.00847481	0.286604	0	1	0.133658	0.319363	0	1	0.0545661	0.466614	0	1	0.572893	0.485232	0	1	-0.39938	0.596178	0	1	0.0104212	0.364976	0	1	0.613688	0.388807	0	1	-0.264139	0.931286	1
FBgn0001134	Grd	-0.542782	0.282409	0	1	0.014024	0.314542	0	1	-0.797094	0.416264	0	1	-0.218197	0.431546	0	1	-0.272954	0.578772	0	1	-0.190673	0.331833	0	1	-0.700784	0.365367	0	1	-0.972496	0.528102	1
FBgn0001137	grk	0.241559	0.295842	0	1	0.100721	0.318957	0	1	0.516706	0.453485	0	1	-0.283663	0.477666	0	1	0.606523	0.579997	0	1	0.360134	0.358745	0	1	0.425973	0.400302	0	1	0.376078	0.714953	1
FBgn0001139	gro	0.0544387	0.271135	0	1	-0.23393	0.306064	0	1	-0.159897	0.399289	0	1	0.348436	0.389361	0	1	-0.235672	0.537904	0	1	-0.339495	0.329203	0	1	-0.151216	0.329132	0	1	0.347506	0.488209	1
FBgn0001142	Gs1	-0.269941	0.257537	0	1	0.204483	0.297977	0	1	-0.301234	0.377944	0	1	0.333114	0.322899	0	0.755746	-0.618908	0.550973	0	1	-0.138776	0.333496	0	1	-0.230235	0.330853	0	1	-0.621727	0.686198	1
FBgn0001145	Gs2	-0.24718	0.25738	0	1	0.567181	0.308158	0	0.750971	-0.562153	0.415826	0	0.459445	1.02319	0.304915	1	0.011538	-1.23641	0.521812	0	0.272497	-0.336891	0.330253	0	1	0.0523916	0.333383	0	0.898422	-1.5308	0.825532	0.225074
FBgn0001149	GstD1	0.805374	0.231633	1	0.0188258	0.493242	0.300232	0	0.921439	0.910228	0.278406	1	0.0135562	0.361181	0.280721	0	0.376173	0.216348	0.504778	0	1	0.928555	0.304137	1	0.0748776	1.04112	0.287493	1	0.00854029	0.227421	0.449606	0.816655
FBgn0001168	h	-0.0721122	0.275317	0	1	-0.20691	0.279683	0	1	0.710871	0.35762	0	0.214242	1.20005	0.331942	1	0.00680976	0.149712	0.520644	0	1	0.0280769	0.321417	0	1	0.600565	0.289249	0	0.266013	1.24107	0.692964	0.397215
FBgn0001169	H	-0.207919	0.289335	0	1	-0.0136765	0.31806	0	1	-0.227842	0.418438	0	1	-0.158054	0.442565	0	1	0.108762	0.586858	0	1	-0.16899	0.35871	0	1	-0.557284	0.379983	0	1	-0.206986	0.620989	1
FBgn0001170	H2.0	-0.0736155	0.297529	0	1	-0.0290907	0.312609	0	1	-0.256915	0.484503	0	1	0.369787	0.501314	0	1	0.152629	0.613276	0	1	-0.0180115	0.362058	0	1	0.237964	0.417315	0	1	-0.594646	1.03538	1
FBgn0001179	hay	0.098325	0.260529	0	1	0.189207	0.305639	0	1	0.0451718	0.398049	0	1	0.0084661	0.409731	0	1	0.190063	0.561948	0	1	-0.229327	0.332921	0	1	0.155107	0.331511	0	1	-0.304142	0.493973	1
FBgn0001180	hb	0.305369	0.276939	0	1	0.0800523	0.290778	0	1	-0.724533	0.494436	0	1	-0.303789	0.513737	0	1	0.413779	0.608517	0	1	0.175707	0.341012	0	1	-0.250416	0.417309	0	1	-1.65393	1.44856	1
FBgn0001185	her	0.11717	0.276152	0	1	0.0713941	0.307579	0	1	-0.137141	0.409032	0	1	-0.113739	0.39738	0	1	0.217548	0.571239	0	1	-0.103901	0.349706	0	1	-0.45296	0.340122	0	1	-0.25315	0.526073	1
FBgn0001186	Hex-A	-0.574431	0.217191	0	0.109231	-0.659914	0.243484	0	0.167054	0.434089	0.296467	0	0.449025	0.0682739	0.304937	0	0.778432	-0.0315256	0.487921	0	1	-0.357801	0.299078	0	0.970584	-0.285808	0.27309	0	0.649042	1.285	0.375076	0.0578935
FBgn0001187	Hex-C	-0.0603148	0.257529	0	1	-0.0992279	0.301106	0	1	0.0874682	0.377729	0	1	0.177768	0.358603	0	1	-0.582013	0.541707	0	1	0.293498	0.302465	0	1	0.179515	0.316025	0	1	0.220838	0.583174	1
FBgn0001189	hfw	-0.1718	0.215231	0	1	0.0948451	0.263596	0	1	0.241378	0.353441	0	1	0.413762	0.317837	0	0.59712	-0.167218	0.546431	0	1	-0.333098	0.309156	0	1	0.149293	0.325832	0	1	0.0194067	0.525736	1
FBgn0001197	His2Av	0.198509	0.22115	0	1	0.141553	0.270024	0	1	0.136973	0.321339	0	0.829877	-0.343834	0.301988	0	0.400621	0.509839	0.496943	0	1	0.275552	0.27501	0	1	0.218921	0.281121	0	0.822708	0.0170785	0.37239	0.948126
FBgn0001202	hook	0.0796578	0.247858	0	1	-0.067044	0.279819	0	1	0.473107	0.37825	0	1	-0.0845033	0.356214	0	1	0.114165	0.524918	0	1	0.00327865	0.302869	0	1	0.0870284	0.319524	0	1	0.5562	0.362306	1
FBgn0001206	Hmr	-0.135461	0.296547	0	1	0.0881699	0.310267	0	1	0.298529	0.489819	0	1	0.160716	0.500789	0	1	0.0894646	0.615583	0	1	-0.181021	0.364038	0	1	0.0548069	0.414754	0	1	0.296736	0.860318	1
FBgn0001208	Hn	0.274249	0.297742	0	1	-0.289913	0.316549	0	1	-0.400612	0.482267	0	1	0.25462	0.486664	0	1	-0.0617252	0.616429	0	1	-0.0813989	0.363325	0	1	0.357918	0.414419	0	1	0.169573	0.945719	1
FBgn0001215	Hrb98DE	0.0263442	0.191011	0	1	0.0270303	0.239289	0	1	-0.0575926	0.291531	0	0.919369	-0.0617882	0.268868	0	0.734584	0.0559134	0.500224	0	1	-0.375146	0.262133	0	0.942013	-0.0962177	0.268003	0	0.955435	-0.0853646	0.278924	0.943658
FBgn0001216	Hsc70-1	0.10971	0.267717	0	1	-0.0159131	0.223441	0	1	0.157936	0.446148	0	1	-0.161459	0.484159	0	1	0.224826	0.591477	0	1	0.173093	0.267585	0	1	-0.0202472	0.374394	0	1	0.841835	1.49306	1
FBgn0001217	Hsc70-2	0.0811609	0.231313	0	1	0.0151793	0.199424	0	1	0.0193996	0.419056	0	1	0.896713	0.453755	0	1	0.317479	0.515474	0	1	0.028806	0.121734	0	1	-0.0734473	0.345418	0	1	0.0179947	2.232	1
FBgn0001218	Hsc70-3	-0.867238	0.20697	-1	0.00188565	-0.288605	0.269001	0	1	0.402425	0.289772	0	0.46909	-0.352633	0.280868	0	0.42516	-0.576092	0.521833	0	1	-0.0570444	0.260195	0	1	-0.0311507	0.277283	0	0.973357	0.671508	0.441295	0.0965026
FBgn0001220	Hsc70-5	0.245375	0.217557	0	1	-0.0353358	0.291398	0	1	0.31974	0.340385	0	0.665514	0.767833	0.318629	1	0.085252	-0.0895047	0.533696	0	1	-0.0348735	0.316224	0	1	0.190181	0.298604	0	0.859926	0.443709	0.616903	0.995935
FBgn0001222	Hsf	0.066987	0.220519	0	1	-0.086412	0.263904	0	1	-0.0998595	0.325757	0	1	-0.155076	0.333052	0	0.950851	0.104987	0.507993	0	1	-0.245939	0.283769	0	1	-0.138377	0.281942	0	1	-0.053728	0.286056	1
FBgn0001223	Hsp22	0.36504	0.277607	0	1	0.341808	0.319032	0	1	0.55106	0.485424	0	1	1.0619	0.504302	0	0.861365	0.403639	0.616749	0	1	1.02335	0.364692	0	0.761581	0.681238	0.416554	0	1	0.474977	1.00937	1
FBgn0001224	Hsp23	0.00517244	0.178391	0	1	-0.00117953	0.233142	0	1	0.678771	0.473286	0	1	-0.346498	0.342251	0	1	0.160465	0.50896	0	1	0.83339	0.317909	0	0.922723	0.440001	0.335674	0	1	1.85826	1.89076	1
FBgn0001225	Hsp26	0.118613	0.288594	0	1	-0.017811	0.249745	0	1	-0.356402	0.469078	0	1	-0.668541	0.472597	0	0.829814	0.494027	0.600804	0	1	0.479583	0.365354	0	1	0.0242537	0.395739	0	1	0.00907016	1.57641	1
FBgn0001226	Hsp27	-0.0155258	0.294889	0	1	0.0126187	0.318889	0	1	-0.348777	0.475406	0	1	-0.662855	0.493761	0	1	0.779081	0.616716	0	1	0.359839	0.358629	0	1	0.183238	0.415721	0	1	-0.283381	1.41556	1
FBgn0001228	CG4456	0.36504	0.277607	0	1	0.341808	0.319032	0	1	0.55106	0.485424	0	1	1.0619	0.504302	0	0.861365	0.403639	0.616749	0	1	1.02335	0.364692	0	0.511507	0.681238	0.416554	0	1	0.474977	1.00937	1
FBgn0001230	Hsp68	0.0042574	0.251422	0	1	-0.24722	0.251032	0	1	0.612867	0.404308	0	1	0.0591114	0.490933	0	1	-0.312879	0.544265	0	1	0.0426105	0.29502	0	1	0.121885	0.392462	0	1	4.70023	1.79019	1
FBgn0001233	Hsp83	-0.273048	0.216468	0	1	0.0491259	0.266857	0	1	0.451775	0.320925	0	0.469229	0.367161	0.346101	0	0.505393	0.293256	0.517524	0	1	0.311781	0.292317	0	1	0.73015	0.258705	1	0.0754272	0.513755	0.564212	0.789387
FBgn0001234	Hsromega	-0.173421	0.202498	0	1	0.0534704	0.257738	0	1	-0.204219	0.331569	0	0.795311	-0.342949	0.312686	0	0.492417	0.47042	0.532648	0	1	-0.0632354	0.314379	0	1	-0.197463	0.284885	0	0.804743	-0.204955	0.54625	1
FBgn0001235	hth	-0.192686	0.274438	0	1	-0.463792	0.289617	0	1	-0.379748	0.374249	0	1	-0.741685	0.381765	0	1	0.395168	0.564659	0	1	-0.382339	0.347895	0	1	-0.222734	0.329733	0	1	0.297056	0.677037	1
FBgn0001247	Ide	-0.114279	0.220386	0	1	-0.0894406	0.261737	0	1	0.0141261	0.32229	0	1	-0.0515001	0.297433	0	1	-0.101285	0.500841	0	1	-0.288954	0.276564	0	1	-0.192872	0.282903	0	1	0.0851755	0.299277	1
FBgn0001248	Idh	-0.0157505	0.21529	0	1	-0.281069	0.2791	0	1	-0.902605	0.340071	-1	0.0714795	0.146271	0.349473	0	0.665683	-1.02311	0.561714	0	1	-0.548991	0.330942	0	0.800075	-0.231718	0.326577	0	0.771059	-0.698221	0.735671	0.616009
FBgn0001250	if	-0.187049	0.284951	0	1	0.0873265	0.31832	0	1	0.0228968	0.442313	0	1	0.443092	0.468368	0	1	0.0887077	0.580643	0	1	-0.108159	0.35232	0	1	-0.0833667	0.366834	0	1	0.00985007	0.612365	1
FBgn0001255	ImpE3	-0.11186	0.212236	0	1	0.0670722	0.222458	0	1	-0.134859	0.394922	0	1	-0.345612	0.44966	0	1	0.0734632	0.411251	0	1	-0.211184	0.251663	0	1	0.214522	0.345976	0	1	-1.41914	1.97787	1
FBgn0001257	ImpL2	-0.305035	0.258378	0	1	-0.111697	0.291161	0	1	0.522552	0.335005	0	0.375886	0.992606	0.294665	1	0.0117289	-0.725196	0.50126	0	1	0.353261	0.359948	0	1	0.216634	0.307304	0	0.762143	0.661034	0.469877	0.108644
FBgn0001258	ImpL3	-0.334831	0.259212	0	1	-0.102033	0.3127	0	1	0.56806	0.397165	0	1	0.3248	0.373411	0	1	0.0219022	0.560458	0	1	-0.123694	0.347426	0	1	0.289032	0.337779	0	1	0.888245	0.814134	1
FBgn0001259	in	-0.196614	0.210102	0	1	-0.0886685	0.1822	0	1	-0.414063	0.397042	0	1	-0.245797	0.298424	0	1	-0.322842	0.293254	0	1	-0.0579856	0.274032	0	1	-0.398915	0.308141	0	1	-1.57988	2.45592	1
FBgn0001263	inaD	0.0883003	0.239893	0	1	0.192614	0.319385	0	1	-0.362521	0.387313	0	1	-0.311311	0.488541	0	1	0.287106	0.591835	0	1	0.0205103	0.365305	0	1	-0.355765	0.346657	-1	NA	-0.709636	1.66779	1
FBgn0001276	ix	0.287046	0.29048	0	1	0.165049	0.314588	0	1	-0.0850861	0.435527	0	1	-0.540026	0.458598	0	1	0.0706721	0.598895	0	1	0.0966462	0.351178	0	1	0.210826	0.380572	0	1	-0.227347	0.53235	1
FBgn0001280	janA	-0.0946988	0.269876	0	1	0.0783833	0.29351	0	1	-0.111993	0.384558	0	1	-0.617691	0.378533	0	1	0.153768	0.538969	0	1	0.195352	0.325493	0	1	-0.374789	0.328581	0	1	-0.2875	0.551035	1
FBgn0001281	janB	0.0817948	0.236508	0	1	-0.218027	0.221389	0	1	-0.166809	0.441257	0	1	0.299827	0.448079	0	1	0.388985	0.591648	0	1	0.0182729	0.318915	0	1	-0.296616	0.404821	0	1	1.27918	1.81583	1
FBgn0001285	Jon44E	0.393879	0.23125	0	0.693335	-0.00806364	0.25371	0	1	-2.32842	0.318262	-1	2.23278e-11	-1.35129	0.319348	-1	0.000931468	-1.53979	0.490679	-1	0.0960691	-0.909557	0.291082	-1	0.0645848	-0.356553	0.306049	0	0.601027	-2.76751	0.51459	6.31627e-09
FBgn0001291	Jra	-0.0308415	0.19791	0	1	-0.338952	0.250872	0	1	0.386389	0.313577	0	0.549849	-0.0112826	0.315026	0	0.794638	0.445267	0.493288	0	1	0.311765	0.25844	0	0.970584	0.216553	0.284518	0	0.756435	0.743263	0.251931	0.0722914
FBgn0001296	kar	-0.378059	0.277968	0	1	0.190203	0.315264	0	1	0.910707	0.425438	0	0.469229	0.00964115	0.422385	0	1	0.44274	0.564587	0	1	0.271183	0.352369	0	1	-0.119937	0.370697	0	1	0.900896	0.851894	1
FBgn0001297	kay	-0.0455655	0.276319	0	1	-0.258199	0.292216	0	1	0.833041	0.373649	0	0.142635	0.644744	0.311216	0	0.207509	0.616572	0.494831	0	1	0.418161	0.290881	0	0.922723	0.201446	0.289008	0	1	1.53708	0.506293	0.271187
FBgn0001301	kel	0.211902	0.264548	0	1	-0.275939	0.299857	0	1	-0.360102	0.415183	0	1	-0.165912	0.406455	0	1	0.0460667	0.562477	0	1	-0.383394	0.35362	0	1	-0.417217	0.338593	0	1	-0.0996176	0.587745	1
FBgn0001308	Khc	-0.0288313	0.293932	0	1	-0.0506603	0.311475	0	1	0.57914	0.46218	0	1	1.24302	0.412813	1	0.0354063	-0.311036	0.568703	0	1	0.0238568	0.36317	0	1	0.546741	0.37256	0	0.875126	1.08251	1.19658	1
FBgn0001316	klar	-0.392161	0.244863	0	1	-0.125832	0.271742	0	1	0.0438565	0.351021	0	1	0.509057	0.311887	0	0.364017	-0.182734	0.509675	0	1	0.00658238	0.313949	0	1	-0.246506	0.299336	0	1	0.225438	0.46549	1
FBgn0001320	kni	0.224131	0.263792	0	1	0.188848	0.277076	0	1	0.366584	0.453419	0	1	-0.409286	0.492442	0	1	-0.260211	0.558296	0	1	-0.0377405	0.288885	0	1	0.387131	0.36896	0	1	1.02944	1.47003	1
FBgn0001321	knk	0.160935	0.246914	0	1	0.273193	0.23689	0	1	-0.0519542	0.493722	0	1	-0.122094	0.478323	0	1	-0.219998	0.586629	0	1	0.359823	0.353515	0	1	-0.0100151	0.395083	0	1	-1.79434	1.3141	1
FBgn0001323	knrl	-0.192375	0.264804	0	1	0.0989311	0.262031	0	1	0.141686	0.447846	0	1	0.118783	0.51047	0	1	0.0301372	0.59788	0	1	0.226401	0.329593	0	1	-0.0740529	0.411626	0	1	0.220567	1.31	1
FBgn0001324	kto	-0.0817253	0.292969	0	1	0.201258	0.303261	0	1	0.360731	0.492999	0	1	1.02508	0.508237	0	0.915302	-0.25283	0.450613	0	1	0.0285782	0.339742	0	1	0.351652	0.417357	0	1	0.330379	1.78761	1
FBgn0001330	kz	-0.203294	0.295931	0	1	0.212573	0.319697	0	1	-0.139115	0.457293	0	1	0.580927	0.481715	0	1	-0.00412187	0.580353	0	1	-0.513857	0.361864	0	1	0.262076	0.396935	0	1	-0.508478	0.739017	1
FBgn0001341	l(1)1Bi	-0.360336	0.28585	0	1	0.272493	0.316914	0	1	-0.0808315	0.42673	0	1	0.153184	0.437217	0	1	-0.0923509	0.583895	0	1	-0.463803	0.341762	0	1	0.11494	0.378217	0	1	-0.582761	0.621607	1
FBgn0001404	egh	-0.164639	0.209497	0	1	-0.522334	0.273979	0	0.817938	0.22143	0.326516	0	0.776276	-0.0692032	0.332942	0	0.743028	0.722903	0.498189	0	1	-0.0995611	0.313949	0	1	0.085425	0.286607	0	0.978457	0.792947	0.421687	0.678684
FBgn0001491	l(1)10Bb	0.153146	0.262403	0	1	-0.0266665	0.294097	0	1	-0.084529	0.384308	0	1	-0.507183	0.3974	0	0.956397	0.448331	0.561073	0	1	0.224336	0.327724	0	1	-0.337511	0.335392	0	1	-0.0455909	0.619915	1
FBgn0001565	Hlc	0.097885	0.254874	0	1	0.0233533	0.29873	0	1	-0.234807	0.390311	0	1	0.461154	0.367454	0	0.525516	-0.438796	0.566676	0	1	-0.260817	0.323625	0	1	0.318178	0.328655	0	0.882943	-0.277816	0.740636	1
FBgn0001612	Grip91	0.107882	0.288235	0	1	-0.131459	0.318004	0	1	-0.0395255	0.449631	0	1	-0.319908	0.447128	0	1	-0.191072	0.580844	0	1	-0.0396003	0.364909	0	1	-0.0148036	0.370318	0	1	0.261063	0.61016	1
FBgn0001624	dlg1	0.10227	0.236219	0	1	-0.0872647	0.275411	0	1	0.116905	0.331331	0	1	-0.242355	0.331427	0	0.742741	0.600809	0.538952	0	1	-0.336072	0.328249	0	1	-0.0137059	0.31517	0	1	0.275584	0.54073	1
FBgn0001941	ifc	-0.00353173	0.197204	0	1	-0.0198681	0.240886	0	1	0.368931	0.304574	0	0.549339	-0.127399	0.278038	0	0.727615	0.168422	0.474454	0	1	0.285499	0.272721	0	1	0.0771645	0.265839	0	0.863833	0.384526	0.356727	0.987134
FBgn0001942	eIF4A	0.00409676	0.223471	0	1	-0.0257399	0.264165	0	1	-0.0133673	0.295507	0	0.960494	0.434256	0.297	0	0.333213	-0.381365	0.51478	0	1	-0.237646	0.259035	0	1	0.1734	0.276698	0	0.822708	0.106763	0.499711	0.920882
FBgn0001961	Arpc1	0.198973	0.2257	0	1	0.276478	0.299531	0	1	0.721887	0.401315	0	0.274847	0.850827	0.342168	0	0.129492	-0.00670147	0.578125	0	1	0.36735	0.359341	0	1	0.653798	0.336647	0	0.522861	0.419987	0.914443	1
FBgn0001965	Sos	0.178145	0.296574	0	1	0.0684549	0.311862	0	1	0.284663	0.48174	0	1	0.769986	0.476007	0	1	-0.185916	0.598727	0	1	-0.00252173	0.365219	0	1	0.306239	0.392872	0	1	0.341387	1.18245	1
FBgn0001970	Pgant35A	0.325171	0.231547	0	1	0.189549	0.172661	0	1	-0.141376	0.432288	0	1	0.524536	0.508975	0	1	-0.311667	0.596678	0	1	0.0373611	0.323228	0	1	-0.0153055	0.357416	0	1	-3.41699	1.97142	1
FBgn0001977	CIAPIN1	0.14901	0.212756	0	1	0.192665	0.264366	0	1	-0.0721472	0.344168	0	1	-0.141465	0.322813	0	1	0.345082	0.505801	0	1	0.305623	0.286144	0	1	0.16804	0.288028	0	1	-0.241667	0.318764	1
FBgn0001978	stc	0.229996	0.277675	0	1	0.17857	0.310043	0	1	-0.0844825	0.411392	0	1	0.786651	0.392323	0	0.975943	0.00191522	0.551469	0	1	0.14385	0.353177	0	1	0.0527213	0.34493	0	1	-0.196324	0.547413	1
FBgn0001981	esg	0.0802285	0.222225	0	1	-0.325255	0.262519	0	1	0.00907199	0.326278	0	1	0.0197499	0.324502	0	1	0.0572053	0.50779	0	1	-0.386703	0.272518	0	1	-0.191201	0.282031	0	1	0.374186	0.294963	1
FBgn0001986	Mtr4	0.00930363	0.287756	0	1	-0.103522	0.317112	0	1	-0.119944	0.439905	0	1	0.239196	0.427072	0	1	-0.462389	0.588761	0	1	0.091903	0.350741	0	1	0.287864	0.369806	0	1	0.0520263	0.782208	1
FBgn0001987	Gli	0.083634	0.224821	0	1	-0.496513	0.281762	0	1	0.928994	0.386437	0	0.105029	1.00738	0.316946	1	0.0324102	0.204878	0.559601	0	1	0.517564	0.345874	0	0.97185	0.578571	0.335009	0	0.826817	1.69834	0.75542	0.912854
FBgn0001989	ND-B17	0.181104	0.226839	0	1	-0.0200482	0.292878	0	1	0.00809154	0.346154	0	1	0.18291	0.32028	0	0.877785	-0.381939	0.539846	0	1	0.343732	0.316391	0	1	0.13717	0.305646	0	1	0.0386285	0.517386	1
FBgn0001990	wek	-0.112663	0.280918	0	1	-0.18032	0.310895	0	1	-0.106981	0.439896	0	1	-0.156761	0.417977	0	1	0.0483635	0.577208	0	1	-0.449772	0.351948	0	1	-0.0646023	0.369139	0	1	0.0966178	0.505703	1
FBgn0001991	Ca-alpha1D	-0.170272	0.29325	0	1	0.0114817	0.319584	0	1	-0.0494221	0.481922	0	1	0.898604	0.494357	0	1	-0.200123	0.610746	0	1	-0.0859439	0.363209	0	1	-0.141657	0.388335	0	1	-0.0921828	0.738856	1
FBgn0001992	Cyp303a1	0.100929	0.272399	0	1	-0.415379	0.305168	0	1	-0.124344	0.433338	0	1	-0.0806911	0.419814	0	1	0.403883	0.58721	0	1	-0.120582	0.351591	0	1	-0.650705	0.378897	0	0.805718	0.537056	0.794072	1
FBgn0001994	crp	-0.20652	0.291442	0	1	0.151977	0.307191	0	1	-0.0264976	0.397083	0	1	0.332528	0.373905	0	1	-0.189553	0.528092	0	1	-0.138596	0.31745	0	1	0.336054	0.316208	0	1	-0.0876031	0.659626	1
FBgn0001995	mRpL4	0.293978	0.244371	0	1	0.185544	0.284995	0	1	-0.499151	0.369149	0	1	-0.367299	0.365996	0	1	-0.116932	0.528312	0	1	0.0451939	0.306147	0	1	-0.15913	0.305232	0	1	-0.801897	0.385523	0.701293
FBgn0002021	l(2)37Bb	0.0924297	0.249424	0	1	0.0505449	0.290669	0	1	0.141829	0.353359	0	1	0.157658	0.353759	0	1	0.0684762	0.538325	0	1	-0.315435	0.307819	0	1	-0.277574	0.316946	0	1	0.0745089	0.38093	1
FBgn0002022	Catsup	-0.40944	0.214318	0	0.534446	-0.14173	0.250907	0	1	-0.0185907	0.315866	0	0.981764	-0.0685654	0.302075	0	0.863834	-0.799431	0.524408	0	1	-0.245793	0.277004	0	1	0.0175182	0.264256	0	0.917173	0.0150897	0.352692	0.324863
FBgn0002023	Lim3	-0.188504	0.29777	0	1	0.0735697	0.319695	0	1	-0.105799	0.462317	0	1	0.529412	0.45733	0	1	-0.231894	0.595998	0	1	-0.223036	0.360835	0	1	0.325216	0.378185	0	1	-0.0505523	0.787824	1
FBgn0002031	l(2)37Cc	0.00394521	0.207776	0	1	0.221717	0.296114	0	1	0.219484	0.364227	0	1	0.528073	0.358995	0	0.425422	-0.292252	0.556666	0	1	0.0991674	0.331	0	1	0.377532	0.304777	0	0.850676	-0.0673688	0.708868	1
FBgn0002036	CG10561	-0.395401	0.297393	0	1	-0.155274	0.295576	0	1	0.13708	0.48702	0	1	0.629187	0.503169	0	1	-0.213688	0.616259	0	1	-0.123968	0.364176	0	1	0.504164	0.416905	0	1	0.854582	1.10284	1
FBgn0002044	swm	0.000825398	0.286404	0	1	-0.129858	0.311194	0	1	0.153223	0.450119	0	1	0.618879	0.387696	0	0.829653	-0.247982	0.533171	0	1	0.0252854	0.35398	0	1	0.208625	0.344268	0	1	0.617827	0.760927	1
FBgn0002069	AspRS	0.0731278	0.202918	0	1	-0.0519648	0.238183	0	1	0.427257	0.2921	0	0.438648	0.26831	0.280803	0	0.549403	0.0744974	0.505688	0	1	0.196317	0.264742	0	1	0.325544	0.255754	0	0.567814	0.459894	0.330662	0.977147
FBgn0002121	l(2)gl	-0.0196852	0.213655	0	1	-0.0771657	0.271415	0	1	0.0980256	0.321027	0	0.882035	0.247681	0.289066	0	0.589244	0.557068	0.532373	0	1	-0.127996	0.325349	0	1	-0.125071	0.282753	0	0.847139	0.15175	0.583331	1
FBgn0002174	l(2)tid	0.363286	0.297424	0	1	0.146267	0.306579	0	1	0.116764	0.49282	0	1	0.777586	0.513336	0	1	-0.0206383	0.616715	0	1	-0.0267605	0.361976	0	1	-0.549985	0.417147	0	1	-0.0876253	0.866514	1
FBgn0002183	dre4	-0.0839556	0.263935	0	1	0.0953663	0.290297	0	1	0.0747416	0.412722	0	1	0.240291	0.399679	0	1	-0.34101	0.585681	0	1	0.0352625	0.340947	0	1	0.367533	0.350566	0	1	-0.0674824	0.803198	1
FBgn0002283	l(3)73Ah	-0.00713046	0.262285	0	1	-0.0535176	0.284046	0	1	-0.20218	0.361355	0	1	-0.524506	0.360915	0	1	0.199468	0.545783	0	1	0.375609	0.338094	0	1	-0.0832209	0.330362	0	1	-0.147034	0.440585	1
FBgn0002284	Prosbeta6	0.276579	0.227192	0	1	0.23552	0.275138	0	1	0.184844	0.291769	0	0.806391	-0.361707	0.304366	0	0.454001	0.073692	0.484363	0	1	0.385276	0.289758	0	0.94667	0.182649	0.276383	0	0.785179	-0.123935	0.402544	0.84886
FBgn0002306	sas	0.0887435	0.296518	0	1	-0.0156179	0.311773	0	1	0.672853	0.49313	0	1	-0.0340819	0.512093	0	1	-0.285416	0.616552	0	1	0.105228	0.360868	0	1	0.326504	0.417073	0	1	1.38972	0.929695	1
FBgn0002354	l(3)87Df	-0.023749	0.295717	0	1	-0.0955657	0.319059	0	1	-0.832907	0.466629	0	1	-0.814438	0.490683	0	1	0.363158	0.608966	0	1	0.162772	0.365313	0	1	-0.596661	0.391531	0	1	-1.14329	0.932367	1
FBgn0002413	dco	0.0473463	0.258086	0	1	0.0094385	0.285225	0	1	0.15152	0.368387	0	1	0.640739	0.351511	0	0.290217	0.2485	0.505099	0	1	0.183762	0.290681	0	1	0.124877	0.293019	0	1	0.334374	0.440719	1
FBgn0002431	hyd	-0.05745	0.211903	0	1	-0.116019	0.260492	0	1	-0.126476	0.316906	0	0.873809	-0.404307	0.285345	0	0.365163	0.432664	0.524963	0	1	-0.204067	0.298955	0	1	-0.395617	0.269989	0	0.518007	-0.00990011	0.441291	0.935025
FBgn0002441	l(3)mbt	-0.235578	0.290263	0	1	0.137759	0.319184	0	1	0.14125	0.492062	0	1	0.917404	0.484633	0	1	-0.498549	0.615544	0	1	-0.0471848	0.329085	0	1	0.67939	0.413549	0	1	0.0185502	1.37122	1
FBgn0002466	sti	-0.0956438	0.256729	0	1	-0.0325686	0.233659	0	1	-0.241154	0.494496	0	1	-0.734228	0.510174	0	1	0.469425	0.580784	0	1	0.298303	0.314612	0	1	0.349238	0.378709	0	1	-0.293834	1.48472	1
FBgn0002521	pho	-0.225827	0.243598	0	1	-0.262236	0.297917	0	1	0.0488759	0.37493	0	1	-0.115451	0.332466	0	1	0.898952	0.559464	0	1	-0.328097	0.338974	0	1	-0.409639	0.311714	0	1	0.432367	0.673417	1
FBgn0002522	lab	0.0717752	0.287158	0	1	-0.143525	0.319261	0	1	-0.203291	0.471112	0	1	0.419696	0.427398	0	1	-0.442579	0.568349	0	1	-0.459914	0.364929	0	1	-0.626717	0.381413	0	1	-0.0334558	0.865795	1
FBgn0002524	lace	0.242618	0.207693	0	1	-0.195672	0.264341	0	1	0.108199	0.334716	0	0.897622	0.750197	0.345094	0	0.129492	-0.0271581	0.512043	0	1	0.325698	0.28323	0	0.993398	0.298212	0.278879	0	0.640729	0.195038	0.350736	0.316398
FBgn0002525	Lam	0.0060466	0.285293	0	1	0.116944	0.307656	0	1	0.20395	0.429263	0	1	0.393229	0.441613	0	1	0.406875	0.553684	0	1	0.147054	0.343231	0	1	0.364526	0.360853	0	1	0.300664	0.518911	1
FBgn0002526	LanA	0.0546977	0.229056	0	1	-0.218087	0.276957	0	1	0.458645	0.344309	0	0.934019	-0.203412	0.336992	0	0.798395	-0.0206558	0.519148	0	1	-0.322537	0.303973	0	1	0.137766	0.312905	0	1	0.698068	0.339098	0.84886
FBgn0002542	lds	-0.00456887	0.296871	0	1	-0.0708977	0.318384	0	1	-0.14997	0.472143	0	1	-0.0569329	0.482122	0	1	0.323468	0.592352	0	1	-0.0448745	0.365195	0	1	0.0996041	0.396238	0	1	-0.106817	0.842663	1
FBgn0002543	robo2	0.00931252	0.294439	0	1	-0.0816053	0.319695	0	1	0.0376613	0.460122	0	1	0.433413	0.506734	0	1	0.209444	0.600742	0	1	-0.422383	0.356747	0	1	0.147553	0.387528	0	1	0.275168	0.697055	1
FBgn0002552	lin	-0.0951325	0.291283	0	1	0.136788	0.319685	0	1	-0.145386	0.455928	0	1	0.759889	0.446919	0	1	-0.172023	0.591016	0	1	0.0979098	0.358902	0	1	0.290544	0.392849	0	1	-0.422992	0.884076	1
FBgn0002564	Lsp1gamma	0.120072	0.14011	0	1	0.213742	0.224476	0	1	-0.0592218	0.410986	0	1	0.0152845	0.246007	0	1	-0.0814801	0.508129	0	1	-0.0218142	0.161277	0	1	-0.0561001	0.287955	0	1	-1.82432	2.16244	1
FBgn0002565	Lsp2	0.205012	0.181691	0	1	0.161807	0.197531	0	1	0.4328	0.317585	0	1	-0.123944	0.331391	0	1	0.0552805	0.252139	0	1	0.194573	0.249905	0	1	0.327566	0.260831	0	1	2.76152	2.53853	1
FBgn0002566	lt	-0.160023	0.224508	0	1	-0.184527	0.269643	0	1	-0.123275	0.375178	0	1	-0.476111	0.323845	0	0.430966	0.578735	0.547163	0	1	-0.369131	0.315567	0	1	-0.384555	0.307628	0	0.847546	0.123727	0.609766	1
FBgn0002567	Rab32	0.58982	0.239459	0	0.215008	0.019618	0.255919	0	1	-0.276284	0.305749	0	0.699698	0.750894	0.301962	1	0.0749356	-0.345134	0.544363	0	1	-0.07239	0.281766	0	1	0.122182	0.311426	0	0.854146	-0.327007	0.560819	0.539217
FBgn0002569	Mal-A2	0.56767	0.217105	0	0.165848	0.0430034	0.234982	0	1	0.333514	0.32942	0	0.614459	1.01688	0.276273	1	0.00493181	-0.000766151	0.523497	0	1	-0.223048	0.287223	0	1	0.631232	0.27666	0	0.198828	0.103172	0.357931	0.0400113
FBgn0002570	Mal-A1	0.994415	0.253803	1	0.00459647	-0.631381	0.258791	0	0.285544	0.470936	0.374641	0	0.528639	0.276328	0.316191	0	0.497436	0.276263	0.560905	0	1	-0.458154	0.335105	0	0.949977	0.079035	0.334367	0	0.890363	1.25776	0.645208	0.124016
FBgn0002571	Mal-A3	0.231769	0.246047	0	1	0.61572	0.294852	0	1	-1.28542	0.450826	0	0.195565	1.53797	0.357679	1	0.00100484	-1.83054	0.595323	0	0.152971	-0.756292	0.364965	0	1	0.00314138	0.368192	0	1	-2.90944	1.01381	0.00222063
FBgn0002573	sens	0.0419577	0.191209	0	1	0.146389	0.185484	0	1	0.0168614	0.345344	0	1	0.3762	0.309531	0	1	-0.0422087	0.436372	0	1	0.0442509	0.114278	0	1	-0.0578185	0.163897	0	1	-0.976225	3.24206	1
FBgn0002578	Kaz-m1	0.19814	0.20828	0	1	-0.468289	0.243323	0	0.667552	-0.858086	0.341134	-1	0.0894269	-0.864881	0.302751	-1	0.0405593	-0.434404	0.503961	0	1	-0.346827	0.283781	0	0.970584	-0.807147	0.286201	-1	0.0894613	-0.38406	0.505319	0.411428
FBgn0002579	RpL36	0.000143338	0.197381	0	1	-0.0150889	0.238185	0	1	-0.642335	0.292335	0	0.163243	-0.835234	0.311996	-1	0.0546438	-0.496502	0.480683	0	1	0.0630489	0.250131	0	1	-0.80632	0.295627	-1	0.0870489	-0.694984	0.417408	0.164462
FBgn0002590	RpS5a	0.0412726	0.181853	0	1	-0.0606115	0.250486	0	1	-0.551762	0.294874	0	0.268475	-0.576896	0.259801	0	0.129083	-0.600418	0.477276	0	1	0.0548546	0.244018	0	1	-0.181612	0.257263	0	0.771059	-0.580041	0.305992	0.13802
FBgn0002592	E(spl)m2-BFM	0.0820399	0.28313	0	1	-0.138033	0.282108	0	1	-0.138977	0.487367	0	1	0.0781486	0.504458	0	1	-0.0207526	0.531071	0	1	-0.240149	0.342861	0	1	-0.426849	0.41736	0	1	0.424807	1.22276	1
FBgn0002593	RpLP1	-0.0119744	0.181661	0	1	-0.050803	0.237434	0	1	-0.520518	0.274261	0	0.248933	-0.844749	0.284559	-1	0.0317478	-0.540818	0.476693	0	1	0.00888652	0.257168	0	1	-0.662286	0.286345	0	0.209164	-0.578839	0.349081	0.0799782
FBgn0002609	E(spl)m3-HLH	-0.0612469	0.257111	0	1	-0.0903499	0.292235	0	1	0.581958	0.352041	0	1	-0.0819374	0.389233	0	1	0.0368572	0.537069	0	1	0.108901	0.30796	0	1	0.196456	0.315788	0	1	0.890044	0.428258	1
FBgn0002622	RpS3	0.0659478	0.188432	0	1	0.0689137	0.239011	0	1	-0.376968	0.273683	0	0.449238	-0.21624	0.254942	0	0.593038	-0.786721	0.508459	0	1	0.0669249	0.275905	0	1	0.0405539	0.266291	0	1	-0.41469	0.36533	0.480545
FBgn0002626	RpL32	0.0188194	0.185476	0	1	-0.090265	0.24142	0	1	-0.614243	0.315967	0	0.242401	-0.916697	0.263476	-1	0.00809109	-0.603731	0.473697	0	1	0.15237	0.25655	0	1	-0.472579	0.268305	0	0.379254	-0.528601	0.347722	0.0470891
FBgn0002632	E(spl)m6-BFM	-0.13059	0.173614	0	1	-0.0974045	0.21201	0	1	-0.719913	0.439493	0	1	-0.262415	0.485497	0	1	0.0953976	0.420198	0	1	0.104672	0.252427	0	1	-0.449067	0.3899	0	1	-1.92942	2.13639	1
FBgn0002638	Rcc1	0.169923	0.295232	0	1	0.0595319	0.316199	0	1	-0.0294325	0.459366	0	1	-0.263889	0.42846	0	1	0.333231	0.587553	0	1	0.288843	0.364215	0	1	-0.0571024	0.378094	0	1	-0.00201802	0.859817	1
FBgn0002641	mal	0.38821	0.226252	0	0.926151	0.591166	0.280482	0	1	-0.169293	0.355129	0	1	1.41974	0.332704	1	0.00110004	0.2261	0.553309	0	1	1.13632	0.325794	1	0.0618327	1.89171	0.367872	1	1.43803e-05	-0.992589	0.663463	0.016965
FBgn0002643	mam	-0.156715	0.297263	0	1	-0.0122268	0.316218	0	1	0.143978	0.463831	0	1	-0.313405	0.494289	0	1	0.542025	0.601732	0	1	-0.199025	0.357679	0	1	-0.545003	0.402765	0	1	0.409867	0.743253	1
FBgn0002645	Map205	0.068425	0.191852	0	1	-0.268803	0.267187	0	1	0.167953	0.311447	0	0.825385	0.171356	0.288675	0	0.635415	0.673241	0.520318	0	1	-0.198991	0.29605	0	1	-0.143123	0.28126	0	0.826817	0.48806	0.455882	0.831332
FBgn0002673	twe	0.345155	0.293755	0	1	-0.353583	0.314815	0	1	-0.179436	0.469846	0	1	-0.80699	0.501319	0	1	0.766271	0.613859	0	1	0.432627	0.362575	0	1	-0.0757227	0.414217	0	1	0.960799	1.0844	1
FBgn0002707	mei-9	-0.036668	0.293769	0	1	0.190224	0.305593	0	1	-0.42484	0.48958	0	1	0.609379	0.48918	0	1	-0.0408532	0.612048	0	1	0.0490133	0.365167	0	1	0.639681	0.408306	0	1	-1.23502	1.03321	1
FBgn0002709	mei-218	-0.0659107	0.297774	0	1	-0.123625	0.317872	0	1	-0.903694	0.462447	0	1	-0.439662	0.470018	0	1	-0.286242	0.600651	0	1	-0.0721321	0.356144	0	1	0.130052	0.387637	0	1	-0.932451	0.638617	1
FBgn0002715	mei-S332	0.0927641	0.287797	0	1	-0.117797	0.294554	0	1	0.101971	0.486247	0	1	-0.629043	0.513994	0	1	0.318936	0.61565	0	1	-0.232301	0.363714	0	1	0.0368841	0.417344	0	1	0.748041	0.933749	1
FBgn0002716	mei-W68	-0.0895393	0.296753	0	1	0.0785415	0.310233	0	1	0.335381	0.491831	0	1	-0.255788	0.514	0	1	-0.473944	0.615206	0	1	0.00142154	0.362028	0	1	-0.152756	0.410403	0	1	0.409806	0.810212	1
FBgn0002719	Men	0.328083	0.273748	0	1	0.447708	0.280832	0	0.953729	-0.527203	0.416889	0	0.524699	1.75372	0.359279	1	6.54731e-05	-0.789515	0.565158	0	1	-0.249133	0.351107	0	1	0.714464	0.350144	0	0.280186	-1.27944	0.951694	0.278112
FBgn0002723	Met	0.009275	0.279994	0	1	-0.109659	0.316696	0	1	-0.0503403	0.434373	0	1	0.0419113	0.464772	0	1	0.102346	0.604226	0	1	-0.420485	0.3474	0	1	-0.79189	0.36859	0	0.88018	0.409331	0.659299	1
FBgn0002732	E(spl)malpha-BFM	-0.127161	0.296542	0	1	-0.275336	0.31872	0	1	0.704514	0.442997	0	1	-0.142226	0.476105	0	1	0.649651	0.557308	0	1	0.163225	0.354874	0	1	0.384829	0.376068	0	1	1.38748	0.652967	1
FBgn0002733	E(spl)mbeta-HLH	0.0701601	0.267771	0	1	-0.199131	0.311549	0	1	0.106845	0.419693	0	1	-0.435524	0.407606	0	1	0.156132	0.566167	0	1	0.304948	0.329186	0	1	0.0210381	0.352036	0	1	0.535698	0.504039	1
FBgn0002735	E(spl)mgamma-HLH	0.0737452	0.217651	0	1	-0.0851189	0.223867	0	1	-0.0743669	0.400341	0	1	-0.395636	0.478436	0	1	0.447723	0.597826	0	1	0.301617	0.293652	0	1	-0.295822	0.394061	0	1	0.426347	1.68482	1
FBgn0002736	mago	0.289885	0.273947	0	1	0.10241	0.295457	0	1	0.0470829	0.358768	0	1	-0.277221	0.361923	0	1	0.300538	0.529803	0	1	0.202484	0.327631	0	1	-0.0464855	0.322132	0	1	-0.125896	0.521275	1
FBgn0002772	Mlc1	0.384083	0.212899	0	0.603533	0.0161168	0.276802	0	1	-0.0672824	0.305674	0	0.935714	-0.326378	0.321267	0	0.497436	0.0243159	0.495698	0	1	0.158421	0.266592	0	1	-0.0929897	0.270776	0	0.898422	-0.0817233	0.458264	0.950411
FBgn0002773	Mlc2	0.416923	0.21316	0	0.503294	0.135107	0.246506	0	1	-0.165374	0.282218	0	0.808521	-0.301985	0.318987	0	0.552759	0.131839	0.497095	0	1	0.108479	0.256525	0	1	-0.252908	0.252747	0	0.666047	-0.349671	0.41129	0.698447
FBgn0002774	mle	-0.0458466	0.24694	0	1	0.079136	0.288637	0	1	0.27213	0.371494	0	1	0.164701	0.373437	0	1	0.0759514	0.536167	0	1	-0.0718455	0.32574	0	1	-0.0165127	0.330071	0	1	0.256151	0.429513	1
FBgn0002775	msl-3	0.171762	0.266379	0	1	-0.070211	0.305976	0	1	-0.0618864	0.4022	0	1	-0.348375	0.407667	0	1	-0.202377	0.578392	0	1	-0.137468	0.343026	0	1	0.0274563	0.367678	0	1	0.0148814	0.463252	1
FBgn0002778	mnd	-0.146274	0.296116	0	1	-0.147705	0.319272	0	1	0.375345	0.457611	0	1	-0.477857	0.499026	0	1	-0.000468268	0.597537	0	1	0.0872209	0.361018	0	1	0.404995	0.395116	0	1	0.932906	0.85827	1
FBgn0002780	mod	-0.244535	0.203438	0	1	0.0349594	0.263636	0	1	-0.407409	0.358245	0	0.561503	-0.617045	0.276374	0	0.117976	0.190588	0.516163	0	1	-0.542203	0.301001	0	0.669546	-0.602736	0.285822	0	0.255056	-0.517889	0.491233	0.918433
FBgn0002781	mod(mdg4)	-0.0749024	0.215695	0	1	0.215808	0.260849	0	1	0.16405	0.332446	0	0.857891	0.0696462	0.296442	0	0.776924	-0.0367229	0.49446	0	1	0.00770874	0.280747	0	1	0.0221366	0.269356	0	1	0.0587147	0.315398	1
FBgn0002783	mor	0.29236	0.296969	0	1	0.0334446	0.318362	0	1	0.0165405	0.488956	0	1	0.988422	0.471725	0	0.693996	-0.311966	0.613843	0	1	0.147574	0.362757	0	1	0.700675	0.383999	0	1	0.107991	1.44494	1
FBgn0002787	Rpn8	0.0872326	0.220973	0	1	0.0609908	0.256896	0	1	0.497037	0.381782	0	1	0.56375	0.307857	0	0.34292	-0.275933	0.571079	0	1	0.124854	0.302378	0	1	0.527696	0.33101	0	0.822708	0.360525	0.646662	1
FBgn0002789	Mp20	0.347457	0.193737	0	0.612003	0.0748769	0.274024	0	1	-0.0529155	0.293453	0	0.960494	-0.281574	0.288653	0	0.511759	-0.119738	0.480014	0	1	0.335722	0.264159	0	0.970584	0.110866	0.283864	0	0.936243	-0.181945	0.39584	0.872544
FBgn0002791	mr	-0.0541663	0.271156	0	1	-0.0693469	0.308015	0	1	0.0243005	0.411793	0	1	-0.388602	0.412794	0	1	0.18432	0.56009	0	1	-0.0718473	0.350431	0	1	-0.0964541	0.367077	0	1	0.195205	0.508125	1
FBgn0002863	Acp95EF	0.191499	0.242891	0	1	0.106651	0.225117	0	1	0.00828214	0.460088	0	1	-0.272515	0.501399	0	1	0.6527	0.605598	0	1	0.0668887	0.324191	0	1	-0.246252	0.416199	0	1	-0.706505	1.71835	1
FBgn0002868	MtnA	0.5337	0.215407	0	0.15515	-0.0485715	0.24803	0	1	-0.918551	0.338573	-1	0.0618872	-0.444441	0.312143	0	0.329856	-0.0593193	0.492479	0	1	-0.175863	0.30992	0	1	-0.340781	0.290197	0	0.678566	-1.06613	0.557009	0.329373
FBgn0002869	MtnB	0.22275	0.241245	0	1	-0.603513	0.295219	0	1	-1.35134	0.365309	-1	0.0151877	-0.696037	0.403259	0	0.263517	0.111797	0.55262	0	1	-0.378577	0.318415	0	1	-0.86165	0.411006	-1	NA	-0.796875	0.92319	0.245489
FBgn0002872	mu2	0.0533382	0.285011	0	1	0.0309937	0.307025	0	1	-0.234114	0.489611	0	1	-0.145185	0.494527	0	1	-0.205397	0.613892	0	1	0.00715658	0.364966	0	1	0.47936	0.416531	0	1	-0.714736	0.975721	1
FBgn0002873	mud	0.273299	0.268784	0	1	0.0844849	0.294773	0	1	-0.174794	0.493624	0	1	-0.278432	0.509278	0	1	0.720032	0.616749	0	1	-0.176705	0.346208	0	1	0.350797	0.415667	0	1	-0.752647	1.15987	1
FBgn0002878	mus101	0.0258476	0.255655	0	1	-0.0790778	0.177547	0	1	-0.0232309	0.484814	0	1	-0.256733	0.477668	0	1	-0.047372	0.580888	0	1	-0.135464	0.263433	0	1	0.279907	0.380894	0	1	1.36838	1.86815	1
FBgn0002887	mus201	-0.132586	0.297614	0	1	0.14432	0.317783	0	1	0.0823737	0.4727	0	1	-0.0164614	0.484296	0	1	-0.267688	0.600667	0	1	-0.425983	0.364127	0	1	-0.160077	0.402767	0	1	-0.259221	0.730268	1
FBgn0002891	mus205	-0.0971636	0.270067	0	1	-0.132987	0.303293	0	1	-0.267861	0.427855	0	1	0.222009	0.398086	0	1	-0.0967159	0.579117	0	1	-0.0532152	0.352686	0	1	-0.357381	0.361164	0	1	0.155372	0.543685	1
FBgn0002899	mus301	-0.0235126	0.278159	0	1	-0.0812294	0.292244	0	1	-0.110486	0.485408	0	1	-0.688648	0.511095	0	1	0.515912	0.616698	0	1	0.417064	0.345378	0	1	0.334025	0.414519	0	1	0.133091	1.16683	1
FBgn0002901	mus304	0.102869	0.296192	0	1	0.153697	0.310581	0	1	-0.798975	0.48659	0	0.949423	0.131594	0.499054	0	1	-0.121198	0.616264	0	1	0.471391	0.365358	0	1	0.0201714	0.415557	0	1	-1.61953	0.908095	1
FBgn0002905	mus308	0.167717	0.26029	0	1	0.0329482	0.30548	0	1	-0.303533	0.397033	0	1	-0.324024	0.372031	0	1	0.064391	0.543249	0	1	0.421011	0.323371	0	1	0.00670039	0.312564	0	1	-0.506887	0.497647	1
FBgn0002906	Blm	0.146895	0.296242	0	1	0.211365	0.309587	0	1	0.0721471	0.477595	0	1	-0.489519	0.490703	0	1	0.185808	0.616039	0	1	0.0711743	0.365114	0	1	0.23431	0.41457	0	1	-0.385012	0.775759	1
FBgn0002909	mus312	0.00604938	0.250651	0	1	-0.0534962	0.292531	0	1	-0.0668217	0.368628	0	1	-0.235147	0.348984	0	1	0.178447	0.553179	0	1	-0.170704	0.317595	0	1	-0.250785	0.316808	0	1	-0.0458498	0.45398	1
FBgn0002914	Myb	0.0271342	0.211638	0	1	0.00188789	0.273062	0	1	0.198325	0.312232	0	1	0.0742883	0.317241	0	1	0.038665	0.503596	0	1	-0.0419706	0.279794	0	1	0.154555	0.294343	0	1	0.126418	0.295841	1
FBgn0002921	Atpalpha	-0.176155	0.227452	0	1	-0.184525	0.257442	0	1	-0.0132358	0.333685	0	1	-0.162317	0.27257	0	0.708673	-0.35009	0.495173	0	1	-0.255521	0.271255	0	1	-0.339634	0.271513	0	0.572081	0.252098	0.460055	1
FBgn0002922	nau	-0.0873775	0.293588	0	1	0.0208294	0.319164	0	1	-0.0255598	0.464496	0	1	-0.0872519	0.466666	0	1	0.674032	0.603962	0	1	0.0667965	0.365305	0	1	-0.18977	0.380972	0	1	-0.214653	0.854282	1
FBgn0002924	ncd	0.00402363	0.287842	0	1	0.219898	0.297599	0	1	0.0438385	0.494276	0	1	0.515013	0.514112	0	1	-0.331568	0.616739	0	1	0.0423012	0.346243	0	1	0.222051	0.41694	0	1	-0.501652	1.13672	1
FBgn0002926	ndl	-0.0339513	0.169026	0	1	0.632425	0.241651	0	0.656494	-0.0779611	0.351488	0	1	-0.278874	0.314171	0	1	0.0533347	0.514671	0	1	0.787311	0.309047	0	0.961879	0.0928112	0.172821	0	1	-5.46234	3.38988	1
FBgn0002930	nec	0.384632	0.276148	0	1	0.216632	0.258866	0	1	-0.234378	0.480965	0	1	-0.550182	0.489822	0	1	0.139504	0.556804	0	1	0.0664441	0.313369	0	1	0.574115	0.395147	0	1	-1.08712	1.57837	1
FBgn0002931	net	0.219332	0.2858	0	1	0.38514	0.29289	0	1	-0.111893	0.494546	0	1	0.31301	0.513811	0	1	0.0202533	0.565591	0	1	0.121344	0.361785	0	1	0.0728189	0.414407	0	1	-1.94816	1.0157	1
FBgn0002932	neur	0.17433	0.257238	0	1	-0.365183	0.284187	0	1	0.504866	0.35592	0	0.857891	0.549911	0.350777	0	0.387224	0.718329	0.520966	0	1	-0.28983	0.292068	0	1	-0.0673862	0.299014	0	1	1.09672	0.417339	0.134389
FBgn0002939	ninaD	-0.373897	0.269499	0	1	-0.434645	0.259002	0	1	-1.59863	0.491216	-1	0.0150454	-2.48955	0.339569	-1	4.04195e-11	-4.29528	0.569339	-1	3.93515e-11	-1.39467	0.355456	-1	0.00619134	-0.939755	0.387495	0	0.158867	-4.30613	1.2519	0.000464316
FBgn0002940	ninaE	-0.0733236	0.236303	0	1	-0.150855	0.167165	0	1	0.230853	0.470882	0	1	0.400363	0.394718	0	1	0.170941	0.337607	0	1	-0.298962	0.322638	0	1	-0.109387	0.390251	0	1	0.87565	2.97376	1
FBgn0002945	nkd	0.523366	0.296426	0	1	0.438688	0.301647	0	1	-0.183801	0.493067	0	1	0.100652	0.511218	0	1	-0.0390841	0.616718	0	1	-0.215669	0.346023	0	1	-0.274422	0.415161	0	1	-1.67005	0.864777	1
FBgn0002948	nod	0.174633	0.200058	0	1	0.130402	0.240522	0	1	0.00296346	0.486056	0	1	-0.631149	0.479297	0	1	-0.318037	0.52335	0	1	0.0392437	0.261607	0	1	0.303464	0.326672	0	1	-0.934009	2.03265	1
FBgn0002962	nos	0.162777	0.283328	0	1	-0.00810358	0.289535	0	1	-0.534574	0.494549	0	1	-0.637029	0.513924	0	1	0.811089	0.615644	0	1	0.13319	0.362277	0	1	-0.0248471	0.416384	0	1	-1.10721	1.60088	1
FBgn0002973	numb	-0.162363	0.268605	0	1	-0.129843	0.289395	0	1	0.295983	0.375406	0	1	0.268014	0.370501	0	1	0.271597	0.531658	0	1	0.0965454	0.322653	0	1	-0.385841	0.32011	0	1	0.63491	0.501114	1
FBgn0002985	odd	-0.789797	0.237065	0	0.24645	-0.215423	0.290322	0	1	-0.153278	0.354324	0	1	0.145471	0.36904	0	0.935906	-1.06879	0.551803	0	1	-0.20651	0.312884	0	1	-0.547478	0.291161	0	0.550659	0.109554	0.649886	0.905476
FBgn0002989	okr	-0.121474	0.293792	0	1	0.0854017	0.318114	0	1	-0.00798746	0.462181	0	1	0.00267929	0.445721	0	1	0.382467	0.58373	0	1	-0.218693	0.362008	0	1	-0.0258988	0.390467	0	1	-0.165752	0.671413	1
FBgn0003008	or	0.0240704	0.259002	0	1	-0.107298	0.298564	0	1	0.388526	0.384192	0	1	-0.733836	0.397374	0	0.936475	1.16259	0.528045	0	0.825445	0.652297	0.323818	0	1	0.226094	0.321835	0	1	0.708008	0.452566	0.00543195
FBgn0003015	osk	0.938691	0.296447	0	0.210375	-0.017787	0.165567	0	1	-0.490868	0.482245	0	1	-0.410726	0.418289	0	0.627513	0.200377	0.616747	0	1	0.0956685	0.255744	0	1	-0.247889	0.407802	0	1	-1.89955	2.30824	1
FBgn0003016	osp	0.348276	0.283355	0	1	-0.194405	0.309308	0	1	-0.495662	0.411315	0	1	0.327126	0.404742	0	1	0.159698	0.591027	0	1	0.00344952	0.348359	0	1	0.373451	0.363193	0	1	-0.171884	0.505048	0.994482
FBgn0003023	otu	0.387599	0.297007	0	1	0.0227623	0.225142	0	1	-0.183994	0.461241	0	1	-0.52912	0.46436	0	1	0.920286	0.616708	0	1	0.0212295	0.364207	0	1	0.327336	0.401861	0	1	-1.07814	1.83977	1
FBgn0003028	ovo	0.312689	0.271879	0	1	-0.279234	0.315369	0	1	-0.40018	0.483822	0	1	-0.79832	0.511177	0	1	0.352982	0.613271	0	1	0.118171	0.350503	0	1	-0.414411	0.416417	0	1	-0.0642654	1.34788	1
FBgn0003041	pbl	0.0844605	0.276808	0	1	-0.488936	0.312904	0	1	0.0775855	0.387448	0	1	-0.857982	0.436958	0	1	0.578726	0.571896	0	1	0.118954	0.331914	0	1	-0.475646	0.344861	0	1	0.754835	0.553844	0.410714
FBgn0003042	Pc	0.0443788	0.268904	0	1	-0.200564	0.299478	0	1	-0.209481	0.395958	0	1	-0.479682	0.392387	0	1	0.110603	0.565449	0	1	-0.36456	0.349876	0	1	-0.359088	0.342517	0	1	0.0155615	0.458098	1
FBgn0003044	Pcl	-0.0187218	0.281321	0	1	0.00134756	0.313982	0	1	0.0118466	0.416158	0	1	-0.0737505	0.455619	0	1	0.0671064	0.576146	0	1	-0.0846139	0.352588	0	1	0.0310157	0.369263	0	1	0.0641889	0.77276	1
FBgn0003048	pcx	-0.15716	0.256532	0	1	-0.0202811	0.306586	0	1	0.0203887	0.358612	0	1	0.292759	0.367063	0	1	0.494871	0.540943	0	1	-0.028062	0.330402	0	1	0.201956	0.341476	0	1	0.0686998	0.502319	1
FBgn0003053	peb	-0.307937	0.225534	0	1	-0.308443	0.257675	0	1	0.392056	0.3164	0	0.960494	0.148339	0.334364	0	0.964459	0.283358	0.517259	0	1	-0.143722	0.270927	0	1	-0.359714	0.318126	0	0.826748	0.90667	0.456978	0.787553
FBgn0003062	Fib	0.12405	0.290367	0	1	0.507363	0.319562	0	1	0.469213	0.478886	0	1	0.825037	0.432845	0	1	-0.289624	0.610795	0	1	0.184586	0.364557	0	1	-0.0324995	0.370694	0	1	-0.161948	1.09372	1
FBgn0003067	Pepck	1.34807	0.260182	1	3.4562e-05	0.0179895	0.301767	0	1	-0.477591	0.395878	0	1	1.57295	0.361348	1	0.00104773	-0.535429	0.556281	0	1	0.110192	0.340511	0	1	0.23617	0.337301	0	1	-0.669054	0.793843	0.0563876
FBgn0003068	per	-0.0149669	0.165838	0	1	0.182237	0.227077	0	1	0.213064	0.393012	0	1	0.334414	0.40554	0	1	0.243158	0.572953	0	1	-0.0546693	0.279195	0	1	-0.029363	0.381416	0	1	0.205753	1.79494	1
FBgn0003071	Pfk	0.0541723	0.262929	0	1	0.0841117	0.304409	0	1	-0.190934	0.436246	0	1	0.743649	0.40182	0	1	-0.170367	0.578922	0	1	-0.0810986	0.356065	0	1	0.0391085	0.354371	0	1	-0.439485	0.775859	1
FBgn0003074	Pgi	-0.297614	0.253589	0	1	0.313694	0.305061	0	1	-0.460662	0.403069	0	1	0.548151	0.347431	0	0.382939	-0.612485	0.544296	0	1	-0.0176399	0.354778	0	1	-0.14525	0.328221	0	1	-1.11308	0.763436	1
FBgn0003076	Pgm	0.047117	0.275448	0	1	0.00175813	0.29624	0	1	-0.179623	0.438467	0	1	0.881062	0.411209	0	0.185168	-0.598117	0.561543	0	1	-0.0185622	0.335028	0	1	0.421518	0.359497	0	1	-0.257393	0.943102	1
FBgn0003079	Raf	0.0085056	0.262217	0	1	-0.0308546	0.29395	0	1	-0.25158	0.402253	0	1	0.15088	0.387979	0	1	-0.0671847	0.563997	0	1	-0.265164	0.336264	0	1	0.137055	0.336755	0	1	-0.337009	0.539057	1
FBgn0003082	phr	-0.00399744	0.268306	0	1	-0.0737919	0.284355	0	1	0.172829	0.491366	0	1	-0.140867	0.513304	0	1	0.201854	0.6097	0	1	0.0918628	0.342623	0	1	0.363129	0.367649	0	1	0.502399	1.14645	1
FBgn0003087	pim	0.0765433	0.222485	0	1	-0.232613	0.265188	0	1	-0.47262	0.494265	0	1	-1.22128	0.51161	0	0.5851	0.204825	0.564965	0	1	-0.0846874	0.325964	0	1	-0.347261	0.400388	0	1	-0.104372	1.81814	1
FBgn0003089	pip	0.183109	0.259141	0	1	0.0395074	0.245153	0	1	0.192685	0.480196	0	1	-0.480593	0.484619	0	1	1.02855	0.607419	0	1	0.153834	0.332656	0	1	0.0274578	0.388897	0	1	0.234183	1.3722	1
FBgn0003091	Pkc53E	-0.0849617	0.293499	0	1	-0.0855046	0.303013	0	1	-0.375985	0.493599	0	1	-0.420565	0.502015	0	1	-0.00285056	0.616749	0	1	-0.128986	0.356409	0	1	-0.720454	0.409933	0	1	-0.507864	1.01354	1
FBgn0003093	Pkc98E	-0.263326	0.26234	0	1	-0.248567	0.30232	0	1	-0.41453	0.36345	0	1	-0.229757	0.359868	0	1	0.41407	0.548233	0	1	-0.452875	0.344524	0	1	-0.275479	0.335484	0	1	-0.0032566	0.659337	1
FBgn0003114	plu	0.064065	0.149502	0	1	0.0388185	0.256671	0	1	-1.19951	0.481944	0	1	-0.502935	0.453409	0	1	0.356883	0.512876	0	1	0.298954	0.296193	0	1	-0.138625	0.285573	0	1	-3.9119	2.23366	1
FBgn0003116	pn	-0.266264	0.277417	0	1	-0.11639	0.304409	0	1	-0.354862	0.416671	0	1	-0.00262362	0.409579	0	1	0.052179	0.573243	0	1	-0.0418972	0.338143	0	1	-0.252678	0.34427	0	1	-0.266797	0.512506	1
FBgn0003118	pnt	0.510167	0.235212	0	0.517333	-0.0806601	0.268649	0	1	3.26392	0.380333	1	1.47541e-15	0.955578	0.332244	1	0.0487054	2.5726	0.562272	1	0.000336713	2.08314	0.261297	1	5.14632e-12	2.72535	0.37076	1	3.66768e-11	3.90601	0.742526	6.49577e-09
FBgn0003124	polo	0.462996	0.296208	0	1	0.0244535	0.317063	0	1	-0.257061	0.458608	0	1	-0.769679	0.503565	0	1	0.800907	0.564912	0	1	0.00566555	0.364199	0	1	0.218839	0.393683	0	1	-0.673013	1.25447	1
FBgn0003129	Poxm	0.596219	0.29343	0	0.871921	0.275673	0.307699	0	1	0.894327	0.491295	0	1	0.207104	0.511977	0	1	0.549896	0.613491	0	1	-0.384377	0.354708	0	1	-0.124787	0.414625	0	1	0.765346	1.02381	1
FBgn0003134	Pp1alpha-96A	-0.0241482	0.241493	0	1	-0.00374257	0.266999	0	1	-0.0651198	0.333273	0	1	0.235286	0.334758	0	0.75589	-0.0604726	0.515631	0	1	-0.307186	0.284167	0	1	0.137402	0.278337	0	1	0.00306509	0.386767	1
FBgn0003137	Ppn	-0.0296515	0.26752	0	1	0.112744	0.312592	0	1	0.437324	0.423451	0	1	0.46355	0.389403	0	1	0.288871	0.536835	0	1	-0.105977	0.353833	0	1	-0.129195	0.33349	0	1	0.417525	0.557585	1
FBgn0003139	PpV	0.00712613	0.230679	0	1	0.233329	0.279768	0	1	0.0165151	0.321078	0	1	-0.186875	0.320427	0	0.829714	-0.242181	0.507422	0	1	-0.0115324	0.301299	0	1	0.000238907	0.288518	0	1	-0.372841	0.315503	1
FBgn0003141	pr	0.0235847	0.235789	0	1	-0.156021	0.263267	0	1	-0.483992	0.355485	0	0.965314	-0.650195	0.315499	0	0.194155	0.177589	0.529023	0	1	-0.281238	0.308321	0	1	-0.106906	0.297605	0	1	-0.327946	0.415601	1
FBgn0003149	Prm	0.302194	0.257235	0	1	0.104051	0.279469	0	1	0.317011	0.407643	0	1	0.759555	0.313764	0	0.119489	-0.242253	0.519768	0	1	-0.166687	0.355584	0	1	-0.145896	0.29884	0	1	0.306594	0.698181	1
FBgn0003159	CG2841	0.0184889	0.205772	0	1	0.0472887	0.245189	0	1	-0.186762	0.326734	0	0.813908	0.481476	0.277948	0	0.247082	-0.549641	0.509424	0	1	-0.492293	0.273561	0	0.719686	-0.0658961	0.271687	0	0.888945	-0.390839	0.36425	0.149359
FBgn0003162	Pu	0.200397	0.295854	0	1	0.0437513	0.309599	0	1	-0.176013	0.494544	0	1	-0.170736	0.471356	0	1	0.254888	0.607149	0	1	0.298315	0.365163	0	1	0.119442	0.3867	0	1	-0.318269	0.8112	1
FBgn0003165	pum	0.077552	0.263165	0	1	-0.36542	0.296588	0	1	-0.340629	0.387582	0	1	-0.479608	0.353279	0	1	0.694587	0.558748	0	1	-0.443488	0.350369	0	1	-0.53541	0.33135	0	0.847546	0.00920146	0.659025	1
FBgn0003169	put	0.121762	0.224118	0	1	-0.198942	0.261298	0	1	-0.241937	0.333318	0	1	-0.03066	0.314763	0	0.918498	0.109197	0.510403	0	1	-0.164737	0.303933	0	1	-0.233086	0.280786	0	1	-0.130461	0.344498	1
FBgn0003175	px	-0.0571584	0.294596	0	1	-0.411255	0.313651	0	1	-0.191241	0.489217	0	1	0.589759	0.443028	0	1	-0.764461	0.592681	0	1	-0.16788	0.365219	0	1	-0.106411	0.364257	0	1	0.55739	1.07852	1
FBgn0003187	qua	-0.0537053	0.242408	0	1	-0.316033	0.286436	0	1	-0.111308	0.494553	0	1	-0.754806	0.514186	0	1	0.119611	0.550674	0	1	0.175554	0.341932	0	1	0.104354	0.373283	0	1	0.610906	1.33842	1
FBgn0003189	r	0.232274	0.288866	0	1	0.25333	0.26987	0	1	0.795947	0.492684	0	1	0.678677	0.513247	0	1	0.42548	0.615392	0	1	0.129156	0.31833	0	1	0.107177	0.399974	0	1	0.202897	1.45546	1
FBgn0003204	ras	0.112556	0.274747	0	1	0.135954	0.314032	0	1	0.323942	0.416136	0	1	0.624384	0.389525	0	1	-0.0497364	0.567572	0	1	0.0896601	0.361852	0	1	-0.00382271	0.345652	0	1	0.260607	0.827854	1
FBgn0003205	Ras85D	0.0494621	0.203643	0	1	0.0955821	0.265583	0	1	0.124498	0.316823	0	1	-0.0535489	0.297499	0	0.885941	0.358965	0.513058	0	1	0.1799	0.292691	0	1	-0.0588326	0.292627	0	0.900374	0.0506696	0.418863	1
FBgn0003206	Ras64B	0.106868	0.226491	0	1	-0.106037	0.273536	0	1	-0.0700849	0.354348	0	1	-0.28674	0.336987	0	0.728956	0.322678	0.542305	0	1	-0.0570584	0.313295	0	1	-0.376258	0.303992	0	1	0.0904349	0.527439	1
FBgn0003209	raw	-0.189925	0.237755	0	1	-0.446313	0.253817	0	1	0.583153	0.340834	0	0.325822	0.818475	0.374509	0	0.215267	-0.347248	0.540291	0	1	-0.0805598	0.293939	0	1	0.433833	0.322296	0	0.80852	1.20068	0.624342	0.596999
FBgn0003210	rb	-0.0382841	0.280114	0	1	0.0663245	0.306664	0	1	0.144955	0.431091	0	1	0.501599	0.388763	0	0.941163	-0.0410166	0.558633	0	1	-0.225544	0.337653	0	1	0.244879	0.346652	0	1	0.167174	0.583905	1
FBgn0003218	rdgB	-0.0220641	0.289925	0	1	-0.0445338	0.312418	0	1	-0.348522	0.446733	0	1	0.156717	0.444934	0	1	-0.286937	0.588934	0	1	-0.447003	0.347572	0	1	-0.0765619	0.381389	0	1	-0.338396	0.550268	1
FBgn0003227	rec	-0.295207	0.250516	0	1	-0.136757	0.2585	0	1	-0.179482	0.49454	0	1	-0.253559	0.489265	0	1	0.372006	0.569124	0	1	0.00718717	0.303713	0	1	0.0621355	0.394788	0	1	0.5771	1.41863	1
FBgn0003231	ref(2)P	0.088757	0.181066	0	1	0.0791967	0.237755	0	1	0.576731	0.279147	0	0.20928	0.621685	0.265218	0	0.105786	-0.0869942	0.507491	0	1	0.270217	0.243352	0	1	0.349371	0.293149	0	0.587928	0.415647	0.366265	0.813883
FBgn0003256	rl	-0.0329226	0.24129	0	1	-0.19302	0.27956	0	1	-0.185549	0.404215	0	1	-0.318009	0.335785	0	0.679433	0.676207	0.558585	0	1	-0.174799	0.333907	0	1	-0.339392	0.304466	0	1	0.118602	0.68383	1
FBgn0003257	r-l	0.282345	0.291814	0	1	0.00417897	0.318339	0	1	1.15246	0.424823	0	0.776276	0.300419	0.460046	0	1	1.03975	0.534504	0	1	0.318359	0.363377	0	1	0.256269	0.379944	0	1	1.58176	0.780662	1
FBgn0003261	Rm62	-0.0532841	0.258314	0	1	0.176993	0.25696	0	1	-0.0138108	0.325297	0	0.961565	0.624723	0.271729	0	0.114109	-0.454526	0.485171	0	1	-0.115145	0.273362	0	1	-0.0480284	0.255189	0	0.902094	-0.104108	0.430221	0.630077
FBgn0003268	rod	0.229485	0.288427	0	1	-0.269652	0.296361	0	1	-0.11059	0.494435	0	1	-0.396894	0.51082	0	1	-0.658407	0.61478	0	1	0.0387971	0.348478	0	1	-0.125835	0.41594	0	1	0.348161	1.07915	1
FBgn0003274	RpLP2	0.0740796	0.18289	0	1	0.0503132	0.249039	0	1	-0.547737	0.293822	0	0.259588	-0.662024	0.272761	-1	0.0922612	-0.64055	0.49647	0	1	0.513257	0.287905	0	0.717776	-0.330029	0.270894	0	0.572457	-0.669824	0.401003	0.0441886
FBgn0003275	RpII18	0.122773	0.250815	0	1	0.500436	0.283691	0	1	-0.257749	0.379271	0	1	-0.566354	0.36917	0	0.383739	-0.231549	0.537583	0	1	0.390733	0.322717	0	1	-0.387488	0.328547	0	1	-0.758471	0.43239	0.586178
FBgn0003277	RpII215	0.0854327	0.253888	0	1	0.00952329	0.291892	0	1	0.25204	0.396308	0	1	0.748088	0.350947	0	0.177492	-0.277909	0.533978	0	1	0.0666649	0.308535	0	1	0.142314	0.308865	0	1	0.384453	0.627398	1
FBgn0003278	RpI135	-0.218085	0.269177	0	1	0.429732	0.306876	0	1	-0.170791	0.40223	0	1	-0.141613	0.370584	0	1	0.0147966	0.564933	0	1	-0.299415	0.348821	0	1	-0.142367	0.347102	0	1	-0.941394	0.575307	1
FBgn0003279	RpL4	0.0209373	0.200921	0	1	0.0845382	0.284535	0	1	-0.327885	0.392624	0	0.714457	0.440292	0.282839	0	0.320957	-0.67261	0.569178	0	1	0.084189	0.345607	0	1	0.075352	0.324408	0	1	-0.696965	0.80806	1
FBgn0003285	rst	-0.0694254	0.209754	0	1	0.127468	0.191482	0	1	0.134344	0.424615	0	1	-0.312413	0.389469	0	1	0.0136685	0.535068	0	1	-0.0598598	0.245335	0	1	0.0234752	0.202845	0	1	-1.23881	2.1184	1
FBgn0003292	rt	0.0198346	0.172496	0	1	-0.218544	0.215311	0	1	-0.477731	0.444465	0	1	-0.41357	0.462033	0	1	0.210795	0.367314	0	1	0.164305	0.208192	0	1	-0.00443215	0.326217	0	1	0.311152	2.29895	1
FBgn0003301	rut	-0.393477	0.274403	0	1	0.0192503	0.305521	0	1	-0.614241	0.395435	0	1	-0.11035	0.386373	0	1	-0.206094	0.579974	0	1	-0.599289	0.35703	0	1	-0.846255	0.3439	0	0.535403	-0.642556	0.551172	1
FBgn0003302	rux	0.16321	0.296333	0	1	0.277488	0.319274	0	1	0.0779737	0.474834	0	1	-0.948088	0.483786	0	1	-0.207586	0.606867	0	1	-0.318625	0.363157	0	1	0.0320434	0.408018	0	1	-0.464159	0.7481	1
FBgn0003308	ry	0.187036	0.272577	0	1	0.0499131	0.314378	0	1	-0.530282	0.449845	0	1	0.648702	0.426498	0	1	-1.34066	0.589707	0	1	-0.355469	0.361958	0	1	0.449139	0.374387	0	1	-0.718908	0.668388	0.083304
FBgn0003310	S	0.181754	0.274456	0	1	-0.20911	0.297388	0	1	0.0808757	0.393743	0	1	-0.277351	0.38267	0	1	0.215734	0.560883	0	1	-0.117866	0.349106	0	1	-0.175746	0.354344	0	1	0.5731	0.558109	1
FBgn0003313	sala	0.256494	0.239765	0	1	-0.0924632	0.215098	0	1	-0.44055	0.445119	0	1	-0.250221	0.490878	0	1	0.434775	0.544525	0	1	0.100014	0.338313	0	1	-0.0558611	0.408778	0	1	-1.16277	1.60361	1
FBgn0003317	sax	-0.321139	0.247454	0	1	-0.134781	0.279895	0	1	-0.0401111	0.35706	0	1	0.37559	0.371984	0	1	-0.136893	0.562716	0	1	-0.23005	0.305011	0	1	0.292835	0.317255	0	1	0.124533	0.522264	1
FBgn0003319	Sb	0.058626	0.147874	0	1	0.0200205	0.0878851	0	1	0.172879	0.299893	0	1	0.0190272	0.430175	0	1	-0.0328447	0.343467	0	1	-0.174659	0.27213	0	1	-0.0523844	0.256724	0	1	0.820378	2.83536	1
FBgn0003321	sbr	-0.0544181	0.213192	0	1	-0.145587	0.247695	0	1	-0.056416	0.306188	0	0.948659	-0.0261007	0.308415	0	0.778432	0.257604	0.498617	0	1	-0.306124	0.280987	0	1	-0.252924	0.271207	0	0.693684	0.0756577	0.301103	1
FBgn0003328	scb	-0.0319755	0.196965	0	1	-0.152326	0.237316	0	1	0.911066	0.273752	1	0.0115006	0.501507	0.288223	0	0.259762	0.918685	0.475743	0	0.927301	0.577686	0.243566	0	0.324916	0.464896	0.277206	0	0.428749	1.09661	0.288873	0.000688337
FBgn0003330	Sce	-0.0633278	0.297274	0	1	0.228356	0.293958	0	1	0.0719565	0.487198	0	1	0.552876	0.514203	0	1	-0.14881	0.614712	0	1	0.376614	0.35779	0	1	0.000480427	0.414551	0	1	-0.445521	1.1233	1
FBgn0003334	Scm	0.202832	0.253721	0	1	-0.232688	0.305089	0	1	0.249044	0.379836	0	1	0.125518	0.389361	0	1	0.128039	0.544863	0	1	-0.0456463	0.310163	0	1	-0.148042	0.357161	0	1	0.677187	0.511123	1
FBgn0003345	sd	-0.1216	0.219428	0	1	-0.272195	0.268566	0	1	0.300309	0.317278	0	1	0.0527659	0.31445	0	1	0.106777	0.510738	0	1	-0.0436375	0.311877	0	1	0.0265851	0.286488	0	1	0.660057	0.415053	1
FBgn0003346	RanGAP	0.055248	0.285996	0	1	0.112339	0.307175	0	1	0.416826	0.419893	0	1	-0.0976726	0.420418	0	1	0.36407	0.548029	0	1	0.0516854	0.33607	0	1	0.476834	0.338088	0	0.970777	0.392045	0.50115	1
FBgn0003353	sei	0.0705068	0.25848	0	1	-0.0264938	0.305152	0	1	0.60251	0.392451	0	0.80893	-0.0404389	0.363831	0	1	0.699627	0.523863	0	1	0.60515	0.309257	0	1	0.168649	0.324924	0	1	0.838722	0.548289	1
FBgn0003356	Jon99Cii	-0.315305	0.186938	0	0.785835	0.0455348	0.288572	0	1	-2.09956	0.348034	-1	8.30456e-08	-1.60417	0.338763	-1	0.000110948	-3.0588	0.552471	-1	6.37048e-06	-1.07391	0.341213	-1	0.0618602	-0.938531	0.36987	0	0.132036	-2.64085	0.875411	0.00180176
FBgn0003357	Jon99Ciii	-0.405918	0.19505	0	0.410891	0.082718	0.292238	0	1	-2.08084	0.325422	-1	8.52229e-09	-1.72697	0.353081	-1	6.35221e-05	-3.11507	0.55879	-1	2.32693e-06	-1.03132	0.348111	-1	0.0837878	-0.653855	0.416983	0	0.434673	-2.56146	0.927529	0.00373501
FBgn0003358	Jon99Ci	-1.21412	0.21444	-1	3.22957e-06	0.600112	0.281157	0	0.500521	-3.7462	0.33793	-1	6.49824e-26	-0.967168	0.33327	-1	0.0361228	-4.60605	0.55861	-1	9.31443e-14	-1.30118	0.295908	-1	0.00124895	-2.37193	0.323927	-1	5.80398e-11	-5.34138	0.612677	2.5516e-25
FBgn0003360	sesB	0.000420798	0.201043	0	1	-0.230011	0.237261	0	1	-0.165888	0.310755	0	0.82723	-0.697396	0.293834	-1	0.0949962	-0.00412039	0.480051	0	1	-0.0391468	0.2623	0	1	-0.281239	0.248024	0	0.613746	0.0998607	0.37452	0.84886
FBgn0003371	sgg	-0.0160207	0.257246	0	1	-0.0806117	0.260684	0	1	0.0174757	0.355868	0	0.984552	0.272228	0.318762	0	0.53831	0.164524	0.489856	0	1	-0.318816	0.257843	0	0.970584	-0.138084	0.291676	0	0.822708	0.353371	0.414505	0.68238
FBgn0003380	Sh	0.00138034	0.284129	0	1	-0.321422	0.307607	0	1	-0.282956	0.493466	0	1	-0.726139	0.510373	0	1	0.375381	0.614486	0	1	-0.222487	0.355941	0	1	0.149656	0.413415	0	1	0.350432	1.05029	1
FBgn0003382	sha	0.0156028	0.212548	0	1	-0.0190703	0.190674	0	1	-0.0680524	0.382508	0	1	0.389923	0.405436	0	1	-0.164113	0.380472	0	1	-0.00700668	0.263672	0	1	0.223221	0.357941	0	1	0.468399	1.9723	1
FBgn0003386	Shaw	0.123625	0.270888	0	1	-0.202694	0.310222	0	1	0.0061435	0.411527	0	1	0.204165	0.43215	0	1	0.121506	0.565573	0	1	-0.326542	0.350802	0	1	-0.125096	0.357372	0	1	0.481769	0.550666	1
FBgn0003388	shd	0.208862	0.295842	0	1	0.4896	0.313913	0	1	-1.66268	0.47287	0	0.18253	0.176151	0.505664	0	1	0.0249029	0.531682	0	1	-0.652954	0.358055	0	1	-0.169841	0.417189	0	1	-3.6292	0.994265	0.439085
FBgn0003390	shf	-0.26205	0.293069	0	1	0.319343	0.317416	0	1	0.0614139	0.431364	0	1	0.531551	0.45788	0	1	-0.473451	0.61412	0	1	-0.0759462	0.360618	0	1	-0.13599	0.385928	0	1	-0.57452	0.764796	1
FBgn0003391	shg	-0.259678	0.235254	0	1	-0.325921	0.274911	0	1	0.782775	0.334691	0	0.325716	0.372044	0.328732	0	0.558972	0.790634	0.501933	0	1	-0.146772	0.28504	0	1	0.134231	0.290088	0	1	1.34257	0.310373	3.57655e-05
FBgn0003392	shi	-0.0229847	0.201753	0	1	-0.0554605	0.259657	0	1	0.212369	0.297074	0	0.76502	-0.0101622	0.297125	0	0.853399	0.117207	0.492267	0	1	-0.0489208	0.290743	0	1	0.13178	0.263175	0	0.827589	0.220433	0.288235	1
FBgn0003396	shn	-0.0483727	0.22516	0	1	-0.322649	0.266317	0	1	0.0165883	0.304316	0	1	0.028763	0.303903	0	0.92015	0.0545793	0.509855	0	1	-0.0126746	0.301375	0	1	-0.053863	0.274408	0	1	0.359746	0.357785	1
FBgn0003401	shu	0.485562	0.222541	0	1	-0.315576	0.261454	0	1	-0.0518679	0.493762	0	1	-0.273922	0.498542	0	1	0.376843	0.610232	0	1	0.124751	0.29006	0	1	0.208073	0.380444	0	1	1.42827	1.29159	1
FBgn0003410	sina	-0.0814001	0.267535	0	1	-0.108433	0.304684	0	1	0.167843	0.399673	0	1	0.316707	0.382793	0	1	0.302237	0.539977	0	1	-0.507048	0.319868	0	1	-0.268415	0.330212	0	1	0.482103	0.488404	0.941255
FBgn0003415	skd	0.090574	0.246348	0	1	-0.221051	0.283555	0	1	-0.0518457	0.358392	0	1	0.0701985	0.343055	0	1	0.287799	0.546729	0	1	0.0549359	0.322528	0	1	-0.220333	0.325296	0	1	0.333207	0.524081	1
FBgn0003416	sl	0.0730061	0.25342	0	1	-0.00472926	0.300163	0	1	0.152455	0.385687	0	1	-0.124086	0.378809	0	1	0.346041	0.557012	0	1	-0.290495	0.341524	0	1	0.106674	0.318559	0	1	0.317044	0.520274	1
FBgn0003423	slgA	0.232572	0.294402	0	1	-0.084235	0.317844	0	1	0.124298	0.444707	0	1	-0.181513	0.447751	0	1	0.775596	0.574876	0	1	0.0811829	0.355633	0	1	-0.0698946	0.3811	0	1	0.252841	0.81763	1
FBgn0003429	slo	-0.454122	0.279008	0	1	-0.598743	0.319447	0	1	-1.06594	0.478619	0	0.824295	-0.823353	0.456526	0	1	-0.701824	0.610294	0	1	-0.681382	0.360897	0	1	-0.164389	0.381001	0	1	-0.474786	0.898536	1
FBgn0003435	sm	0.109648	0.29109	0	1	-0.46469	0.315812	0	1	-0.16666	0.422249	0	1	-0.385282	0.439503	0	1	0.296347	0.582161	0	1	-0.489564	0.351859	0	1	-0.466855	0.359007	0	1	0.635968	0.633419	1
FBgn0003444	smo	0.054352	0.255747	0	1	-0.145285	0.287915	0	1	-0.116225	0.395747	0	1	-0.250611	0.375253	0	1	0.208008	0.574582	0	1	-0.20805	0.346575	0	1	-0.654985	0.339791	0	0.786217	0.155883	0.600005	1
FBgn0003447	sn	-0.388668	0.297774	0	1	-0.0721572	0.31564	0	1	-0.28839	0.47796	0	1	0.393234	0.481134	0	1	0.369205	0.616497	0	1	-0.2334	0.36507	0	1	-0.0858598	0.402725	0	1	-0.183197	0.815178	1
FBgn0003449	snf	0.128336	0.231922	0	1	0.302014	0.282833	0	1	0.0786036	0.343885	0	1	-0.174707	0.347739	0	1	0.123037	0.52219	0	1	0.0875051	0.299339	0	1	0.139843	0.303181	0	1	-0.299791	0.422324	1
FBgn0003459	stwl	-0.0755779	0.240397	0	1	-0.0644704	0.30854	0	1	-0.582753	0.408704	0	1	-0.0395892	0.385269	0	1	-0.414888	0.561199	0	1	-0.159234	0.339395	0	1	0.0049193	0.358798	0	1	-0.848421	0.523705	1
FBgn0003462	Sod1	0.257032	0.17902	0	0.715642	0.253276	0.262637	0	1	-0.396791	0.287304	0	0.481631	-0.160204	0.268378	0	0.634133	-0.562288	0.492102	0	1	0.418689	0.287606	0	0.911509	0.208547	0.262715	0	0.820123	-0.782214	0.380695	0.157943
FBgn0003463	sog	-0.0380356	0.297734	0	1	0.303423	0.319052	0	1	0.00239874	0.480075	0	1	0.260967	0.490159	0	1	0.0389106	0.603046	0	1	-0.498034	0.365167	0	1	0.0741026	0.384346	0	1	-0.503631	0.83488	1
FBgn0003464	sol	0.291681	0.297762	0	1	-0.100842	0.312842	0	1	0.0437208	0.476444	0	1	0.239659	0.503868	0	1	-0.0922791	0.587161	0	1	0.337055	0.362286	0	1	0.063811	0.394689	0	1	0.498639	0.896006	1
FBgn0003475	spir	0.248986	0.230702	0	1	-0.189946	0.263173	0	1	0.0662066	0.345031	0	1	0.365787	0.313367	0	0.542987	-0.0504844	0.501086	0	1	-0.282982	0.29942	0	1	-0.208176	0.282937	0	1	0.410517	0.372418	0.785014
FBgn0003479	spn-A	-0.152106	0.292949	0	1	0.314823	0.292275	0	1	0.115753	0.493011	0	1	0.0417736	0.512849	0	1	-0.008628	0.616741	0	1	-0.112281	0.362419	0	1	0.460127	0.416328	0	1	-0.586341	0.999821	1
FBgn0003480	spn-B	-0.0223064	0.284338	0	1	-0.0291333	0.266435	0	1	0.0231062	0.492613	0	1	-0.142709	0.514209	0	1	0.192982	0.612082	0	1	-0.116962	0.356523	0	1	-0.360344	0.416806	0	1	0.406326	1.06014	1
FBgn0003482	spn-D	-0.0613389	0.285775	0	1	0.242729	0.248112	0	1	-0.608066	0.450708	0	1	-0.739875	0.441063	0	1	0.313784	0.516687	0	1	-0.0771084	0.28309	0	1	-0.074609	0.297728	0	1	-3.79488	1.65377	0.881766
FBgn0003483	spn-E	0.180379	0.244436	0	1	-0.283903	0.281833	0	1	-0.146939	0.474485	0	1	-1.0783	0.513348	0	0.835331	0.120515	0.508681	0	1	0.064453	0.324513	0	1	0.140416	0.373621	0	1	0.444429	1.81289	1
FBgn0003486	spo	-0.0526966	0.263344	0	1	0.169979	0.251865	0	1	-0.049198	0.476934	0	1	0.0495408	0.480564	0	1	0.318025	0.559332	0	1	-0.18012	0.307791	0	1	-0.0708382	0.376589	0	1	-0.980122	1.38827	1
FBgn0003495	spz	0.0117153	0.289793	0	1	-0.249893	0.317092	0	1	0.375601	0.4574	0	1	-0.924141	0.503837	0	1	0.827386	0.601835	0	1	0.0699521	0.355121	0	1	0.455325	0.406917	0	1	1.12939	0.820319	1
FBgn0003499	sr	0.229996	0.199792	0	1	-0.0605964	0.213084	0	1	0.0941689	0.437448	0	1	-0.322955	0.438441	0	1	-0.0333807	0.46433	0	1	0.0251719	0.201928	0	1	0.105747	0.282759	0	1	0.59766	1.85988	1
FBgn0003502	Btk29A	0.332968	0.278042	0	1	-0.183168	0.31751	0	1	-0.170708	0.438144	0	1	-0.146575	0.436258	0	1	0.298903	0.580823	0	1	-0.339472	0.349575	0	1	-0.18248	0.366205	0	1	0.20886	0.630803	1
FBgn0003507	srp	-0.444547	0.293757	0	1	-0.0460894	0.319224	0	1	-0.326114	0.468008	0	1	0.053392	0.484048	0	1	-0.838354	0.61061	0	1	-0.654236	0.363296	0	1	-0.105445	0.403119	0	1	-0.180267	0.727214	1
FBgn0003510	Sry-alpha	0.0907456	0.287129	0	1	0.138191	0.252792	0	1	-0.226819	0.494363	0	1	0.852984	0.51251	0	1	0.0474587	0.60432	0	1	0.278937	0.338645	0	1	0.315107	0.403634	0	1	-1.13511	1.2091	1
FBgn0003511	Sry-beta	0.0907456	0.287129	0	1	0.138191	0.252792	0	1	-0.226819	0.494363	0	1	0.852984	0.51251	0	1	0.0474587	0.60432	0	1	0.278937	0.338645	0	1	0.315107	0.403634	0	1	-1.13511	1.2091	1
FBgn0003512	Sry-delta	-0.181517	0.297714	0	1	0.275074	0.313377	0	1	0.125859	0.492852	0	1	-0.00602887	0.494443	0	1	-0.0729882	0.614672	0	1	0.104586	0.358905	0	1	0.62983	0.414494	0	1	-0.418318	1.08075	1
FBgn0003514	sqh	0.220377	0.214721	0	1	0.0929713	0.260627	0	1	0.747005	0.281972	1	0.0701563	0.12694	0.283745	0	0.731622	0.489554	0.481201	0	1	0.611239	0.271639	0	0.412086	0.518593	0.25072	0	0.268017	0.61749	0.320705	0.422187
FBgn0003515	st	-0.00808679	0.293854	0	1	0.36434	0.26175	0	1	1.0783	0.482743	0	0.540268	0.399619	0.49067	0	1	-0.912074	0.594232	0	1	-0.0983831	0.358218	0	1	0.083533	0.417264	0	1	0.653098	1.5252	0.916544
FBgn0003517	sta	0.0350994	0.220363	0	1	0.25119	0.292243	0	1	-0.177604	0.361774	0	0.822555	0.124446	0.308815	0	0.71656	-0.838605	0.568237	0	1	0.279283	0.347795	0	1	0.231269	0.341639	0	0.779958	-0.558374	0.870465	1
FBgn0003520	stau	0.0390251	0.220996	0	1	-0.209124	0.263767	0	1	-0.0665296	0.321152	0	1	-0.0479706	0.315819	0	1	0.321986	0.523834	0	1	-0.272304	0.313981	0	1	-0.22279	0.28445	0	1	0.248921	0.370997	1
FBgn0003525	stg	0.321928	0.283473	0	1	-0.318225	0.31105	0	1	-0.9016	0.476974	0	0.7766	-0.713025	0.512621	0	1	0.526658	0.608339	0	1	0.0744443	0.319711	0	1	-0.0217816	0.39948	0	1	-0.44357	1.44228	1
FBgn0003527	stil	0.160007	0.153262	0	1	0.017853	0.158476	0	1	0.0653877	0.35149	0	1	-0.422825	0.45173	0	1	-0.169199	0.336084	0	1	0.444705	0.243837	0	1	-0.287866	0.316192	0	1	-0.253772	2.76808	1
FBgn0003545	sub	-0.126702	0.201043	0	1	-0.466332	0.266609	0	1	-0.628636	0.486521	0	1	-0.589309	0.511534	0	1	0.474081	0.551925	0	1	-0.139527	0.312279	0	1	0.584914	0.396343	0	1	0.712147	1.74758	1
FBgn0003557	Su(dx)	-0.0194695	0.201061	0	1	-0.421104	0.243039	0	0.819734	0.0309192	0.299781	0	0.949008	-0.244725	0.294622	0	0.600274	0.10811	0.490459	0	1	-0.0982108	0.25793	0	1	-0.551539	0.260966	0	0.275174	0.640194	0.296996	0.222444
FBgn0003559	su(f)	0.0235547	0.2545	0	1	0.114233	0.286744	0	1	-0.225754	0.359491	0	1	-0.237426	0.344863	0	1	-0.0964649	0.534493	0	1	-0.0712535	0.309755	0	1	-0.154574	0.315636	0	1	-0.487925	0.383958	1
FBgn0003567	su(Hw)	-0.0315919	0.255944	0	1	-0.297539	0.29901	0	1	0.371377	0.371543	0	1	-0.128227	0.381031	0	1	0.0354531	0.526738	0	1	-0.12382	0.320116	0	1	-0.116769	0.330383	0	1	0.795543	0.406472	1
FBgn0003575	su(sable)	-0.128542	0.289001	0	1	0.0958185	0.315859	0	1	0.0240851	0.458133	0	1	0.721863	0.420733	0	1	-0.291225	0.573229	0	1	-0.110317	0.357463	0	1	-0.0160494	0.356029	0	1	-0.00784015	0.919902	1
FBgn0003598	Su(var)3-7	0.150231	0.263983	0	1	0.200023	0.309095	0	1	-0.016629	0.414995	0	1	0.349381	0.397776	0	1	0.170087	0.580114	0	1	0.132705	0.333549	0	1	-0.0105368	0.35883	0	1	-0.437429	0.595343	1
FBgn0003607	Su(var)205	0.129409	0.219992	0	1	0.149845	0.254905	0	1	-0.00642139	0.340649	0	1	-0.428425	0.319191	0	0.454001	0.340858	0.518538	0	1	-0.0218448	0.282987	0	1	-0.26916	0.296499	0	0.905463	-0.113084	0.438664	1
FBgn0003612	Su(var)2-10	0.0847452	0.24304	0	1	0.0478787	0.279213	0	1	0.296729	0.359006	0	1	-0.150154	0.374013	0	0.90666	0.205033	0.519585	0	1	-0.189676	0.293622	0	1	0.258461	0.305722	0	1	0.323487	0.440186	1
FBgn0003638	su(w[a])	-0.00538616	0.288491	0	1	-0.0441967	0.314291	0	1	-0.0627515	0.464891	0	1	1.05374	0.377853	1	0.0571142	-0.725178	0.595192	0	1	-0.135236	0.360532	0	1	0.360557	0.378435	0	1	0.00392498	1.13929	1
FBgn0003651	svp	0.300657	0.244565	0	1	0.124008	0.147687	0	1	0.141094	0.434727	0	1	-0.074022	0.431078	0	1	-0.0940255	0.480586	0	1	-0.121715	0.28626	0	1	-0.10357	0.350469	0	1	-1.75572	1.97243	1
FBgn0003654	sw	0.107556	0.296625	0	1	0.173869	0.286997	0	1	0.17089	0.493216	0	1	0.895593	0.512431	0	1	0.249436	0.612533	0	1	0.277516	0.346262	0	1	0.111647	0.415396	0	1	-0.856014	1.10957	1
FBgn0003655	swa	0.0210108	0.29687	0	1	0.061674	0.319697	0	1	-1.15463	0.46776	0	0.651068	-0.595329	0.496783	0	1	0.0474245	0.612973	0	1	-0.137938	0.362488	0	1	-0.0315849	0.411239	0	1	-2.00218	1.08321	1
FBgn0003656	sws	0.441435	0.237927	0	1	-0.0900372	0.267191	0	1	-0.0452714	0.394276	0	1	1.37463	0.303068	1	0.000391601	-0.270614	0.547854	0	1	-0.12997	0.316327	0	1	0.179918	0.306556	0	1	0.028239	0.551616	0.272793
FBgn0003660	Syb	0.0278294	0.195642	0	1	-0.0307417	0.250367	0	1	0.142577	0.329186	0	0.848106	-0.20613	0.296111	0	0.622697	0.300513	0.496933	0	1	0.0431757	0.291729	0	1	-0.108522	0.263072	0	0.928237	0.255338	0.444529	1
FBgn0003676	CCT1	0.140442	0.232605	0	1	0.210475	0.290405	0	1	0.46765	0.367796	0	0.946905	0.793985	0.340413	0	0.168487	0.0113644	0.55263	0	1	0.24758	0.333819	0	1	0.631094	0.307294	0	0.573915	0.29462	0.702831	1
FBgn0003687	Tbp	-0.0808446	0.275473	0	1	0.25045	0.31022	0	1	-0.17158	0.423493	0	1	-0.390523	0.417651	0	1	-0.243304	0.599968	0	1	0.0540091	0.337029	0	1	0.305372	0.339193	0	1	-0.58579	0.462221	1
FBgn0003701	thr	0.391052	0.254763	0	1	-0.190065	0.279336	0	1	0.172679	0.479945	0	1	-0.47712	0.508617	0	1	0.552267	0.604955	0	1	-0.123737	0.350472	0	1	-0.438613	0.406233	0	1	0.755237	1.4589	1
FBgn0003710	tipE	0.098685	0.264385	0	1	0.169276	0.274255	0	1	-0.0543731	0.403062	0	1	0.324045	0.504221	0	1	-0.13234	0.5627	0	1	0.297823	0.307381	0	1	0.10655	0.395354	0	1	-0.738434	1.40062	1
FBgn0003714	tko	-0.0429914	0.253859	0	1	0.269842	0.286367	0	1	-0.140351	0.39521	0	1	-0.374906	0.36467	0	0.756209	-0.00623427	0.530909	0	1	0.512041	0.318729	0	1	0.0373462	0.312243	0	1	-0.579661	0.527044	1
FBgn0003716	tkv	0.0747118	0.188923	0	1	0.188661	0.243527	0	1	-0.109892	0.302268	0	0.85463	0.525771	0.282536	0	0.179218	0.179947	0.484551	0	1	-0.350912	0.26794	0	0.964101	0.0299596	0.279017	0	0.906513	-0.383953	0.285742	0.222444
FBgn0003721	Tm1	0.0926706	0.192425	0	1	-0.122317	0.237664	0	1	0.569736	0.287933	0	0.231258	0.0617094	0.258626	0	0.776531	0.701971	0.499596	0	1	-0.048406	0.270633	0	1	0.180973	0.258661	0	0.771841	0.740531	0.342955	0.44502
FBgn0003731	Egfr	0.0522	0.269724	0	1	-0.0986884	0.304081	0	1	0.50214	0.403574	0	1	0.540472	0.415869	0	1	-0.206547	0.575332	0	1	0.0316701	0.33407	0	1	0.0435525	0.352223	0	1	0.830135	0.508107	1
FBgn0003733	tor	0.103804	0.228954	0	1	-0.220476	0.244172	0	1	-0.717123	0.492211	0	1	-0.409875	0.511169	0	1	0.338512	0.548114	0	1	0.328032	0.302794	0	1	0.043236	0.319392	0	1	-0.930861	1.93163	1
FBgn0003741	tra	-0.0431221	0.279501	0	1	0.296404	0.305664	0	1	-0.00502819	0.410241	0	1	0.0151584	0.4065	0	1	0.169886	0.576166	0	1	0.357816	0.334789	0	1	0.0284612	0.356276	0	1	-0.340142	0.552238	1
FBgn0003742	tra2	-0.174013	0.247966	0	1	0.126367	0.292793	0	1	0.0378009	0.369685	0	1	-0.214902	0.38081	0	1	0.0271699	0.536331	0	1	-0.0227387	0.311561	0	1	0.0207639	0.310558	0	1	-0.118941	0.435268	1
FBgn0003744	trc	-0.111655	0.262156	0	1	-0.0698847	0.295897	0	1	0.132855	0.402111	0	1	0.461226	0.37922	0	1	-0.0912279	0.520189	0	1	-0.333708	0.321988	0	1	0.138927	0.319504	0	1	0.350803	0.610194	1
FBgn0003748	Treh	0.0085389	0.205795	0	1	0.454284	0.243307	0	0.724154	0.144838	0.296538	0	0.848872	0.840548	0.269974	1	0.0204456	-0.156243	0.480285	0	1	0.0014571	0.284119	0	1	0.252654	0.290656	0	0.754251	-0.554011	0.350775	0.148817
FBgn0003751	trk	0.0962686	0.278699	0	1	-0.119761	0.302694	0	1	-0.216648	0.492741	0	1	-0.0920144	0.514009	0	1	0.193893	0.614325	0	1	-0.175509	0.34937	0	1	-0.262445	0.416885	0	1	-0.0233907	1.02052	1
FBgn0003862	trx	0.0569602	0.231326	0	1	0.0233331	0.289136	0	1	-0.177784	0.349528	0	1	0.0982739	0.362576	0	0.985365	0.287854	0.564363	0	1	-0.280346	0.333419	0	1	-0.387032	0.30615	0	1	-0.261172	0.612253	1
FBgn0003863	alphaTry	-0.0569782	0.212971	0	1	-0.0822936	0.307711	0	1	-0.778667	0.358186	0	0.16242	-0.140336	0.326935	0	0.776034	-1.55529	0.574142	0	0.242693	-0.273926	0.342873	0	1	-0.198338	0.347599	0	0.800328	-0.683626	0.919734	0.698825
FBgn0003866	tsh	-0.0724527	0.289345	0	1	-0.336669	0.319338	0	1	-0.11861	0.459886	0	1	0.075827	0.484778	0	1	-0.21971	0.583055	0	1	-0.144998	0.352047	0	1	-0.283591	0.37744	0	1	0.523177	0.639039	1
FBgn0003867	tsl	0.350424	0.290594	0	1	0.361158	0.306699	0	1	0.0570708	0.492495	0	1	0.0345508	0.465004	0	1	0.434514	0.615747	0	1	0.423966	0.365357	0	1	0.0538735	0.40168	0	1	-1.03373	0.881571	1
FBgn0003870	ttk	0.0828216	0.243616	0	1	0.0792401	0.27818	0	1	0.250257	0.344313	0	1	0.206045	0.3324	0	0.848505	0.183939	0.524361	0	1	-0.114095	0.289733	0	1	0.00873564	0.2909	0	1	0.366787	0.344765	1
FBgn0003882	tub	-0.237432	0.244071	0	1	0.181235	0.271753	0	1	-0.0362382	0.350316	0	1	-0.30155	0.328199	0	0.647619	0.0949059	0.519928	0	1	-0.151737	0.287581	0	1	0.0123838	0.303042	0	1	-0.369673	0.348291	1
FBgn0003884	alphaTub84B	-0.0127129	0.205181	0	1	-0.0564421	0.282863	0	1	0.759525	0.4311	0	0.303774	1.01946	0.322362	1	0.0195067	0.128611	0.578694	0	1	0.175845	0.364056	0	1	0.75176	0.333009	0	0.234234	0.770392	0.930718	1
FBgn0003885	alphaTub84D	-0.0971315	0.255441	0	1	0.00509121	0.309968	0	1	0.187236	0.438488	0	1	0.76543	0.422046	0	1	-0.0882467	0.591649	0	1	0.165458	0.363617	0	1	0.200565	0.383335	0	1	-0.010643	0.900288	1
FBgn0003888	betaTub60D	-0.198751	0.281947	0	1	-0.39745	0.312788	0	1	1.94018	0.383313	1	5.46968e-05	1.04962	0.404337	0	0.226257	1.05087	0.512824	0	0.873387	0.586668	0.363262	0	0.960888	1.12898	0.334696	1	0.0754272	2.85944	0.74803	0.0116356
FBgn0003890	betaTub97EF	0.075834	0.218866	0	1	0.141267	0.29917	0	1	0.439687	0.412801	0	1	0.923742	0.333573	1	0.0637311	-0.477059	0.57547	0	1	0.0940057	0.360013	0	1	0.437037	0.325074	0	0.745314	0.246076	0.886684	1
FBgn0003891	tud	-0.127522	0.213564	0	1	-0.181385	0.251174	0	1	-0.403916	0.30292	0	0.505059	-0.29281	0.280039	0	0.431604	-0.0321108	0.501905	0	1	-0.251689	0.299092	0	1	-0.336067	0.267522	0	0.56161	-0.200639	0.356658	1
FBgn0003892	ptc	-0.0719635	0.297058	0	1	0.199053	0.307474	0	1	0.0513436	0.488694	0	1	0.855101	0.507731	0	1	0.00298022	0.60666	0	1	-0.480629	0.362374	0	1	-0.437161	0.401522	0	1	-0.343821	0.945075	1
FBgn0003896	tup	-0.0889807	0.28547	0	1	-0.0596371	0.303768	0	1	0.486621	0.493459	0	1	0.415038	0.511779	0	1	0.654898	0.616639	0	1	-0.288818	0.356659	0	1	-0.360234	0.406954	0	1	1.49757	1.02936	1
FBgn0003900	twi	0.55067	0.239371	0	1	0.0450119	0.126491	0	1	0.267588	0.433572	0	1	0.0586413	0.220621	0	1	-0.820031	0.483432	0	1	0.216551	0.318773	0	1	0.460427	0.348158	0	1	-0.0571249	2.90893	1
FBgn0003941	RpL40	0.065538	0.192714	0	1	-0.0803034	0.253035	0	1	-0.625617	0.315358	0	0.221669	-0.773628	0.281617	-1	0.0451476	-0.422231	0.47348	0	1	0.208656	0.24925	0	1	-0.335112	0.265808	0	0.56161	-0.611184	0.382715	0.179025
FBgn0003942	RpS27A	-0.082756	0.18289	0	1	-0.176013	0.225262	0	1	-0.623037	0.313873	0	0.215191	-0.966321	0.291275	-1	0.0147055	-0.296967	0.499379	0	1	-0.200694	0.27983	0	1	-0.708314	0.294108	0	0.168692	-0.396931	0.457416	0.693601
FBgn0003943	Ubi-p63E	-0.186999	0.203004	0	1	-0.486801	0.274058	0	1	0.498189	0.406571	0	0.999999	0.564225	0.33012	0	0.333428	0.351085	0.551153	0	1	-0.239263	0.299789	0	1	0.252166	0.324752	0	1	1.0944	0.603959	1
FBgn0003944	Ubx	-0.0466336	0.22725	0	1	-0.0321778	0.261422	0	1	0.160961	0.442766	0	1	0.394813	0.499087	0	1	0.150995	0.581984	0	1	-0.210567	0.336569	0	1	0.226005	0.379375	0	1	1.03162	1.40103	1
FBgn0003961	Uro	0.0708306	0.295833	0	1	0.186728	0.221421	0	1	0.313485	0.457632	0	1	0.935629	0.510319	0	1	-1.40078	0.582629	0	0.894912	-0.227101	0.321364	0	1	-0.13773	0.376874	0	1	-1.42094	1.26558	1
FBgn0003963	ush	-0.338489	0.280447	0	1	0.0375805	0.213242	0	1	0.510163	0.494553	0	1	0.144753	0.489777	0	1	0.436197	0.613212	0	1	-0.338424	0.333717	0	1	-0.204216	0.411073	0	1	0.804054	1.40247	1
FBgn0003964	usp	0.188966	0.29218	0	1	0.13097	0.31635	0	1	0.0534395	0.460229	0	1	1.17272	0.467001	0	0.390567	-0.223061	0.57929	0	1	-0.0445189	0.364807	0	1	0.0824203	0.390498	0	1	-0.0676666	0.938553	1
FBgn0003965	v	0.202165	0.203401	0	1	-0.285461	0.217028	0	1	0.0170167	0.461909	0	1	0.2219	0.369278	0	1	0.198001	0.467098	0	1	-0.212008	0.279286	0	1	0.165084	0.367902	0	1	3.51518	2.0552	1
FBgn0003969	vap	-0.164202	0.243599	0	1	0.104671	0.290826	0	1	0.950543	0.358406	0	0.186133	0.10679	0.340808	0	1	0.581862	0.514989	0	1	0.478222	0.309458	0	0.970584	0.655739	0.304807	0	0.570813	1.00717	0.406567	0.0957866
FBgn0003977	vir	0.0936334	0.296587	0	1	0.0462179	0.299146	0	1	0.368027	0.49152	0	1	0.491195	0.51202	0	1	-0.252126	0.616702	0	1	0.0244614	0.364018	0	1	0.214021	0.414207	0	1	0.615504	1.06247	1
FBgn0003978	vls	0.107351	0.295455	0	1	0.0339675	0.319326	0	1	-0.0171848	0.457734	0	1	0.0406899	0.47569	0	1	0.0171041	0.603582	0	1	-0.0185293	0.358559	0	1	0.0852345	0.386808	0	1	-0.0621655	0.786123	1
FBgn0003979	Vm26Aa	-0.0623003	0.145436	0	1	0.271954	0.180217	0	1	0.24019	0.422574	0	1	-0.399893	0.484009	0	0.742135	-0.109415	0.392559	0	1	0.163599	0.163697	0	1	0.509136	0.311414	0	0.868745	-1.58811	3.26291	1
FBgn0003980	Vm26Ab	-0.169103	0.176239	-1	NA	0.302372	0.175267	0	0.835916	-1.1102	0.474875	0	1	-0.626653	0.44278	0	0.54154	-0.17336	0.414913	0	1	0.111969	0.136971	0	1	0.365606	0.280519	0	0.976068	-5.56952	3.13296	0.453691
FBgn0003983	Vm34Ca	-0.0228962	0.169017	-1	NA	0.290144	0.179907	0	0.921439	0.525506	0.447541	0	1	-0.345227	0.456556	0	0.775865	-0.333898	0.495779	0	1	0.156318	0.172407	0	1	0.576588	0.338207	0	0.771059	-1.38931	2.95969	1
FBgn0003984	vn	-0.145675	0.283835	0	1	-0.174624	0.311894	0	1	0.253476	0.481475	0	1	-0.02307	0.491848	0	1	0.267161	0.609702	0	1	0.174161	0.362949	0	1	0.435222	0.415403	0	1	0.908217	0.905985	1
FBgn0003996	w	0.495501	0.256382	0	0.578774	-0.135709	0.255155	0	1	0.0990769	0.374892	0	0.891923	0.880702	0.28623	1	0.0204456	-0.87043	0.552977	0	1	0.207728	0.322197	0	1	0.337702	0.308531	0	0.61553	0.233398	0.687784	0.640964
FBgn0003997	hid	-0.649937	0.297431	0	1	-0.33365	0.314743	0	1	-0.0265734	0.423826	0	1	0.0428797	0.473624	0	1	0.261278	0.5795	0	1	-0.421544	0.35065	0	1	-0.710426	0.384127	0	1	0.551427	0.664131	1
FBgn0004003	wbl	0.0582823	0.258042	0	1	0.294468	0.271663	0	1	-0.0751497	0.400472	0	1	0.0461642	0.489317	0	1	0.232872	0.527005	0	1	0.326516	0.339507	0	1	0.326948	0.406802	0	1	-1.76394	1.68469	1
FBgn0004045	Yp1	0.230998	0.271808	0	1	-0.695698	0.258844	0	0.181846	-0.210501	0.431953	0	0.80893	0.494364	0.368982	0	0.335097	-0.153264	0.592531	0	1	-0.0447069	0.360291	0	1	0.916122	0.370997	0	0.183368	0.653878	1.32747	0.948243
FBgn0004047	Yp3	0.220104	0.279103	0	1	-0.965584	0.282508	-1	0.0249038	0.874616	0.416259	0	0.180136	0.602241	0.348433	0	0.234913	0.575174	0.586556	0	1	0.2028	0.336341	0	1	0.773107	0.370468	0	0.269923	2.46916	1.29097	0.920882
FBgn0004049	yrt	0.0378426	0.229098	0	1	-0.151722	0.279553	0	1	0.357398	0.366692	0	1	0.0797289	0.331075	0	1	0.288412	0.516291	0	1	-0.320823	0.307607	0	1	0.105276	0.304063	0	1	0.543281	0.392831	1
FBgn0004050	z	0.0616897	0.296236	0	1	0.15071	0.291496	0	1	-0.172134	0.490063	0	1	0.0887454	0.502593	0	1	-0.290784	0.604633	0	1	0.149582	0.360625	0	1	-0.27825	0.416041	0	1	-0.631438	1.21233	1
FBgn0004055	uzip	-0.119821	0.297738	0	1	0.0197879	0.316257	0	1	-0.175392	0.470152	0	1	-0.380771	0.469555	0	1	0.591759	0.612036	0	1	-0.0591173	0.361796	0	1	-0.133792	0.37531	0	1	-0.0884659	0.712117	1
FBgn0004057	Zw	-0.495375	0.295589	0	1	0.352641	0.318964	0	1	-0.198115	0.472188	0	1	0.171545	0.47143	0	1	-0.350572	0.582889	0	1	0.0682137	0.363017	0	1	0.389712	0.395613	0	1	-0.875077	1.01877	1
FBgn0004066	Prosalpha4	0.255752	0.218322	0	1	0.318812	0.257816	0	1	0.267389	0.311002	0	1	0.300664	0.310415	0	0.543709	-0.139544	0.510762	0	1	0.402243	0.315312	0	1	0.233562	0.275183	0	1	-0.0606634	0.366871	1
FBgn0004087	Dhfr	-0.0927288	0.275881	0	1	0.0693146	0.294662	0	1	-0.160563	0.389774	0	1	-0.848059	0.405808	0	0.850411	0.115623	0.562776	0	1	0.264835	0.3237	0	1	-0.550646	0.360098	0	0.869666	-0.259175	0.65225	1
FBgn0004101	bs	0.226638	0.297771	0	1	0.0718904	0.311617	0	1	-0.0745701	0.472531	0	1	0.169847	0.502145	0	1	-0.123046	0.610602	0	1	0.0650038	0.364824	0	1	-0.392732	0.413468	0	1	-0.151642	0.794167	1
FBgn0004103	Pp1-87B	0.00630787	0.180561	0	1	0.0567198	0.229217	0	1	0.322235	0.282322	0	0.560759	0.215194	0.256099	0	0.50778	0.118033	0.476992	0	1	-0.190988	0.254749	0	1	0.102331	0.265719	0	0.847546	0.205649	0.204883	0.780629
FBgn0004106	Cdk1	0.340408	0.297423	0	1	-0.40377	0.317633	0	1	-0.034807	0.457648	0	1	-0.742431	0.428274	0	1	1.1938	0.584088	0	0.966893	0.150023	0.352307	0	1	-0.514589	0.408931	0	1	0.986201	1.08579	1
FBgn0004107	Cdk2	0.152449	0.297557	0	1	-0.13434	0.31944	0	1	0.20628	0.451928	0	1	-1.00849	0.485825	0	1	0.834553	0.603838	0	1	0.100309	0.363481	0	1	-0.340359	0.398641	0	1	0.550243	0.820139	1
FBgn0004108	Nrt	0.0140719	0.293671	0	1	-0.38452	0.314768	0	1	0.0912484	0.470776	0	1	0.513973	0.504312	0	1	0.187614	0.614482	0	1	-0.279592	0.364696	0	1	-0.512411	0.41583	0	1	1.39926	0.747448	1
FBgn0004117	Tm2	0.276085	0.194905	0	0.93488	-0.0603073	0.252267	0	1	0.192243	0.349718	0	0.800065	0.395998	0.313279	0	0.382939	-0.176996	0.526499	0	1	-0.0653039	0.289874	0	1	0.193804	0.29332	0	0.771376	0.255217	0.516692	1
FBgn0004132	boca	0.0122454	0.270535	0	1	0.228787	0.314437	0	1	-0.342097	0.425451	0	1	-0.637609	0.413577	0	1	-0.203088	0.567846	0	1	0.37465	0.353954	0	1	0.0149041	0.349657	0	1	-0.793085	0.546064	1
FBgn0004133	blow	-0.134187	0.274973	0	1	0.0337931	0.318214	0	1	0.16994	0.428475	0	1	0.212467	0.410291	0	1	0.0575138	0.5669	0	1	-0.148749	0.340305	0	1	-0.0349793	0.364643	0	1	0.337374	0.571694	1
FBgn0004167	kst	0.0420098	0.190863	0	1	-0.154246	0.229032	0	1	0.502705	0.330375	0	0.392943	0.48093	0.269202	0	0.245023	-0.298191	0.519057	0	1	0.0718913	0.297299	0	1	0.455589	0.316408	0	0.502618	0.661085	0.522689	0.903503
FBgn0004168	5-HT1A	-0.0350202	0.124481	0	1	0.00705625	0.17437	0	1	-0.283436	0.359413	0	1	-0.0968472	0.421336	0	1	0.112074	0.430557	0	1	0.0393969	0.229641	0	1	0.0339613	0.360844	0	1	-3.44219	2.47576	1
FBgn0004169	up	0.241178	0.215463	0	1	0.0714815	0.254358	0	1	0.146066	0.338429	0	0.848106	0.0107767	0.29245	0	0.950849	-0.142577	0.491384	0	1	-0.252161	0.279146	0	1	-0.145437	0.284287	0	0.853993	0.17227	0.366484	0.900478
FBgn0004170	sc	-0.171128	0.245421	0	1	0.158465	0.211537	0	1	0.760968	0.464049	0	1	0.135009	0.459067	0	1	-0.0994795	0.61055	0	1	0.37165	0.349874	0	1	0.267201	0.352884	0	1	1.03539	1.6458	1
FBgn0004177	mts	-0.0675922	0.255066	0	1	-0.167331	0.253095	0	1	0.0776792	0.308963	0	0.897622	0.735823	0.31159	0	0.102414	-0.0153107	0.5028	0	1	-0.325565	0.267154	0	0.970584	0.380555	0.279236	0	0.56161	0.369096	0.511311	0.562303
FBgn0004179	Csp	-0.0935408	0.211173	0	1	-0.123486	0.249279	0	1	0.221864	0.315428	0	0.769566	-0.166905	0.282955	0	0.710705	0.570841	0.516387	0	1	0.0101123	0.283233	0	1	-0.0915089	0.260957	0	0.853664	0.379768	0.452538	0.982178
FBgn0004197	Ser	0.0555396	0.226487	0	1	-0.15222	0.150099	0	1	-0.0376598	0.401337	0	1	0.0306244	0.427764	0	1	-0.210809	0.596087	0	1	0.166603	0.278234	0	1	-0.250898	0.350516	0	1	3.58362	2.31909	1
FBgn0004198	ct	-0.0873923	0.243236	0	1	-0.0495664	0.219277	0	1	0.08566	0.398465	0	1	0.154905	0.467076	0	1	0.207367	0.534148	0	1	-0.11118	0.249534	0	1	-0.32786	0.367507	0	1	0.849598	1.77041	1
FBgn0004227	nonA	0.0362282	0.232722	0	1	-0.0539935	0.275197	0	1	0.191646	0.337872	0	1	-0.168388	0.347441	0	0.885941	0.184816	0.518553	0	1	-0.271423	0.301084	0	1	-0.324142	0.307483	0	0.924098	0.298323	0.384959	1
FBgn0004228	mex1	-0.0734268	0.245427	0	1	-0.18611	0.258881	0	1	0.17077	0.373603	0	0.820993	-0.295128	0.322805	0	0.481444	1.02834	0.533342	0	0.685563	0.409055	0.296874	0	0.92503	0.0831299	0.267275	0	0.902094	0.386221	0.60835	0.785014
FBgn0004237	Hrb87F	-0.0903796	0.209099	0	1	0.0442464	0.249076	0	1	0.539165	0.321895	0	0.770143	-0.000981736	0.290425	0	0.805718	0.00199822	0.495775	0	1	-0.19756	0.27229	0	1	0.227658	0.283276	0	0.817823	0.561115	0.306381	0.44502
FBgn0004240	DptA	0.39207	0.24277	0	1	0.00195655	0.100312	0	1	1.49794	0.473598	0	0.332703	1.52941	0.508002	0	0.213873	NA	NA	NA	NA	-0.371741	0.285427	0	1	0.238943	0.354847	0	1	5.05919	2.96825	1
FBgn0004242	Syt1	0.205933	0.295752	0	1	0.0205574	0.306998	0	1	-0.133824	0.491801	0	1	0.0564821	0.510438	0	1	0.779722	0.612437	0	1	-0.301666	0.364555	0	1	-0.348003	0.416334	0	1	-0.153569	1.04997	1
FBgn0004244	Rdl	-0.0624941	0.15584	0	1	-0.178193	0.18849	0	1	-0.292153	0.305414	0	1	0.19966	0.378105	0	1	0.030293	0.487877	0	1	-0.145129	0.216282	0	1	-0.126092	0.323101	0	1	-1.33861	3.05509	1
FBgn0004359	T48	0.148378	0.259328	0	1	0.13129	0.230046	0	1	-0.379506	0.475647	0	1	0.0395752	0.477658	0	1	0.432137	0.575969	0	1	0.245044	0.3115	0	1	-0.236438	0.397274	0	1	-1.83302	1.43862	1
FBgn0004362	HmgD	-0.0124798	0.233361	0	1	0.162382	0.285681	0	1	0.189262	0.346784	0	1	-0.659845	0.336688	0	0.295486	0.72784	0.508809	0	1	0.301967	0.283949	0	1	0.335689	0.293927	0	1	0.0534194	0.484481	0.621788
FBgn0004363	porin	0.0273035	0.178719	0	1	-0.104481	0.253113	0	1	0.418607	0.33075	0	0.537838	0.541935	0.303516	0	0.230306	-0.16662	0.556085	0	1	0.03598	0.287306	0	1	0.52063	0.294677	0	0.428749	0.482461	0.587199	0.948243
FBgn0004364	18w	0.345822	0.296	0	1	0.183031	0.296765	0	1	0.345792	0.491704	0	1	0.0227644	0.512169	0	1	0.173549	0.613566	0	1	-0.134407	0.360785	0	1	0.257652	0.417191	0	1	0.0357104	0.873315	1
FBgn0004367	mei-41	0.314286	0.263676	0	1	0.0603382	0.240848	0	1	0.415507	0.480896	0	1	0.0291083	0.465191	0	1	0.336141	0.587904	0	1	0.0199451	0.31682	0	1	0.0813062	0.408089	0	1	0.95646	1.24604	1
FBgn0004368	Ptp4E	0.155044	0.286041	0	1	0.361357	0.313772	0	1	0.400308	0.442365	0	1	0.446342	0.466556	0	1	0.413677	0.582792	0	1	-0.102787	0.350138	0	1	-0.101957	0.364828	0	1	0.0157868	0.579824	1
FBgn0004369	Ptp99A	-0.0762438	0.224972	0	1	-0.0720252	0.258304	0	1	-0.0255388	0.328974	0	1	0.5327	0.318232	0	0.323998	-0.0306986	0.511769	0	1	-0.131675	0.289835	0	1	-0.0653967	0.282904	0	1	0.0861498	0.331691	0.941473
FBgn0004370	Ptp10D	0.0501673	0.29299	0	1	0.246375	0.307409	0	1	0.197868	0.428116	0	1	0.00123761	0.429615	0	1	0.183436	0.588568	0	1	-0.0804661	0.348239	0	1	-0.388855	0.370782	0	1	-0.0872836	0.561339	1
FBgn0004373	fwd	-0.0465728	0.22644	0	1	-0.147858	0.273894	0	1	-0.121648	0.337229	0	1	0.0117897	0.299051	0	0.949648	0.510524	0.531444	0	1	-0.302954	0.310275	0	1	-0.311325	0.275314	0	1	0.0463399	0.47892	1
FBgn0004374	neb	-0.0125432	0.270609	0	1	0.076441	0.246583	0	1	0.652993	0.480197	0	1	0.772719	0.507464	0	1	-0.012204	0.572277	0	1	0.163352	0.338544	0	1	0.1595	0.395777	0	1	1.44359	1.38141	1
FBgn0004378	Klp61F	0.207319	0.284977	0	1	-0.379207	0.303486	0	1	0.0295592	0.487902	0	1	-0.429854	0.514181	0	1	0.313227	0.615367	0	1	-0.17637	0.351619	0	1	0.314934	0.416931	0	1	1.11905	1.02914	1
FBgn0004379	Klp67A	0.246925	0.287612	0	1	-0.174352	0.313871	0	1	-0.202362	0.483143	0	1	-0.353065	0.496616	0	1	0.329202	0.616057	0	1	0.440034	0.364785	0	1	0.175986	0.406877	0	1	0.313287	0.920844	1
FBgn0004380	Klp64D	-0.0955307	0.241606	0	1	-0.371495	0.287057	0	1	0.612528	0.358687	0	0.876343	0.362684	0.368383	0	1	0.107138	0.537353	0	1	0.0751176	0.305433	0	1	0.407699	0.32649	0	1	1.13892	0.387388	0.596999
FBgn0004381	Klp68D	-0.042182	0.286083	0	1	-0.0047578	0.315798	0	1	0.936282	0.408398	0	0.776276	0.16642	0.458231	0	1	0.275762	0.561266	0	1	0.284197	0.356485	0	1	0.350793	0.37417	0	1	1.13529	0.583757	1
FBgn0004387	Klp98A	-0.144872	0.232255	0	1	-0.0139022	0.27192	0	1	-0.280647	0.346644	0	1	0.198146	0.347012	0	0.877785	-0.796262	0.540617	0	1	-0.421794	0.32505	0	1	-0.179341	0.301953	0	1	-0.359231	0.400183	0.613047
FBgn0004390	RasGAP1	-0.0818425	0.258076	0	1	0.191937	0.284937	0	1	0.118406	0.357126	0	1	0.0101087	0.344733	0	1	0.466828	0.529367	0	1	-0.00433412	0.310031	0	1	0.0142311	0.300641	0	1	-0.088192	0.383982	1
FBgn0004391	shtd	-0.0041545	0.297751	0	1	0.168281	0.312853	0	1	0.498543	0.493554	0	1	0.000388077	0.483283	0	1	-0.171822	0.602961	0	1	-0.0117428	0.364893	0	1	0.265332	0.405256	0	1	0.633479	1.01282	1
FBgn0004394	pdm2	-0.0616393	0.294429	0	1	-0.383742	0.318976	0	1	1.18692	0.445985	0	0.48187	1.26686	0.457749	0	0.608991	0.269232	0.568822	0	1	0.275857	0.365071	0	1	0.904067	0.398545	0	0.664231	2.25641	0.969541	0.964893
FBgn0004395	unk	0.0655641	0.245085	0	1	-0.273836	0.294283	0	1	-0.614463	0.345493	0	0.701362	-0.0493644	0.370403	0	1	-0.0512614	0.553268	0	1	-0.311092	0.339682	0	1	-0.124351	0.309859	0	1	-0.343289	0.567635	1
FBgn0004396	CrebA	-0.265132	0.214959	0	1	-0.169395	0.260511	0	1	-0.046775	0.325372	0	1	-0.424377	0.312357	0	0.478576	0.349057	0.518281	0	1	-0.639267	0.296502	0	0.817714	-0.455969	0.289361	0	0.630025	0.266162	0.37384	0.688043
FBgn0004397	Vinc	-0.073404	0.297476	0	1	-0.14607	0.317883	0	1	0.536094	0.481402	0	1	0.125943	0.49038	0	1	0.0211505	0.581866	0	1	-0.0195228	0.365147	0	1	0.311719	0.390616	0	1	1.23245	0.88659	1
FBgn0004400	rhi	0.0243038	0.0851061	0	1	0.0119452	0.228718	0	1	-0.425167	0.443957	0	1	-0.341386	0.398768	0	1	0.0552805	0.252139	0	1	0.0719117	0.212462	0	1	-0.20471	0.342407	0	1	-2.57779	2.52068	1
FBgn0004401	Pep	0.252984	0.290711	0	1	0.0815512	0.318594	0	1	0.287011	0.468607	0	1	1.12394	0.411987	0	0.175872	-0.521314	0.545912	0	1	-0.0130154	0.364823	0	1	0.417347	0.367068	0	1	0.449554	1.07462	1
FBgn0004403	RpS14a	0.0373932	0.179948	0	1	0.0279331	0.253871	0	1	-0.563014	0.292172	0	0.2553	-0.751794	0.272344	-1	0.0505327	-0.650607	0.483501	0	1	0.323475	0.281511	0	0.995669	-0.287225	0.277158	0	0.738196	-0.614487	0.382968	0.0914506
FBgn0004404	RpS14b	0.124276	0.178838	0	1	0.209944	0.257611	0	1	-0.609971	0.314289	0	0.251106	-0.682258	0.296689	0	0.114109	-0.7696	0.496171	0	1	0.27978	0.286635	0	1	-0.187745	0.29888	0	0.781015	-0.816033	0.439381	0.174326
FBgn0004406	tam	-0.0397607	0.25709	0	1	0.137072	0.280737	0	1	0.364561	0.489172	0	1	0.184479	0.513649	0	1	-0.189634	0.615598	0	1	-0.0833676	0.334705	0	1	0.204509	0.40843	0	1	0.217664	1.22817	1
FBgn0004407	DNApol-gamma35	0.074281	0.270589	0	1	0.248011	0.315397	0	1	0.250406	0.42419	0	1	-0.217146	0.422542	0	1	-0.37495	0.576088	0	1	0.00406628	0.352911	0	1	0.3119	0.35371	0	1	-0.0424826	0.553333	1
FBgn0004419	me31B	0.0237907	0.197715	0	1	0.0886968	0.290062	0	1	-0.336951	0.351206	0	0.65593	-1.05207	0.312524	-1	0.0127529	0.57927	0.510798	0	1	-0.067235	0.293374	0	1	-0.431707	0.28627	0	0.543958	-0.459147	0.565788	0.484366
FBgn0004425	LysB	-0.481022	0.254423	0	0.40267	-1.81884	0.243933	-1	3.4849e-11	-2.26442	0.302819	-1	6.95517e-12	-2.45783	0.309121	-1	6.57014e-13	-2.72459	0.527962	-1	2.26199e-05	-1.59895	0.310498	-1	6.60351e-05	-2.24076	0.340249	-1	4.79971e-09	-0.438811	0.641391	0.00523555
FBgn0004426	LysC	0.135827	0.258923	0	1	-1.69027	0.263995	-1	6.41112e-08	-1.41194	0.335735	-1	0.000539691	-2.29825	0.311644	-1	2.95578e-11	-2.81424	0.557275	-1	6.22932e-05	-1.01691	0.277402	-1	0.0140163	-1.77769	0.351741	-1	2.22684e-05	0.446604	0.727794	0.000211783
FBgn0004427	LysD	0.25376	0.238418	0	0.97332	-1.53088	0.2482	-1	1.71372e-07	-1.64822	0.300705	-1	1.60873e-06	-2.12741	0.269657	-1	1.04835e-12	-2.85074	0.549804	-1	2.06927e-05	-0.982108	0.331569	-1	0.0837878	-1.74537	0.355002	-1	5.87924e-05	0.139712	0.740042	0.000289566
FBgn0004428	LysE	0.106632	0.254706	0	1	-1.61358	0.261529	-1	2.61892e-07	-1.51235	0.322557	-1	7.4779e-05	-2.1664	0.312515	-1	7.14806e-10	-2.97659	0.553437	-1	7.74358e-06	-1.25876	0.282232	-1	0.00108308	-1.76918	0.342046	-1	1.27069e-05	0.191216	0.656108	2.2713e-05
FBgn0004429	LysP	0.649515	0.287979	0	0.362827	0.0262772	0.31902	0	1	-0.365727	0.487615	0	1	0.103655	0.416539	0	1	-0.035338	0.387868	0	1	-1.33948	0.364882	-1	0.0839601	-0.324398	0.343538	0	1	-1.13327	2.19177	1
FBgn0004430	LysS	0.293425	0.27539	0	1	-1.46975	0.305505	-1	0.000782777	-1.27095	0.411922	-1	0.0819791	-1.97301	0.319087	-1	6.06045e-08	-2.98317	0.569412	-1	2.5043e-05	0.114859	0.365323	0	1	-0.587861	0.401637	0	0.925701	0.625847	1.04754	0.00896523
FBgn0004431	LysX	-1.11927	0.274866	-1	0.00841604	-0.910802	0.311352	0	0.361703	2.13175	0.375416	1	2.81921e-06	-0.565748	0.406406	0	0.430756	2.38895	0.496611	1	0.000226146	1.33154	0.314554	1	0.00373662	1.38633	0.298828	1	0.000454841	4.06548	0.710924	3.70233e-14
FBgn0004432	Cyp1	0.0354604	0.19016	0	1	0.160805	0.253425	0	1	-0.0976454	0.299393	0	0.862859	-0.501892	0.290676	0	0.263414	0.199796	0.4934	0	1	0.13514	0.283348	0	1	-0.0931185	0.261071	0	0.852676	-0.243996	0.413721	0.939047
FBgn0004435	Galphaq	-0.075073	0.21016	0	1	-0.164789	0.268846	0	1	0.0103193	0.338677	0	1	-0.1542	0.305421	0	0.875141	0.480708	0.543061	0	1	-0.233495	0.341503	0	1	-0.21389	0.311184	0	1	0.301534	0.594571	1
FBgn0004436	Ubc6	0.179864	0.196979	0	1	-0.0305277	0.257267	0	1	0.0656157	0.334669	0	0.946905	-0.151069	0.29122	0	0.74082	0.50889	0.516642	0	1	-0.063605	0.309782	0	1	-0.107082	0.268067	0	0.844831	0.162895	0.49863	1
FBgn0004449	Ten-m	0.197376	0.262113	0	1	-0.456643	0.298319	0	1	-0.208517	0.404561	0	1	-0.0419406	0.408489	0	1	0.414683	0.564412	0	1	-0.492667	0.349482	0	1	-0.147874	0.332979	0	1	0.423734	0.542017	1
FBgn0004456	mew	0.0485928	0.222345	0	1	-0.406114	0.272883	0	1	0.428883	0.316819	0	0.972716	0.394218	0.342715	0	0.579861	0.210573	0.498169	0	1	-0.159782	0.2836	0	1	0.0729437	0.295653	0	1	1.05723	0.33568	0.302449
FBgn0004463	RpIII128	0.0398709	0.284688	0	1	0.1507	0.314291	0	1	-0.0852599	0.448611	0	1	0.584173	0.455069	0	1	-0.232761	0.587854	0	1	-0.308518	0.357813	0	1	0.447013	0.385099	0	1	-0.41638	0.630164	1
FBgn0004465	Su(P)	-0.12624	0.283029	0	1	0.344145	0.318256	0	1	-0.279712	0.424637	0	1	0.727555	0.418348	0	1	-0.22783	0.587138	0	1	0.367052	0.360301	0	1	0.320052	0.358194	0	1	-0.821497	0.853695	1
FBgn0004507	GlyP	0.297708	0.270608	0	1	0.355512	0.300229	0	1	0.258816	0.42872	0	1	1.11221	0.34195	1	0.0271863	-0.280908	0.542263	0	1	0.109557	0.34836	0	1	0.433026	0.327933	0	0.820123	-0.152664	0.836566	1
FBgn0004509	Fur1	0.0927176	0.219855	0	1	-0.117536	0.269981	0	1	0.66153	0.337889	0	0.65593	0.499412	0.344953	0	0.408642	1.38263	0.520173	0	0.179516	0.0269431	0.320326	0	1	0.475645	0.287743	0	0.663001	0.960137	0.501286	0.234366
FBgn0004510	Ets97D	-0.0291466	0.289698	0	1	0.151482	0.318477	0	1	-0.174808	0.427969	0	1	-0.35509	0.453426	0	1	0.150062	0.58404	0	1	0.144575	0.354297	0	1	0.0103398	0.371457	0	1	-0.363576	0.572722	1
FBgn0004512	Mdr49	0.818235	0.256925	1	0.0449906	0.0165195	0.287531	0	1	-0.743401	0.429896	0	0.737553	1.66533	0.32828	1	3.8391e-05	-1.34793	0.580497	0	0.669979	-0.298943	0.359314	0	1	0.334402	0.362817	0	0.900374	-1.1495	0.888468	0.0354397
FBgn0004513	Mdr65	-0.0572104	0.252579	0	1	-0.0129365	0.23423	0	1	-0.140365	0.411372	0	1	-0.194327	0.355071	0	1	-0.356927	0.562646	0	1	0.00538932	0.264643	0	1	0.0474234	0.298258	0	1	-0.519245	1.76872	1
FBgn0004516	Gad1	-0.0114877	0.193157	0	1	-0.0200073	0.226529	0	1	0.311314	0.338689	0	1	0.465936	0.47582	0	1	-0.0709482	0.257797	0	1	-0.249763	0.250648	0	1	0.200182	0.263672	0	1	2.16669	2.29054	1
FBgn0004552	Akh	0.0781396	0.295295	0	1	-0.207855	0.307813	0	1	-0.581694	0.405456	0	1	-0.234242	0.477777	0	1	0.0721994	0.579545	0	1	0.00060421	0.357901	0	1	-0.447269	0.339522	0	1	-0.0362637	1.03332	1
FBgn0004556	Dbp73D	0.201404	0.292796	0	1	0.0733676	0.318844	0	1	0.0652341	0.422531	0	1	0.160187	0.438181	0	1	0.00389567	0.602118	0	1	-0.397174	0.344745	0	1	0.097004	0.384244	0	1	-0.105164	0.597897	1
FBgn0004569	aos	-0.252812	0.296135	0	1	0.0393644	0.318082	0	1	0.612294	0.464397	0	1	-0.211334	0.510707	0	1	-0.0385492	0.608879	0	1	0.203535	0.364928	0	1	0.084909	0.412295	0	1	0.916339	0.813178	1
FBgn0004573	5-HT7	-0.206736	0.229768	0	1	-0.117923	0.268802	0	1	-0.296916	0.477345	0	1	0.25426	0.480935	0	1	-0.479682	0.550133	0	1	-0.399812	0.312086	0	1	-0.6649	0.370981	0	1	0.345892	1.40242	1
FBgn0004574	Rop	0.0207022	0.220934	0	1	-0.111665	0.292562	0	1	0.757785	0.35097	0	0.175039	0.971017	0.319455	1	0.0451057	0.0748424	0.523953	0	1	0.213934	0.325329	0	1	0.525139	0.337306	0	0.451754	0.985257	0.671017	0.867154
FBgn0004575	Syn	2.85877e-05	0.28791	0	1	-0.346742	0.319018	0	1	-0.252668	0.443222	0	1	-0.252947	0.461665	0	1	0.570785	0.590015	0	1	-0.0674045	0.353876	0	1	-0.128164	0.370547	0	1	0.407819	0.673949	1
FBgn0004577	Pxd	-0.0419139	0.185115	0	1	0.00475189	0.201654	0	1	-0.0956888	0.368767	0	1	-0.00566676	0.419094	0	1	0.199094	0.548795	0	1	-0.00490515	0.22107	0	1	0.497442	0.338163	0	1	-0.390461	2.3048	1
FBgn0004580	Cbp53E	0.0643794	0.224936	0	1	-0.254621	0.25836	0	1	-0.27124	0.379095	0	1	-0.458586	0.338576	0	0.449423	0.440499	0.521938	0	1	-0.458032	0.321182	0	0.910189	-0.506265	0.279663	0	0.353125	-0.0637269	0.553588	1
FBgn0004583	ex	-0.0360214	0.246582	0	1	-0.493694	0.269403	0	1	0.595305	0.331096	0	0.701099	-0.483974	0.33173	0	0.436156	0.837806	0.503546	0	1	0.00820533	0.328316	0	1	0.267268	0.292341	0	0.902094	1.32402	0.415991	0.0367788
FBgn0004584	Rrp1	-0.0216367	0.286638	0	1	0.0153026	0.317998	0	1	0.486862	0.478417	0	1	0.15098	0.504549	0	1	0.143701	0.597035	0	1	0.0392715	0.362912	0	1	0.452752	0.408759	0	1	0.677829	0.826668	1
FBgn0004587	B52	0.0886065	0.23435	0	1	0.217777	0.287769	0	1	0.154782	0.389226	0	0.884386	0.724158	0.355615	0	0.151579	-0.391141	0.553589	0	1	-0.246468	0.336275	0	1	0.533444	0.309583	0	0.39562	-0.125543	0.766143	0.979524
FBgn0004595	pros	0.148876	0.295638	0	1	-0.163868	0.31969	0	1	0.163542	0.460083	0	1	0.341817	0.469206	0	1	0.304724	0.57987	0	1	-0.132483	0.359821	0	1	0.059855	0.375252	0	1	0.520365	0.611579	1
FBgn0004597	CycC	0.0163685	0.261186	0	1	0.0881702	0.302668	0	1	-0.0806243	0.400901	0	1	-0.352983	0.37529	0	1	0.581493	0.556475	0	1	0.508274	0.332955	0	1	0.109547	0.327581	0	1	-0.165238	0.524039	1
FBgn0004598	Fur2	0.357911	0.297504	0	1	-0.0290507	0.305374	0	1	-0.385065	0.481962	0	1	-0.404318	0.49442	0	1	0.203733	0.612368	0	1	-0.107674	0.361944	0	1	-0.0252938	0.403228	0	1	-0.199153	1.04296	1
FBgn0004606	zfh1	0.207523	0.212353	0	1	0.148082	0.213406	0	1	0.0272829	0.480922	0	1	-0.198536	0.496581	0	1	-0.0310318	0.513813	0	1	-0.0173103	0.314338	0	1	-0.175975	0.36255	0	1	-0.537615	1.78502	1
FBgn0004607	zfh2	0.000147563	0.285814	0	1	-0.0827962	0.318778	0	1	-0.191192	0.419207	0	1	-0.296002	0.452538	0	1	0.624517	0.582273	0	1	-0.252392	0.355109	0	1	-0.511091	0.352985	0	1	0.0206647	0.699923	1
FBgn0004611	Plc21C	0.109953	0.255417	0	1	-0.245879	0.290662	0	1	-0.205024	0.384714	0	1	-0.0436817	0.35581	0	1	0.0515008	0.54282	0	1	-0.300963	0.318351	0	1	0.114191	0.323123	0	1	0.0971611	0.419696	1
FBgn0004620	GluRIIA	-0.0898733	0.296488	0	1	-0.281982	0.307962	0	1	-0.00437795	0.484473	0	1	0.487419	0.514006	0	1	-0.444123	0.608734	0	1	-0.24206	0.363314	0	1	0.134721	0.413134	0	1	0.434995	1.00129	1
FBgn0004622	TkR99D	0.209612	0.276055	0	1	0.208842	0.285341	0	1	-0.0421762	0.493752	0	1	0.31159	0.511508	0	1	-0.0547263	0.598403	0	1	0.00326302	0.355685	0	1	0.516583	0.416285	0	1	-0.850144	1.29671	1
FBgn0004629	Cys	0.287411	0.216342	0	1	0.248755	0.271517	0	1	-0.195271	0.339487	0	1	-0.0725394	0.325815	0	1	0.278716	0.52832	0	1	0.248976	0.288592	0	1	-0.15087	0.308519	0	0.902139	-0.428214	0.505923	1
FBgn0004635	rho	0.0571066	0.251445	0	1	-0.192388	0.252206	0	1	0.534996	0.463927	0	1	0.393905	0.505946	0	1	0.725008	0.614358	0	1	-0.129953	0.301805	0	1	0.454292	0.393476	0	1	2.86118	1.34359	1
FBgn0004636	Rap1	-0.172284	0.190651	0	1	-0.238457	0.245967	0	1	0.203076	0.291547	0	0.770143	0.00611683	0.305939	0	0.957493	0.45683	0.502489	0	1	-0.0686724	0.297979	0	1	0.07565	0.288589	0	0.884644	0.497564	0.432166	0.95766
FBgn0004638	drk	-0.054853	0.198373	0	1	0.209768	0.270088	0	1	-0.150716	0.334938	0	0.857891	0.183986	0.307687	0	0.633597	0.520053	0.529364	0	1	0.048748	0.315402	0	1	-0.136718	0.277044	0	0.902094	-0.377147	0.53527	1
FBgn0004643	Zw10	-0.0352765	0.296859	0	1	0.186756	0.319642	0	1	-0.0857193	0.463929	0	1	0.410676	0.48081	0	1	-0.456441	0.589821	0	1	0.0659871	0.365075	0	1	0.00108929	0.407542	0	1	-0.344416	0.85178	1
FBgn0004644	hh	-0.380157	0.29417	0	1	0.13893	0.296763	0	1	1.84317	0.486621	1	0.0368883	0.733675	0.514206	0	1	2.33986	0.552369	1	0.00291371	0.635573	0.361102	0	1	0.33425	0.410278	0	1	2.54786	1.12737	0.0545547
FBgn0004646	ogre	0.279489	0.277601	0	1	0.164572	0.295614	0	1	-0.352067	0.400959	0	1	-0.874879	0.422031	0	0.704045	0.0853306	0.576366	0	1	-0.455866	0.33828	0	1	-0.45839	0.341104	0	1	-0.571053	0.500266	0.444165
FBgn0004647	N	-0.189534	0.293629	0	1	-0.261431	0.310762	0	1	0.621834	0.491062	0	1	-0.761814	0.514142	0	1	0.607634	0.60186	0	1	0.0763468	0.36383	0	1	-0.132567	0.415265	0	1	1.94338	0.892876	0.994482
FBgn0004648	svr	-0.0179709	0.18768	0	1	-0.160568	0.236603	0	1	0.396374	0.287906	0	0.470824	-0.0479224	0.306614	0	0.757539	0.682486	0.490774	0	1	0.0207765	0.263716	0	1	0.151495	0.261413	0	0.809001	0.645396	0.306842	0.25903
FBgn0004649	yl	0.473799	0.280119	0	1	0.00416112	0.280866	0	1	-0.568153	0.492994	0	1	-0.686581	0.512504	0	1	0.629184	0.56684	0	1	0.305708	0.305512	0	1	0.111608	0.404033	0	1	-1.53343	1.74262	1
FBgn0004650	fs(1)N	0.340831	0.244873	0	1	0.329155	0.290754	0	1	-0.30561	0.493856	0	1	-0.450663	0.418932	0	1	0.270666	0.575771	0	1	0.0397993	0.315624	0	1	-0.146679	0.367188	0	1	-2.19117	1.88506	1
FBgn0004652	fru	-0.12249	0.293262	0	1	-0.337854	0.315525	0	1	-0.742042	0.432987	0	1	-0.577081	0.451381	0	1	0.441687	0.597176	0	1	-0.535333	0.359352	0	1	-0.82506	0.377585	0	0.874778	-0.364786	0.680516	0.996128
FBgn0004654	Pgd	-0.193272	0.252449	0	1	0.300693	0.303696	0	1	0.00578866	0.488005	0	1	0.646198	0.316217	0	0.219534	-0.641553	0.583278	0	1	-0.0621804	0.364465	0	1	-0.211137	0.330388	0	1	-0.717121	1.00406	1
FBgn0004655	wapl	-0.116528	0.285979	0	1	-0.019822	0.312763	0	1	0.101217	0.441751	0	1	-0.225154	0.430767	0	1	-0.293271	0.586511	0	1	-0.080841	0.349659	0	1	-0.233565	0.370823	0	1	0.213154	0.641842	1
FBgn0004656	fs(1)h	-0.0536096	0.21915	0	1	-0.319975	0.276567	0	1	-0.29233	0.330405	0	1	-0.0887778	0.351878	0	1	0.561294	0.553438	0	1	-0.107808	0.322452	0	1	-0.366396	0.337012	0	1	0.150256	0.638552	1
FBgn0004657	mys	-0.154354	0.200328	0	1	-0.295519	0.240933	0	1	1.36011	0.28198	1	4.51557e-05	0.38827	0.286783	0	0.390308	1.23058	0.477392	0	0.333703	0.325567	0.252349	0	0.970584	0.528045	0.289507	0	0.406019	1.80041	0.351168	1.04016e-06
FBgn0004687	Mlc-c	0.0380133	0.205677	0	1	0.0834566	0.260935	0	1	0.0579197	0.29179	0	0.944697	-0.232655	0.304266	0	0.627063	0.166517	0.494851	0	1	0.238792	0.266684	0	1	-0.0729324	0.251229	0	0.87926	-0.0464093	0.415499	1
FBgn0004698	Xpc	-0.133567	0.243834	0	1	-0.0186996	0.309449	0	1	-0.472076	0.376329	0	1	0.134884	0.381428	0	1	-0.0397728	0.546632	0	1	-0.251554	0.326182	0	1	0.0228779	0.319732	0	1	-0.749496	0.450349	1
FBgn0004795	retn	-0.0478876	0.282018	0	1	-0.181061	0.315973	0	1	-0.258512	0.492251	0	1	-0.356003	0.511371	0	1	-0.270291	0.612241	0	1	0.311367	0.365112	0	1	-0.373058	0.410907	0	1	0.336379	1.15925	1
FBgn0004797	mdy	0.398606	0.279224	0	1	-0.337325	0.316567	0	1	-0.167056	0.435826	0	1	-0.229372	0.43299	0	1	0.386368	0.591332	0	1	-0.265798	0.36523	0	1	-0.429748	0.368514	0	1	0.293388	0.783723	1
FBgn0004811	fs(2)ltoPP43	0.183533	0.272218	0	1	0.281597	0.304354	0	1	-0.206572	0.402128	0	1	0.200448	0.399567	0	1	-0.0768548	0.558806	0	1	-0.0170258	0.327002	0	1	0.156092	0.347936	0	1	-0.598407	0.43046	1
FBgn0004828	His3.3B	-0.0804429	0.26773	0	1	0.0834566	0.292404	0	1	0.0658448	0.342628	0	0.946905	0.157437	0.296803	0	0.698858	-0.204966	0.501046	0	1	-0.171533	0.277343	0	1	-0.167944	0.280065	0	0.830481	0.234522	0.465006	1
FBgn0004832	Xpac	0.13842	0.282052	0	1	0.109384	0.258313	0	1	0.847081	0.494478	0	1	-0.163771	0.511607	0	1	1.45367	0.608142	0	0.895739	0.364717	0.331624	0	1	0.698276	0.416146	0	1	1.60032	1.34791	1
FBgn0004837	Su(H)	0.185073	0.29444	0	1	-0.0578981	0.310738	0	1	0.545275	0.493783	0	1	-0.497122	0.501785	0	1	-0.467222	0.61063	0	1	0.22567	0.362041	0	1	0.410866	0.416017	0	1	1.26725	0.865982	1
FBgn0004838	Hrb27C	-0.22744	0.22136	0	1	-0.148741	0.249456	0	1	-0.187171	0.297663	0	0.776276	-0.00700516	0.296588	0	0.956397	0.295399	0.52747	0	1	-0.338786	0.28198	0	0.983425	-0.364249	0.286116	0	0.586363	0.180311	0.463369	0.933939
FBgn0004839	otk	0.0900665	0.283009	0	1	0.121127	0.293642	0	1	0.538745	0.490589	0	1	0.79773	0.50787	0	1	-0.251052	0.613155	0	1	-0.356217	0.358662	0	1	0.0901932	0.408223	0	1	0.75743	1.1797	1
FBgn0004842	RYa-R	0.00479547	0.232771	0	1	NA	NA	NA	NA	0.241806	0.326474	0	1	-0.0428875	0.361352	0	1	0.103686	0.493757	0	1	0.181031	0.233165	0	1	-0.0839972	0.35526	0	1	2.51005	2.96913	1
FBgn0004852	Ac76E	-0.41194	0.275639	0	1	-0.0828212	0.299199	0	1	-0.615069	0.389051	0	0.962612	0.129757	0.374903	0	1	-0.40112	0.574955	0	1	-0.055949	0.341796	0	1	-0.256611	0.327293	0	1	-0.618052	0.496894	1
FBgn0004855	RpII15	0.261569	0.266346	0	1	0.382469	0.307186	0	1	0.102527	0.382416	0	1	-0.121584	0.385769	0	1	0.0266403	0.546067	0	1	0.208242	0.316845	0	1	0.310832	0.337013	0	1	-0.479467	0.509591	1
FBgn0004856	Bx42	0.0749542	0.29655	0	1	0.112765	0.318483	0	1	0.189561	0.457175	0	1	0.37609	0.442126	0	1	-0.344187	0.605424	0	1	0.265017	0.365356	0	1	0.0879935	0.370158	0	1	0.176804	0.950458	1
FBgn0004858	elB	-0.166922	0.297186	0	1	0.238125	0.302714	0	1	-0.0436676	0.479858	0	1	0.575988	0.4993	0	1	-0.393052	0.616641	0	1	0.16558	0.340917	0	1	0.166672	0.407382	0	1	-0.6264	1.19704	1
FBgn0004859	ci	0.269395	0.297707	0	1	-0.339083	0.315919	0	1	-0.28228	0.486066	0	1	-0.0847395	0.498662	0	1	0.615815	0.616677	0	1	-0.115922	0.365351	0	1	-0.353646	0.408246	0	1	0.413218	0.875067	1
FBgn0004860	ph-d	0.125705	0.295072	0	1	0.151873	0.310535	0	1	0.485561	0.491448	0	1	0.0324903	0.492693	0	1	-0.405638	0.616265	0	1	0.0144512	0.364943	0	1	-0.0344521	0.411223	0	1	0.464622	0.780445	1
FBgn0004861	ph-p	-0.289975	0.293201	0	1	0.200853	0.319633	0	1	0.161825	0.460413	0	1	0.394897	0.470005	0	1	0.178823	0.597977	0	1	-0.0653608	0.359093	0	1	0.492172	0.400361	0	1	-0.261488	0.676503	1
FBgn0004862	bap	0.0272766	0.158781	0	1	0.119428	0.15311	0	1	0.173117	0.362319	0	1	0.0417264	0.313242	0	1	-0.119598	0.403557	0	1	0.0672666	0.200898	0	1	0.470411	0.301173	0	1	-0.674911	2.44166	1
FBgn0004864	hop	0.0936273	0.237575	0	1	-0.161827	0.286017	0	1	0.275502	0.35488	0	1	-0.0444126	0.352324	0	1	0.324406	0.525626	0	1	-0.256284	0.320317	0	1	-0.0273288	0.30736	0	1	0.49694	0.343831	1
FBgn0004865	Eip78C	0.589645	0.293697	0	1	-0.04553	0.304973	0	1	-0.332402	0.493022	0	1	0.449462	0.497484	0	1	0.383012	0.614716	0	1	0.0909337	0.360636	0	1	-0.164877	0.412761	0	1	-0.547832	0.901298	1
FBgn0004867	RpS2	0.0590749	0.193574	0	1	-0.00915093	0.277823	0	1	-0.373535	0.342977	0	0.569197	-0.0958744	0.310878	0	0.82768	-0.62017	0.551165	0	1	0.208162	0.303261	0	1	0.0245258	0.313685	0	0.985574	-0.683329	0.566356	0.629691
FBgn0004868	Gdi	0.141601	0.246141	0	1	0.11237	0.282435	0	1	0.595079	0.336047	0	0.309642	0.896095	0.329209	1	0.0478968	0.0208368	0.504797	0	1	0.121641	0.292819	0	1	0.449945	0.298629	0	0.543958	0.655946	0.590423	0.869621
FBgn0004870	bab1	-0.0762407	0.273728	0	1	0.00791285	0.250719	0	1	-0.0917399	0.478809	0	1	-0.20481	0.505553	0	1	0.138513	0.596674	0	1	-0.245987	0.337314	0	1	-0.497872	0.415742	0	1	0.199417	1.21	1
FBgn0004872	piwi	0.265144	0.295488	0	1	-0.0255045	0.31111	0	1	-0.215073	0.483105	0	1	-1.15516	0.496334	0	0.502259	0.954603	0.609914	0	1	0.0759476	0.363704	0	1	-0.75299	0.405392	0	1	-0.63837	1.2825	1
FBgn0004875	enc	-0.193226	0.28649	0	1	-0.220019	0.317067	0	1	-0.0994385	0.449	0	1	-0.392305	0.461065	0	1	0.139758	0.57649	0	1	-0.0718931	0.345363	0	1	-0.217856	0.369724	0	1	0.469694	0.535237	1
FBgn0004876	cdi	-0.0705493	0.212982	0	1	-0.169786	0.262491	0	1	-0.333417	0.322469	0	0.60361	0.0798495	0.297735	0	0.766311	-0.384174	0.489119	0	1	-0.382497	0.278991	0	0.960888	-0.251579	0.277043	0	0.691849	-0.101071	0.386487	0.965017
FBgn0004882	orb	0.687203	0.291815	0	0.945766	-0.0114085	0.18394	0	1	-0.865024	0.48103	0	1	-0.703221	0.487882	0	1	0.405683	0.611859	0	1	0.317693	0.34988	0	1	-0.374274	0.41608	0	1	-1.35232	1.7342	1
FBgn0004885	tok	0.262992	0.218211	0	1	-0.091741	0.209169	0	1	0.0936139	0.378997	0	1	0.496857	0.45162	0	1	0.0280891	0.436305	0	1	0.0840435	0.261218	0	1	0.400912	0.361014	0	1	1.62407	2.10027	1
FBgn0004888	Scsalpha	-0.130025	0.214646	0	1	0.205088	0.308284	0	1	0.0584955	0.366322	0	1	0.43605	0.326517	0	0.494376	-0.302405	0.519982	0	1	0.28726	0.329625	0	1	0.00909004	0.324494	0	1	-0.249274	0.665105	1
FBgn0004889	tws	0.0573642	0.199509	0	1	0.0493291	0.269763	0	1	-0.0157624	0.305653	0	1	-0.191852	0.293603	0	0.611758	0.363545	0.504374	0	1	-0.240938	0.305748	0	1	-0.17897	0.295564	0	0.800328	-0.117192	0.430464	1
FBgn0004892	sob	-0.0563631	0.259869	0	1	-0.0820834	0.28207	0	1	0.182243	0.489038	0	1	0.54509	0.510884	0	1	0.00293902	0.602333	0	1	0.210196	0.313755	0	1	0.143427	0.416397	0	1	0.985066	1.53383	1
FBgn0004893	bowl	0.33331	0.272635	0	1	0.100174	0.304157	0	1	-0.183084	0.426834	0	1	0.561735	0.407566	0	1	-0.720278	0.585994	0	1	-0.0986164	0.352938	0	1	-0.314309	0.348239	0	1	-0.33891	0.622213	0.996128
FBgn0004901	Prat	-0.0565387	0.287286	0	1	0.422031	0.319194	0	1	0.129202	0.460219	0	1	0.327329	0.484021	0	1	0.478375	0.586202	0	1	0.0981083	0.365044	0	1	0.389258	0.395829	0	1	-0.491815	0.822397	1
FBgn0004903	Rb97D	-0.0470109	0.246037	0	1	-0.0993956	0.283607	0	1	0.0374504	0.357827	0	1	0.422337	0.371534	0	1	0.0226176	0.529777	0	1	-0.246418	0.311361	0	1	-0.13727	0.307019	0	1	0.285485	0.37569	1
FBgn0004907	14-3-3zeta	0.139971	0.182413	0	1	-0.0328648	0.237751	0	1	-0.0157978	0.329612	0	0.94989	-0.228784	0.279946	0	0.549882	0.417417	0.511077	0	1	-0.0053855	0.294336	0	1	-0.0553795	0.266683	0	0.898422	0.107442	0.44591	1
FBgn0004908	Arl2	-0.111054	0.297712	0	1	0.263428	0.319685	0	1	0.640043	0.434827	0	1	-0.159334	0.425188	0	1	0.540044	0.588559	0	1	0.651996	0.342915	0	1	0.0634384	0.369039	0	1	0.368985	0.706974	1
FBgn0004910	Eip63F-1	-0.305125	0.209169	0	0.897443	0.054763	0.245015	0	1	-0.378317	0.355825	0	0.611585	-0.324824	0.31933	0	0.474698	0.0397499	0.525267	0	1	-0.286996	0.30134	0	1	-0.494913	0.263745	0	0.327513	-0.475029	0.504125	1
FBgn0004911	asRNA:Eig63F-2	-0.0128861	0.274608	0	1	0.161956	0.2447	0	1	-0.275739	0.493627	0	1	-0.0263346	0.491074	0	1	0.584861	0.600871	0	1	-0.223788	0.3413	0	1	0.0101576	0.417305	0	1	-1.22495	1.25991	1
FBgn0004913	Gnf1	0.106463	0.289083	0	1	-0.0111032	0.308318	0	1	-0.106865	0.429718	0	1	-0.308293	0.43761	0	1	-0.0435297	0.583626	0	1	-0.0815161	0.35324	0	1	0.232926	0.372458	0	1	-0.0852101	0.599911	1
FBgn0004914	Hnf4	0.0487351	0.225382	0	1	0.0178216	0.281746	0	1	0.114461	0.391876	0	1	0.847327	0.321753	0	0.100116	-0.501177	0.556194	0	1	-0.282996	0.310771	0	1	0.185109	0.316752	0	1	0.0355375	0.657913	1
FBgn0004915	TfIIB	0.0740945	0.25761	0	1	0.221127	0.28219	0	1	0.0556447	0.371871	0	1	-0.106109	0.349211	0	1	0.328961	0.523794	0	1	0.118019	0.322138	0	1	-0.0105045	0.315805	0	1	-0.19306	0.495651	1
FBgn0004919	gol	-0.00991284	0.248864	0	1	-0.711113	0.308592	0	0.953776	-0.380205	0.39394	0	1	-0.903313	0.371529	0	0.243909	0.465798	0.536493	0	1	-0.198542	0.327898	0	1	-0.872172	0.300271	0	0.213852	0.680248	0.554856	0.477965
FBgn0004921	Ggamma1	0.0517084	0.193582	0	1	0.0611269	0.240572	0	1	-0.123894	0.346474	0	0.89973	-0.239048	0.302778	0	0.527529	0.509164	0.519673	0	1	-0.0241102	0.289383	0	1	-0.173226	0.269323	0	0.789629	-0.126557	0.493061	1
FBgn0004924	Top1	0.0172157	0.218114	0	1	0.13872	0.258474	0	1	0.216683	0.301857	0	0.76502	-0.0468112	0.294223	0	0.802054	0.0593429	0.502955	0	1	-0.475086	0.288698	0	0.830411	-0.038095	0.273783	0	1	0.0784486	0.342726	0.759926
FBgn0004926	eIF2beta	0.189558	0.204515	0	1	0.145142	0.258773	0	1	-0.0963896	0.298286	0	0.917918	-0.199795	0.332459	0	0.707513	-0.147819	0.483624	0	1	0.115869	0.28288	0	1	-0.145301	0.281705	0	0.81454	-0.239846	0.410729	1
FBgn0004957	por	0.214125	0.296031	0	1	0.0658129	0.319594	0	1	0.152328	0.448312	0	1	0.0892389	0.457647	0	1	0.745551	0.590636	0	1	-0.16515	0.358979	0	1	-0.0465211	0.37958	0	1	0.338623	0.747766	1
FBgn0005198	gig	0.0470707	0.267209	0	1	-0.00555053	0.297046	0	1	0.239967	0.423152	0	1	0.326231	0.381108	0	1	0.268223	0.563734	0	1	0.0579213	0.346053	0	1	0.0864182	0.333208	0	1	0.276721	0.560115	1
FBgn0005278	Sam-S	-0.0656165	0.202472	0	1	0.221211	0.255696	0	1	-0.500033	0.321855	0	0.367862	-0.168148	0.270319	0	0.587131	0.106732	0.493209	0	1	-0.429992	0.289744	0	0.910189	-0.379338	0.251283	0	0.543958	-0.876029	0.353908	0.500235
FBgn0005322	nmd	-0.103543	0.215221	0	1	-0.0476636	0.26629	0	1	-0.263582	0.330618	0	1	-0.486916	0.30317	0	0.354528	-0.118325	0.504415	0	1	-0.0276181	0.284814	0	1	-0.226272	0.287364	0	1	-0.253718	0.377044	1
FBgn0005355	Su(fu)	0.165667	0.297481	0	1	0.0684783	0.317299	0	1	0.53911	0.474466	0	1	0.834859	0.500038	0	1	-0.154581	0.611721	0	1	0.148352	0.364823	0	1	0.404059	0.40569	0	1	0.908098	0.9256	1
FBgn0005386	ash1	-0.255989	0.272635	0	1	-0.105431	0.305987	0	1	-0.245868	0.386684	0	1	-0.229289	0.401802	0	1	0.344865	0.566032	0	1	-0.166659	0.330378	0	1	0.0781617	0.351075	0	1	-0.0974898	0.455485	1
FBgn0005390	fs(1)M3	0.13728	0.294018	0	1	-0.00873336	0.31953	0	1	-0.410611	0.453471	0	1	-1.09917	0.452193	0	0.416887	0.497717	0.586494	0	1	0.047406	0.363884	0	1	-0.795487	0.403041	0	0.825003	-0.413864	0.933574	1
FBgn0005391	Yp2	0.232256	0.266165	0	1	-0.639231	0.283047	0	0.60886	-0.0343695	0.49404	0	0.973658	0.602637	0.384525	0	0.284074	-0.0587936	0.599418	0	1	0.092998	0.33038	0	1	0.548369	0.414769	0	0.611886	0.857856	1.47925	1
FBgn0005411	U2af50	0.00495613	0.209749	0	1	0.158479	0.256027	0	1	-0.153054	0.315516	0	1	-0.165456	0.304827	0	0.902671	-0.383917	0.507534	0	1	0.102482	0.293737	0	1	-0.0161455	0.278012	0	1	-0.3117	0.260918	1
FBgn0005427	ewg	-0.251984	0.245795	0	1	0.152061	0.284112	0	1	-0.381494	0.349705	0	1	0.03149	0.351988	0	1	0.0373695	0.531208	0	1	-0.268523	0.323871	0	1	-0.302851	0.314418	0	1	-0.594753	0.396187	1
FBgn0005533	RpS17	0.109915	0.173789	0	1	-0.0151657	0.254425	0	1	-0.666473	0.302263	0	0.161824	-0.929694	0.287358	-1	0.0144729	-0.668614	0.476118	0	1	0.232731	0.260955	0	1	-0.363068	0.262157	0	0.582688	-0.712266	0.358526	0.0136344
FBgn0005536	Mbs	0.00362231	0.210716	0	1	-0.242075	0.262113	0	1	-0.0826594	0.323238	0	0.942273	0.0567762	0.316304	0	1	0.270441	0.511517	0	1	-0.0908211	0.28526	0	1	-0.167928	0.266768	0	1	0.241938	0.333239	1
FBgn0005564	Shal	0.042913	0.277001	0	1	0.0274753	0.301931	0	1	-0.389291	0.49076	0	1	-0.852492	0.437655	0	1	-0.530705	0.614768	0	1	0.0344386	0.343625	0	1	-0.602506	0.416671	0	1	-1.22377	1.10082	1
FBgn0005585	Calr	-0.0966109	0.178251	0	1	0.0871654	0.270951	0	1	0.767378	0.330812	0	0.12891	0.421602	0.275165	0	0.326891	-0.246832	0.555295	0	1	0.17822	0.313105	0	1	0.693989	0.28759	0	0.168692	0.63728	0.599718	0.779
FBgn0005586	Rab3	0.234087	0.292708	0	1	0.0875368	0.31885	0	1	-0.141691	0.461104	0	1	-0.101452	0.451887	0	1	0.0707912	0.591092	0	1	-0.31843	0.363057	0	1	0.132709	0.379118	0	1	-0.320022	0.734743	1
FBgn0005593	RpL7	-0.0694102	0.188475	0	1	-0.126367	0.242646	0	1	-0.575528	0.295646	0	0.241982	-0.696859	0.260796	-1	0.0487054	-0.533574	0.47334	0	1	0.087967	0.265702	0	1	-0.258949	0.276718	0	0.771059	-0.500091	0.345276	0.318683
FBgn0005596	yem	0.178424	0.285337	0	1	0.274288	0.282754	0	1	0.154114	0.494479	0	1	0.452747	0.511437	0	1	0.142656	0.612041	0	1	0.0777731	0.327696	0	1	-0.286106	0.417331	0	1	-0.268725	1.38315	1
FBgn0005612	Sox14	-0.012267	0.28366	0	1	-0.331412	0.318682	0	1	0.79812	0.477859	0	1	1.2298	0.418121	0	0.245021	0.20634	0.601728	0	1	0.0378657	0.365312	0	1	0.437866	0.378376	0	1	1.79973	1.25765	1
FBgn0005614	trpl	0.0512704	0.21256	0	1	0.0241017	0.213183	0	1	0.0122862	0.430518	0	1	-0.126928	0.330555	0	1	-0.220246	0.39943	0	1	0.211617	0.254811	0	1	-0.250997	0.395337	0	1	0.238387	1.80232	1
FBgn0005616	msl-2	-0.109141	0.29487	0	1	0.00494435	0.316978	0	1	0.0981021	0.484907	0	1	0.0222528	0.489567	0	1	0.234513	0.615477	0	1	-0.377152	0.360238	0	1	-0.0734054	0.417101	0	1	0.202601	0.786739	1
FBgn0005617	msl-1	-0.311482	0.253204	0	1	-0.151248	0.284328	0	1	-0.564394	0.392139	0	1	-0.179934	0.365771	0	1	-0.153391	0.542899	0	1	-0.0988445	0.314716	0	1	-0.292238	0.327034	0	1	-0.54856	0.406682	1
FBgn0005624	Psc	-0.125924	0.269962	0	1	0.254942	0.287221	0	1	0.279704	0.481707	0	1	0.845632	0.514155	0	1	-0.195147	0.615955	0	1	0.0344828	0.339479	0	1	0.296365	0.41418	0	1	-0.20802	1.45991	1
FBgn0005626	ple	-0.179241	0.27962	0	1	-0.397824	0.25591	0	0.953776	0.028643	0.362193	0	1	0.0197623	0.358358	0	1	-0.26181	0.527342	0	1	-0.593829	0.287964	0	0.669546	-0.158484	0.325614	0	1	0.639395	0.608385	1
FBgn0005631	robo1	-0.336829	0.271172	0	1	-0.291736	0.309245	0	1	0.312349	0.413903	0	1	0.577667	0.436294	0	1	0.562224	0.553287	0	1	-0.206545	0.334386	0	1	0.0192224	0.364135	0	1	0.812699	0.475903	0.759291
FBgn0005632	faf	0.00425398	0.204549	0	1	0.100457	0.245733	0	1	-0.0180839	0.295173	0	0.980214	0.270694	0.287438	0	0.503366	0.114832	0.486829	0	1	-0.256571	0.277797	0	1	0.0532407	0.267842	0	1	-0.169273	0.273863	0.916544
FBgn0005638	slbo	0.00522895	0.0909512	0	1	0.0200205	0.0878851	0	1	2.25282	0.492619	1	0.00477856	0.274923	0.278798	0	1	2.11214	0.580984	0	0.137079	0.753827	0.305026	0	1	-0.133148	0.338683	0	1	5.89797	2.5296	0.340408
FBgn0005640	Eip63E	0.188297	0.247233	0	1	-0.302385	0.271313	0	1	0.217732	0.340536	0	1	0.0592608	0.354325	0	1	0.154241	0.533281	0	1	-0.0573171	0.314561	0	1	-0.0205385	0.304594	0	1	0.577316	0.47298	1
FBgn0005642	wdn	0.464203	0.289556	0	1	-0.0932127	0.319669	0	1	0.0741287	0.462633	0	1	0.597817	0.474168	0	1	-0.340818	0.610342	0	1	0.0558413	0.365058	0	1	0.428621	0.396341	0	1	0.260391	0.950653	1
FBgn0005648	Pabp2	-0.161746	0.239473	0	1	0.165101	0.279645	0	1	0.146185	0.350667	0	1	-0.0820732	0.338532	0	1	0.563974	0.531567	0	1	0.0252939	0.307439	0	1	0.139984	0.309881	0	1	0.0695636	0.457887	1
FBgn0005649	Rox8	-0.155554	0.283736	0	1	0.0336387	0.309041	0	1	0.168289	0.43909	0	1	0.386966	0.410094	0	1	-0.133184	0.534544	0	1	0.0374994	0.354057	0	1	0.208579	0.353156	0	1	0.367488	0.869514	1
FBgn0005654	Orc3	0.0194536	0.296354	0	1	-0.0803634	0.319576	0	1	0.138116	0.448895	0	1	0.351	0.466129	0	1	0.166309	0.611314	0	1	0.056378	0.357984	0	1	-0.163508	0.383908	0	1	0.374432	0.782755	1
FBgn0005655	PCNA	0.214656	0.297635	0	1	-0.0633504	0.313347	0	1	0.365444	0.413552	0	1	-1.13526	0.440935	0	0.337456	1.06139	0.554045	0	1	0.61926	0.364341	0	1	0.82228	0.361731	0	0.825003	0.797353	0.764896	0.235822
FBgn0005658	Ets65A	-0.0995315	0.19655	0	1	-0.105523	0.12702	0	1	0.0700508	0.251608	0	1	-0.121651	0.328265	0	1	-0.189627	0.332889	0	1	0.0799736	0.245328	0	1	-0.331775	0.31958	0	1	3.04942	2.87502	1
FBgn0005659	Ets98B	-0.140276	0.221612	0	1	0.29964	0.216294	0	1	-0.0490217	0.382436	0	1	-0.505149	0.441048	0	1	0.0564114	0.537363	0	1	-0.202845	0.198419	0	1	0.0761736	0.367969	0	1	-2.99388	2.00644	1
FBgn0005660	Ets21C	0.132844	0.281164	0	1	-0.261129	0.289002	0	1	1.4687	0.473089	0	0.885951	0.738489	0.507012	0	1	0.527625	0.615809	0	1	0.695079	0.358998	0	1	0.214374	0.41675	0	1	3.14001	1.3696	1
FBgn0005664	Crys	-0.280736	0.279537	0	1	-1.25816	0.294572	-1	0.0157766	1.7756	0.442415	1	0.00460714	1.87621	0.382245	1	0.000830002	0.143248	0.591859	0	1	0.1656	0.364632	0	1	0.74364	0.367294	0	0.738101	4.13732	1.03988	0.0399553
FBgn0005666	bt	0.142053	0.200027	0	1	-0.212801	0.263655	0	1	-0.095651	0.296711	0	0.897622	-0.409126	0.296496	0	0.323419	0.501392	0.535775	0	1	-0.398453	0.311006	0	0.970584	-0.308388	0.264586	0	0.631376	0.161765	0.498077	0.907807
FBgn0005670	Cyp4d1	0.041285	0.264468	0	1	0.0073161	0.294556	0	1	0.524317	0.367022	0	0.465061	0.298573	0.342432	0	0.726201	-0.547572	0.554607	0	1	0.197233	0.348619	0	1	0.737778	0.337884	0	0.572457	0.703631	0.819596	1
FBgn0005671	Vha55	-0.107129	0.196037	0	1	0.0310377	0.265182	0	1	-0.0126438	0.314455	0	0.952064	0.627068	0.281948	0	0.119552	-0.313819	0.521211	0	1	-0.313888	0.287554	0	1	0.145515	0.3066	0	0.859926	-0.0893313	0.557686	0.89708
FBgn0005672	spi	0.0716236	0.216717	0	1	-0.02512	0.259262	0	1	0.324216	0.331549	0	1	-0.110483	0.304314	0	1	0.412001	0.506094	0	1	-0.248104	0.28763	0	1	0.153207	0.297905	0	1	0.414699	0.350261	1
FBgn0005674	GluProRS	0.101964	0.261677	0	1	0.212344	0.29783	0	1	-0.0170564	0.392612	0	1	0.921454	0.370297	0	0.129492	-0.242862	0.587674	0	1	-0.113759	0.348418	0	1	0.534938	0.345298	0	0.642616	-0.313847	0.875205	1
FBgn0005677	dac	0.028878	0.183032	0	1	0.0117567	0.13769	0	1	0.234594	0.322931	0	1	-0.181449	0.352184	0	1	0.0953976	0.420198	0	1	-0.252678	0.218244	0	1	0.145528	0.314945	0	1	1.76861	2.78923	1
FBgn0005683	pie	-0.0786651	0.258628	0	1	0.104516	0.28445	0	1	-0.129651	0.494403	0	1	-0.663722	0.506982	0	1	0.724663	0.615986	0	1	0.278045	0.356127	0	1	-0.0918175	0.411522	0	1	-0.457319	1.02532	1
FBgn0005694	Aef1	-0.170774	0.233641	0	1	-0.0593831	0.281644	0	1	-0.254838	0.345339	0	1	0.0659897	0.323301	0	1	-0.0816111	0.518932	0	1	-0.561828	0.295652	0	0.799764	-0.169781	0.300295	0	1	-0.0977318	0.339784	0.999919
FBgn0005695	gcl	-0.0689491	0.244951	0	1	-0.181974	0.286553	0	1	0.0472795	0.3503	0	1	-0.139157	0.398927	0	1	-0.0328722	0.561254	0	1	0.0125394	0.317611	0	1	0.0554107	0.316618	0	1	0.23358	0.522305	1
FBgn0005696	DNApol-alpha73	-0.0891989	0.218938	0	1	-0.174351	0.232896	0	1	-0.0743067	0.48536	0	1	0.167015	0.473152	0	1	-0.219999	0.579873	0	1	0.0797216	0.293185	0	1	0.0493995	0.368717	0	1	1.17958	1.77484	1
FBgn0005771	noc	-0.143299	0.279488	0	1	-0.0887718	0.316416	0	1	-0.122481	0.455356	0	1	0.63504	0.461282	0	1	-0.115431	0.57874	0	1	-0.136987	0.360417	0	1	-0.250369	0.363086	0	1	0.141021	0.719297	1
FBgn0005777	PpD3	-0.0909408	0.219108	0	1	0.215078	0.253063	0	1	-0.01193	0.335657	0	0.953123	-0.458196	0.287135	0	0.274577	0.36374	0.509844	0	1	-0.257342	0.290812	0	1	0.0139156	0.266449	0	1	-0.268045	0.384913	0.760578
FBgn0008635	betaCOP	0.236927	0.257747	0	1	-0.0784689	0.305309	0	1	0.19409	0.407376	0	1	0.614384	0.350882	0	0.320019	-0.411504	0.566535	0	1	0.0719809	0.357248	0	1	0.248464	0.324084	0	1	0.289875	0.770321	1
FBgn0008636	hbn	0.0956836	0.161334	0	1	0.0183736	0.171263	0	1	0.0887666	0.348146	0	1	0.602229	0.371308	0	1	-0.294803	0.521989	0	1	-0.131947	0.164419	0	1	0.193938	0.270052	0	1	0.451099	2.51404	1
FBgn0010014	CanB	-0.0206886	0.267139	0	1	-0.0697164	0.239354	0	1	-0.121415	0.464611	0	1	0.148582	0.508099	0	1	0.151412	0.576289	0	1	-0.121414	0.359681	0	1	0.239543	0.416525	0	1	-0.00573208	1.30607	1
FBgn0010015	CanA1	-0.148239	0.232613	0	1	0.198263	0.240246	0	1	0.0107555	0.448795	0	1	-0.184777	0.412405	0	1	0.140804	0.52377	0	1	-0.0416053	0.303882	0	1	-0.251142	0.315479	0	1	-1.39612	1.65705	1
FBgn0010019	Cyp4g1	0.0433732	0.23368	0	1	-0.532357	0.302335	0	0.93345	-0.872475	0.385738	0	0.151092	0.72646	0.510422	0	0.342512	0.924123	0.570125	0	0.895739	-0.509264	0.353257	0	0.922099	0.114507	0.413833	0	0.88018	-0.0448752	1.41661	0.910388
FBgn0010038	GstD2	0.723091	0.296347	0	0.839958	0.339134	0.313728	0	1	2.26225	0.372867	1	8.59881e-07	0.583311	0.502883	0	1	1.6392	0.559627	0	0.225388	1.03614	0.34877	0	0.474048	0.883961	0.367997	0	0.41014	1.86999	0.787453	1
FBgn0010039	GstD3	0.0333029	0.275207	0	1	0.135723	0.309196	0	1	0.157572	0.483943	0	1	-0.761201	0.513692	0	1	0.401005	0.616717	0	1	0.332362	0.364205	0	1	-0.229881	0.416902	0	1	-0.101546	0.861386	1
FBgn0010040	GstD4	-0.0329952	0.163347	0	1	0.0713949	0.275702	0	1	0.774552	0.494474	0	1	-0.0881574	0.4627	0	1	0.704229	0.584612	0	1	0.350782	0.323052	0	1	0.0407986	0.390491	0	1	0.891665	1.22927	1
FBgn0010041	GstD5	0.606858	0.293917	0	1	0.0811885	0.318154	0	1	0.202814	0.479484	0	1	0.145317	0.404717	0	1	1.79802	0.563129	0	0.119119	0.837748	0.362146	0	0.922723	0.330733	0.370737	0	1	0.00674288	0.845232	0.937372
FBgn0010043	GstD7	0.216812	0.280857	0	1	0.571773	0.315981	0	1	-0.0554187	0.37436	0	1	0.163948	0.391402	0	1	-0.148992	0.546414	0	1	0.412194	0.357344	0	1	0.014082	0.335774	0	1	-1.16837	0.621154	1
FBgn0010044	GstD8	0.110333	0.297268	0	1	1.3476	0.319135	1	0.0188615	1.54271	0.454404	0	0.233297	2.18426	0.458074	1	0.00101278	1.69821	0.57091	0	0.1852	1.4452	0.337998	1	0.00949826	2.6548	0.355813	1	1.01101e-10	-0.412139	0.781653	0.0212212
FBgn0010051	Itp-r83A	-0.0376697	0.22499	0	1	0.135649	0.280884	0	1	-0.129435	0.326601	0	1	0.463968	0.324813	0	0.42504	0.0872026	0.504115	0	1	-0.189036	0.313238	0	1	-0.0210287	0.277207	0	1	-0.323913	0.384327	1
FBgn0010053	Jheh1	0.0261421	0.204192	0	1	-0.407277	0.276146	0	1	-0.210936	0.292742	0	0.741706	-0.78318	0.300254	-1	0.0586155	-0.723137	0.497706	0	1	-0.464273	0.263902	0	0.728927	-0.597537	0.263389	0	0.207868	0.21427	0.318135	0.245929
FBgn0010078	RpL23	-0.0632924	0.18216	0	1	0.164047	0.230108	0	1	-0.515232	0.27447	0	0.2553	-0.874055	0.304006	-1	0.0340428	-0.872611	0.481993	0	1	0.110733	0.276138	0	1	-0.60107	0.255697	0	0.181418	-0.64263	0.304491	0.00382821
FBgn0010097	gammaTub37C	-0.000639518	0.130912	0	1	0.0251633	0.26126	0	1	-0.438751	0.484204	0	1	-0.76081	0.49304	0	1	0.584575	0.522528	0	1	0.0645229	0.288409	0	1	0.143824	0.341098	0	1	-0.909295	2.19816	1
FBgn0010100	Acon	-0.317797	0.222249	0	0.916543	-0.0371745	0.296169	0	1	-0.270548	0.379028	0	0.744339	0.176637	0.292775	0	0.665683	-0.887014	0.557209	0	0.907621	-0.29055	0.345711	0	1	-0.232465	0.319625	0	0.765969	-0.277594	0.816622	1
FBgn0010105	comm	-0.0655426	0.288329	0	1	-0.276417	0.294785	0	1	-0.060527	0.494499	0	1	0.175492	0.514036	0	1	-0.175913	0.599159	0	1	-0.207516	0.357704	0	1	0.225853	0.414521	0	1	0.748241	0.990038	1
FBgn0010113	hdc	0.146096	0.275577	0	1	-0.458549	0.289681	0	1	0.0152054	0.351407	0	1	0.556938	0.33074	0	0.340039	1.37083	0.494372	0	0.119119	-0.441241	0.361604	0	0.973619	-0.692931	0.378035	0	0.353125	0.359535	0.803543	0.500287
FBgn0010173	RpA-70	0.0546004	0.240597	0	1	0.183286	0.286782	0	1	0.222384	0.331032	0	1	-0.0300355	0.321233	0	1	0.332998	0.505163	0	1	0.258994	0.319427	0	1	0.187421	0.292031	0	1	0.00201057	0.424959	1
FBgn0010194	Wnt5	0.0745156	0.201973	0	1	-0.0310534	0.22258	0	1	0.271124	0.456157	0	1	-0.205098	0.405377	0	1	0.202309	0.568842	0	1	-0.0347574	0.274548	0	1	0.236301	0.28085	0	1	1.17553	1.62639	1
FBgn0010198	RpS15Aa	0.0119056	0.192778	0	1	-0.22576	0.24456	0	1	-0.770989	0.326797	0	0.124339	-0.921268	0.291672	-1	0.0186157	-0.213107	0.497085	0	1	0.0476616	0.270132	0	1	-0.657275	0.290379	0	0.231403	-0.55625	0.478806	0.446198
FBgn0010213	Sod2	-0.0102609	0.216692	0	1	-0.00467049	0.268494	0	1	-0.0367285	0.291938	0	0.973658	-0.438308	0.283164	0	0.323419	-0.345139	0.491985	0	1	0.249348	0.267606	0	1	0.0624279	0.256712	0	0.922021	-0.111817	0.32268	0.620707
FBgn0010215	alpha-Cat	-0.0626118	0.227778	0	1	-0.2991	0.273923	0	1	0.106065	0.355313	0	0.882035	-0.373673	0.312407	0	0.424336	0.991579	0.548285	0	0.825445	-0.338322	0.308976	0	0.993767	-0.277422	0.296471	0	0.771059	0.509117	0.594968	0.704036
FBgn0010217	ATPsynbeta	-0.152557	0.218916	0	1	-0.258656	0.247397	0	1	-0.46068	0.343797	0	0.469999	-0.931546	0.297885	-1	0.0225152	0.0341076	0.496268	0	1	-0.0825959	0.294633	0	1	-0.500823	0.251305	0	0.29183	-0.205618	0.489881	0.840119
FBgn0010220	Dbp45A	-0.0794261	0.250145	0	1	0.184279	0.297493	0	1	0.00938512	0.381123	0	1	0.161761	0.406901	0	1	-0.47782	0.551821	0	1	-0.505618	0.318506	0	1	0.054729	0.330575	0	1	-0.21681	0.436974	0.889924
FBgn0010222	Nmdmc	1.96768	0.282154	1	3.56584e-09	0.0806982	0.307982	0	1	0.682668	0.480766	0	1	1.70207	0.453471	1	0.0844887	-0.125341	0.616483	0	1	0.0138716	0.36501	0	1	0.800795	0.413367	0	1	1.00709	1.00365	0.112147
FBgn0010223	Galphaf	0.139126	0.220426	0	1	-0.463819	0.250861	0	0.724154	-0.54546	0.299645	0	0.287106	-0.674872	0.31474	0	0.136236	-0.146664	0.494648	0	1	-0.366102	0.280752	0	0.970584	-0.455847	0.282658	0	0.500208	-0.0578036	0.357249	0.452496
FBgn0010225	Gel	0.034253	0.239247	0	1	0.133963	0.272968	0	1	0.418345	0.326588	0	1	0.409999	0.369166	0	0.568535	0.0334133	0.529098	0	1	0.035663	0.286515	0	1	0.741915	0.316911	0	0.338123	0.32459	0.49974	1
FBgn0010226	GstS1	-0.0428573	0.24374	0	1	-0.0148399	0.262252	0	1	0.0372222	0.355277	0	1	0.142752	0.331986	0	0.960595	-0.228442	0.559101	0	1	-0.383375	0.299537	0	1	0.133236	0.327032	0	1	0.0496807	0.495793	1
FBgn0010228	HmgZ	-0.115516	0.202574	0	1	0.349774	0.251485	0	1	-0.415328	0.341126	0	0.528639	-0.124118	0.323156	0	0.755979	0.200998	0.521357	0	1	-0.0427504	0.292006	0	1	-0.19973	0.300371	0	0.771059	-0.818528	0.517252	1
FBgn0010235	Klc	0.056087	0.214433	0	1	-0.112441	0.259101	0	1	0.407259	0.313748	0	0.508841	-0.0518881	0.295011	0	0.887485	0.138431	0.490268	0	1	0.122021	0.261601	0	1	0.159801	0.273732	0	0.807508	0.496458	0.235152	0.686995
FBgn0010238	Lac	0.145968	0.294587	0	1	0.141386	0.319632	0	1	0.254291	0.457737	0	1	0.0799665	0.479115	0	1	-0.230857	0.611406	0	1	0.138433	0.355258	0	1	-0.0735214	0.395395	0	1	0.280475	0.812058	1
FBgn0010240	Lcch3	-0.0862877	0.291146	0	1	-0.00737674	0.319695	0	1	-0.622111	0.471862	0	1	-0.187252	0.449435	0	1	0.723498	0.598659	0	1	-0.13384	0.36419	0	1	-0.296056	0.387332	0	1	-1.087	0.858623	1
FBgn0010241	Mdr50	-0.0334727	0.204024	0	1	-0.022025	0.26419	0	1	-1.42204	0.293064	-1	3.53253e-05	0.0371646	0.299423	0	0.770237	-1.87996	0.518379	-1	0.011932	-0.369258	0.276332	0	0.960888	-0.521877	0.319203	0	0.444866	-1.68086	0.520347	0.000333415
FBgn0010246	Myo61F	-0.163803	0.230656	0	1	-0.326094	0.283721	0	1	0.605113	0.385108	0	0.386407	0.488634	0.298515	0	0.262835	-0.156994	0.556823	0	1	0.0228278	0.348187	0	1	0.297396	0.340111	0	0.725542	1.13141	0.851254	1
FBgn0010247	Parp	0.0349608	0.249878	0	1	-0.315872	0.280213	0	1	0.0918968	0.361657	0	1	-0.254007	0.321302	0	0.728956	0.930414	0.56377	0	1	-0.30233	0.333589	0	1	-0.4766	0.29869	0	0.693684	0.514993	0.661259	1
FBgn0010263	Rbp9	0.0680929	0.270792	0	1	-0.206412	0.300932	0	1	0.100432	0.375973	0	1	0.594314	0.385994	0	1	0.330399	0.560525	0	1	-0.337897	0.341608	0	1	-0.104874	0.353238	0	1	0.373628	0.621441	1
FBgn0010265	RpS13	0.0342028	0.190253	0	1	-0.0798714	0.239149	0	1	-0.569756	0.309279	0	0.259774	-0.791723	0.265233	-1	0.0306625	-0.492189	0.473519	0	1	0.0860502	0.272428	0	1	-0.385257	0.276108	0	0.545047	-0.49769	0.35622	0.208723
FBgn0010269	Dsor1	-0.00936187	0.287255	0	1	0.262907	0.318415	0	1	0.613054	0.45004	0	1	0.496827	0.424359	0	1	-0.0601777	0.575195	0	1	0.0971047	0.362141	0	1	0.578047	0.391926	0	1	0.37075	1.006	1
FBgn0010278	Ssrp	-0.0379415	0.292337	0	1	0.0824067	0.316331	0	1	-0.00690461	0.455332	0	1	0.646047	0.475713	0	1	-0.237657	0.584982	0	1	-0.0527753	0.363841	0	1	0.714751	0.388951	0	1	0.000138905	1.06537	1
FBgn0010280	Taf4	-0.0764832	0.243636	0	1	-0.129651	0.27921	0	1	-0.204227	0.353787	0	1	0.417608	0.344348	0	0.509959	0.259429	0.522357	0	1	-0.20585	0.287133	0	1	-0.0745346	0.288677	0	1	0.0532789	0.375152	0.893815
FBgn0010282	TfIIFalpha	-0.081218	0.263009	0	1	0.107284	0.295922	0	1	0.123526	0.402107	0	1	0.276438	0.383475	0	1	-0.328276	0.549408	0	1	0.0200232	0.329546	0	1	0.657954	0.327129	0	0.631376	-0.0319998	0.516266	1
FBgn0010287	Trf	0.333307	0.29666	0	1	0.190949	0.280354	0	1	-0.408149	0.49421	0	1	-0.696333	0.511602	0	1	-0.0473196	0.609296	0	1	0.174679	0.351807	0	1	0.207899	0.41675	0	1	-1.59132	1.01098	1
FBgn0010288	Uch	0.175925	0.214205	0	1	0.183739	0.276924	0	1	0.365636	0.292961	0	0.543895	-0.266268	0.303794	0	0.580586	0.35221	0.494904	0	1	0.514929	0.2632	0	0.575204	0.293292	0.267719	0	0.719708	0.161441	0.345149	0.586178
FBgn0010292	bys	-0.0474282	0.244571	0	1	0.0849598	0.310868	0	1	-0.242951	0.367084	0	1	-0.298515	0.370341	0	1	-0.412868	0.564306	0	1	-0.445098	0.315636	0	1	0.061894	0.316076	0	1	-0.461261	0.441948	1
FBgn0010300	brat	-0.242987	0.269434	0	1	-0.410026	0.309211	0	1	-0.183377	0.381143	0	1	-0.725795	0.400752	0	0.549882	0.739221	0.55779	0	1	-0.112917	0.323576	0	1	-0.351081	0.347662	0	1	0.530847	0.60586	1
FBgn0010303	hep	0.00891252	0.288971	0	1	-0.210755	0.319357	0	1	0.271393	0.468649	0	1	0.48203	0.438199	0	1	-0.0419682	0.570369	0	1	-0.115352	0.361577	0	1	-0.209486	0.369626	0	1	0.922699	0.868315	1
FBgn0010309	pigeon	-0.157931	0.253294	0	1	-0.031252	0.302116	0	1	-0.246817	0.494305	0	1	0.0178853	0.512749	0	1	-0.352556	0.610626	0	1	0.0289257	0.328968	0	1	0.18439	0.402338	0	1	-0.662737	1.35101	1
FBgn0010313	corto	-0.219482	0.294714	0	1	-0.0470027	0.312902	0	1	-0.149659	0.423423	0	1	-0.285082	0.475691	0	1	0.219825	0.592799	0	1	0.35164	0.35271	0	1	-0.182536	0.383478	0	1	0.0741281	0.711985	1
FBgn0010314	Cks30A	0.0126754	0.274754	0	1	-0.268607	0.305843	0	1	0.183741	0.492248	0	1	-1.12302	0.514072	0	0.776924	0.95212	0.616514	0	1	0.0733726	0.347321	0	1	-0.0477967	0.410825	0	1	1.04181	1.34665	1
FBgn0010315	CycD	0.175906	0.260098	0	1	-0.0398452	0.296522	0	1	-0.00803399	0.373002	0	1	-0.480602	0.360694	0	1	0.0185161	0.544242	0	1	-0.182682	0.333268	0	1	-0.157725	0.345833	0	1	0.15751	0.515571	1
FBgn0010316	dap	-0.0221397	0.280157	0	1	-0.172793	0.306263	0	1	-0.256453	0.399191	0	1	-0.0710268	0.388876	0	1	0.445213	0.576738	0	1	-0.146604	0.344847	0	1	-0.335168	0.351741	0	1	-0.0621506	0.550564	1
FBgn0010317	CycJ	0.0786994	0.228938	0	1	0.04072	0.252557	0	1	-0.558942	0.490171	0	1	-0.86326	0.508578	0	1	0.919128	0.57934	0	1	-0.113543	0.28765	0	1	0.105121	0.407765	0	1	-1.93964	1.81261	1
FBgn0010328	woc	0.254998	0.252415	0	1	-0.0287757	0.307884	0	1	0.176557	0.418559	0	1	0.184686	0.360224	0	1	0.0364721	0.540315	0	1	-0.0101315	0.327509	0	1	-0.129189	0.317901	0	1	0.405774	0.557151	1
FBgn0010333	Rac1	0.00693244	0.19812	0	1	-0.0932369	0.247816	0	1	0.254297	0.313649	0	0.740556	-0.124355	0.286334	0	0.774172	0.225839	0.489062	0	1	-0.0931429	0.280581	0	1	-0.0185302	0.258324	0	0.928237	0.409624	0.266437	0.893815
FBgn0010339	128up	-0.00364886	0.227957	0	1	0.205346	0.284758	0	1	-0.179644	0.349311	0	1	-0.0528917	0.347014	0	1	-0.236698	0.533161	0	1	-0.0327449	0.305131	0	1	0.0873026	0.29895	0	1	-0.567262	0.381075	1
FBgn0010340	140up	-0.11901	0.250234	0	1	0.0492604	0.27968	0	1	0.379873	0.360543	0	1	-0.252427	0.342788	0	0.791511	0.213083	0.521024	0	1	0.410406	0.300662	0	0.970584	0.0841848	0.290477	0	1	0.322449	0.354866	0.7619
FBgn0010341	Cdc42	0.0584196	0.205075	0	1	-0.291563	0.240172	0	1	0.263564	0.316034	0	0.729753	-0.0943503	0.291239	0	0.819194	0.71373	0.497852	0	1	-0.0484937	0.275655	0	1	0.0772839	0.264001	0	0.878779	0.598747	0.380623	0.780253
FBgn0010342	Map60	0.0428449	0.296654	0	1	-0.0779206	0.319648	0	1	0.104746	0.453537	0	1	-0.211189	0.482681	0	1	-0.102306	0.593133	0	1	-0.0280758	0.358035	0	1	0.00170729	0.387913	0	1	0.192049	0.829398	1
FBgn0010348	Arf79F	-0.0952253	0.193758	0	1	-0.19287	0.238194	0	1	0.0665378	0.32458	0	0.917918	-0.58818	0.30117	0	0.192427	0.483379	0.518866	0	1	-0.0679602	0.295842	0	1	-0.268848	0.26141	0	0.642942	0.385929	0.493953	0.837967
FBgn0010350	CdsA	-0.251461	0.20147	0	1	0.0492916	0.258007	0	1	-0.646651	0.31661	0	0.203567	-0.326644	0.288042	0	0.477648	-0.283757	0.508985	0	1	-0.193759	0.322634	0	1	-0.501208	0.273121	0	0.353125	-0.774374	0.465096	0.977147
FBgn0010352	Nc73EF	-0.0378918	0.228194	0	1	-0.189152	0.281267	0	1	0.055629	0.361798	0	0.953777	0.417012	0.266715	0	0.264239	-0.29377	0.500273	0	1	-0.00127046	0.308249	0	1	-0.115087	0.299047	0	0.854146	0.364906	0.588688	1
FBgn0010355	Taf1	0.232127	0.248539	0	1	-0.0403383	0.281668	0	1	-0.170315	0.362034	0	1	0.284056	0.347117	0	0.715719	-0.303807	0.563871	0	1	0.0309982	0.318487	0	1	0.0364168	0.319998	0	1	-0.222741	0.489451	1
FBgn0010356	Taf5	-0.0202594	0.272863	0	1	0.155599	0.310281	0	1	0.0138309	0.422753	0	1	0.160825	0.447822	0	1	-0.217241	0.591604	0	1	0.274301	0.350998	0	1	0.416127	0.358787	0	1	-0.212329	0.556371	1
FBgn0010357	betaTry	0.0272556	0.229795	0	1	-0.257647	0.300924	0	1	-0.992233	0.371275	-1	0.0662816	-0.791659	0.353056	0	0.116626	-1.89717	0.588966	-1	0.0753406	-0.520478	0.355795	0	0.897601	-0.422309	0.415272	0	0.660048	-0.298122	1.11197	0.786348
FBgn0010358	deltaTry	0.138146	0.24928	0	1	0.339149	0.221546	0	1	-0.169548	0.466628	0	1	-0.207481	0.401555	0	1	-0.719664	0.616334	0	1	0.315253	0.304931	0	1	-0.0369068	0.343614	0	1	-3.11636	2.06488	1
FBgn0010359	gammaTry	-0.2107	0.220704	0	1	-0.226153	0.220075	0	1	-0.8418	0.48152	0	1	-1.40649	0.480855	0	0.247082	-1.61371	0.614888	0	0.439773	1.10222	0.363284	0	0.416622	0.564423	0.399472	0	1	-0.0555347	1.98095	0.714721
FBgn0010379	Akt1	0.00403813	0.199475	0	1	-0.401503	0.257444	0	1	0.296821	0.305284	0	0.65593	0.0235569	0.292803	0	0.877785	0.818373	0.495917	0	1	-0.00520032	0.302031	0	1	0.078178	0.275748	0	0.913472	0.81609	0.380445	0.274651
FBgn0010380	AP-1-2beta	-0.102907	0.252659	0	1	0.0165459	0.309455	0	1	0.654428	0.459098	0	1	0.586861	0.373255	0	1	-0.214981	0.549532	0	1	0.155463	0.364572	0	1	0.107114	0.347761	0	1	0.778723	0.847826	1
FBgn0010382	CycE	0.0651173	0.265076	0	1	-0.105828	0.30438	0	1	-0.495365	0.490999	0	1	-0.31402	0.511036	0	1	0.722485	0.61605	0	1	0.053942	0.36345	0	1	0.258097	0.416693	0	1	-0.588672	1.27744	1
FBgn0010383	Cyp18a1	0.0930077	0.181059	0	1	0.00185645	0.0977769	0	1	-0.217505	0.425867	0	1	0.167921	0.431427	0	1	0.048095	0.394478	0	1	-0.184374	0.191492	0	1	-0.168248	0.30267	0	1	-0.522526	2.74827	1
FBgn0010385	Def	-0.0705074	0.262965	0	1	-0.0218951	0.230216	0	1	0.438821	0.493206	0	1	0.0612531	0.421199	0	1	0.188739	0.475992	0	1	0.675715	0.35392	0	1	-0.37436	0.38739	0	1	1.26071	1.56121	1
FBgn0010387	Dbi	-0.52159	0.226373	0	0.287039	-0.288286	0.274933	0	1	-0.0112767	0.296438	0	1	-1.1948	0.34302	-1	0.00802435	-0.629613	0.473681	0	1	0.315821	0.262869	0	0.970584	-0.330374	0.262132	0	0.571219	0.252454	0.459109	0.083304
FBgn0010388	Dro	-0.0405575	0.153615	0	1	0.227214	0.155138	0	1	0.74609	0.421735	0	1	2.87228	0.51301	1	3.82687e-05	0.181798	0.34566	0	1	-0.134432	0.263488	0	1	0.119566	0.309481	0	1	-0.196421	2.40913	0.232533
FBgn0010389	htl	0.082675	0.27731	0	1	-0.272133	0.307489	0	1	-0.0642572	0.38635	0	1	-0.456053	0.385665	0	1	0.0645015	0.551721	0	1	-0.21305	0.343892	0	1	-0.397897	0.327616	0	1	0.267178	0.527395	1
FBgn0010391	Gtp-bp	-0.0785608	0.271232	0	1	0.122147	0.319454	0	1	0.457672	0.467998	0	1	0.8124	0.392744	0	0.258414	-0.444605	0.605023	0	1	0.0644937	0.364367	0	1	0.440642	0.380638	0	1	0.455931	1.45571	1
FBgn0010395	Itgbn	-0.179468	0.207071	0	1	-0.140182	0.27741	0	1	0.187852	0.327758	0	0.77798	0.316749	0.308759	0	0.494276	0.519173	0.50405	0	1	0.0549917	0.302691	0	1	-0.0765952	0.281446	0	0.991699	0.379432	0.488118	0.946244
FBgn0010397	LamC	0.0703631	0.285624	0	1	-0.141728	0.307278	0	1	0.325938	0.44101	0	1	1.30792	0.383221	1	0.0325518	0.0080685	0.562346	0	1	0.20488	0.362826	0	1	0.547216	0.377841	0	1	0.652942	0.909347	1
FBgn0010398	Lrr47	0.0686104	0.294026	0	1	0.0244752	0.304669	0	1	-0.302294	0.482979	0	1	-0.0317187	0.500924	0	1	0.352734	0.614947	0	1	0.284281	0.346483	0	1	0.0346329	0.412672	0	1	-0.583757	0.892005	1
FBgn0010403	Obp83b	0.0984398	0.243119	0	1	0.00183867	0.0973192	0	1	-0.611605	0.431609	0	1	-0.467274	0.495622	0	1	-0.941153	0.494285	0	1	-0.429996	0.321923	0	1	-0.44897	0.409237	0	1	-3.1	2.87494	1
FBgn0010406	RNaseX25	-0.137748	0.221107	0	1	-0.0234032	0.259931	0	1	-0.243701	0.33138	0	1	-0.288231	0.324956	0	0.717491	0.24739	0.524007	0	1	-0.0188296	0.280904	0	1	-0.197104	0.28138	0	1	-0.211188	0.420827	1
FBgn0010407	Ror	-0.239682	0.204865	0	1	-0.0211874	0.210708	0	1	0.358282	0.393683	0	1	-0.269389	0.379964	0	1	0.319433	0.554489	0	1	-0.170835	0.238409	0	1	0.214804	0.290593	0	1	1.44678	2.05913	1
FBgn0010408	RpS9	0.0277574	0.175431	0	1	-0.129463	0.244355	0	1	-0.56871	0.289114	0	0.226505	-0.568803	0.250435	-1	0.0974219	-0.588451	0.486246	0	1	0.327268	0.29781	0	1	-0.0440852	0.276473	0	0.912427	-0.431587	0.370723	0.150568
FBgn0010409	RpL18A	0.0625334	0.187412	0	1	0.0215603	0.243621	0	1	-0.48896	0.294375	0	0.324934	-0.765739	0.270567	-1	0.0431448	-0.715757	0.480625	0	1	0.235865	0.291136	0	1	-0.162757	0.284212	0	0.840901	-0.588699	0.409286	0.16296
FBgn0010411	RpS18	0.00357526	0.1829	0	1	-0.10265	0.245807	0	1	-0.62143	0.314967	0	0.219632	-0.765781	0.259122	-1	0.0325518	-0.558572	0.47518	0	1	0.264058	0.303807	0	1	-0.314915	0.27367	0	0.593023	-0.49126	0.389965	0.201487
FBgn0010412	RpS19a	0.000811344	0.174586	0	1	0.0336548	0.253922	0	1	-0.604754	0.277138	0	0.161068	-0.633219	0.291671	0	0.114471	-0.692822	0.493712	0	1	0.38017	0.277551	0	0.955064	-0.118913	0.274091	0	0.870771	-0.705751	0.357168	0.0549138
FBgn0010415	Sdc	-0.131274	0.201021	0	1	-0.382024	0.256833	0	1	-0.0752653	0.30093	0	0.927448	0.048114	0.30727	0	0.757539	0.432599	0.523873	0	1	-0.264965	0.312489	0	1	-0.131093	0.301135	0	0.847546	0.404978	0.513834	0.99761
FBgn0010416	TH1	-0.130001	0.236164	0	1	0.137488	0.268181	0	1	-0.0107704	0.333868	0	1	-0.0560452	0.324105	0	1	-0.318292	0.513566	0	1	0.0392146	0.302664	0	1	0.0552603	0.311746	0	1	-0.224766	0.341524	1
FBgn0010417	Taf6	-3.16333e-05	0.289832	0	1	0.158493	0.318973	0	1	0.426678	0.453737	0	1	0.868534	0.45708	0	0.876765	-0.179702	0.596672	0	1	0.370193	0.365233	0	1	0.605099	0.381297	0	1	0.449161	0.934667	1
FBgn0010421	TfIIFbeta	-0.0873434	0.273989	0	1	0.174713	0.308312	0	1	0.388075	0.413262	0	1	-0.292074	0.40648	0	1	-0.138797	0.560556	0	1	-0.0300856	0.353984	0	1	0.0379301	0.349127	0	1	0.298671	0.56035	1
FBgn0010422	TfIIS	0.00480502	0.250057	0	1	0.211677	0.282851	0	1	0.140043	0.356291	0	1	-0.304555	0.352322	0	1	-0.0865886	0.532668	0	1	0.115184	0.310369	0	1	0.213035	0.300607	0	1	-0.167346	0.348453	1
FBgn0010423	TpnC47D	0.410344	0.26097	0	1	0.0368611	0.275973	0	1	-0.451306	0.355315	0	1	-0.397888	0.383597	0	0.589244	0.108646	0.517282	0	1	0.0655889	0.29949	0	1	-0.193881	0.287817	0	1	-0.679281	0.509969	0.912854
FBgn0010424	TpnC73F	0.338178	0.25612	0	1	0.106982	0.296505	0	1	0.129166	0.324284	0	1	-0.29311	0.35991	0	0.755746	-0.0509207	0.501423	0	1	0.12818	0.32718	0	1	0.153165	0.30256	0	1	-0.0582571	0.422289	1
FBgn0010425	epsilonTry	-0.721299	0.196761	-1	0.00703859	-1.35809	0.291436	-1	0.000356028	-2.37291	0.300347	-1	2.99142e-13	-2.85017	0.322822	-1	5.30581e-16	-3.1008	0.558823	-1	6.13272e-06	-1.7411	0.291757	-1	1.21807e-06	-2.62423	0.350313	-1	1.88151e-11	-0.691776	0.749426	0.00232538
FBgn0010431	mtrm	0.31701	0.296726	0	1	-0.0115966	0.190336	0	1	-0.559952	0.487081	0	1	-0.502762	0.43915	0	1	0.828607	0.612202	0	1	0.215719	0.353938	0	1	0.174406	0.411928	0	1	-1.17603	1.72825	1
FBgn0010434	cora	-0.0462127	0.260886	0	1	0.0792467	0.268868	0	1	0.688898	0.3926	0	0.65593	1.13794	0.303761	1	0.0063403	0.0995276	0.511614	0	1	0.315661	0.309595	0	1	0.608031	0.298226	0	0.411222	0.81688	0.595814	0.862141
FBgn0010435	emp	0.104913	0.218245	0	1	0.216069	0.24998	0	1	0.100456	0.3129	0	0.897622	-0.191413	0.302774	0	0.619951	-0.467462	0.507186	0	1	-0.231342	0.281092	0	1	-0.103825	0.266168	0	0.882943	-0.171694	0.385553	0.80287
FBgn0010438	mtSSB	0.132218	0.278605	0	1	0.288454	0.301113	0	1	0.0632962	0.394978	0	1	-0.648434	0.389105	0	0.645114	0.0578166	0.54916	0	1	-0.158678	0.336364	0	1	-0.202612	0.336843	0	1	-0.357071	0.57459	1
FBgn0010441	pll	-0.0725664	0.288293	0	1	0.0440554	0.317733	0	1	0.0690769	0.466852	0	1	0.437737	0.463712	0	1	-0.391665	0.609133	0	1	0.219897	0.36413	0	1	0.706728	0.381697	0	0.902139	-0.0465971	0.8904	1
FBgn0010452	trn	0.00897826	0.297755	0	1	-0.288483	0.318742	0	1	0.430357	0.478782	0	1	0.0720202	0.509243	0	1	0.291922	0.60345	0	1	0.459896	0.363526	0	1	0.430409	0.403005	0	1	1.22941	0.771087	1
FBgn0010453	Wnt4	-0.205546	0.230857	0	1	0.0308079	0.209952	0	1	0.0795657	0.432818	0	1	0.179396	0.48981	0	1	0.00536469	0.504587	0	1	0.644987	0.320883	0	1	0.0366068	0.382081	0	1	0.242666	1.73092	1
FBgn0010470	Fkbp14	-0.425353	0.225034	0	0.40267	0.232181	0.260861	0	1	0.0106656	0.289	0	0.952683	0.120734	0.327184	0	0.797514	-0.179096	0.479122	0	1	-0.0955529	0.269167	0	1	0.125828	0.271068	0	0.913472	-0.35515	0.393868	0.789961
FBgn0010473	tutl	0.10667	0.232505	0	1	-0.0369189	0.238211	0	1	0.162127	0.430025	0	1	-0.0244155	0.470633	0	1	-0.0674865	0.42722	0	1	-0.0676831	0.259254	0	1	-0.545417	0.38401	0	1	1.09297	1.6482	1
FBgn0010482	l(2)01289	0.0999784	0.263185	0	1	-0.11045	0.280368	0	1	-0.0810411	0.340359	0	1	-0.22728	0.340203	0	0.771022	0.479249	0.544177	0	1	-0.317552	0.319217	0	1	-0.312927	0.309068	0	0.953217	0.0616537	0.497888	1
FBgn0010488	NAT1	-0.0097202	0.215614	0	1	-0.0428494	0.250694	0	1	0.383754	0.330763	0	0.569197	0.34934	0.284479	0	0.396423	0.169813	0.486806	0	1	0.0999419	0.263184	0	1	0.208477	0.26639	0	0.738196	0.521171	0.379908	0.996128
FBgn0010497	dmGlut	-0.67664	0.230394	-1	0.0925247	-0.0607436	0.29317	0	1	-0.30832	0.353136	0	0.699698	-0.605537	0.311091	0	0.171674	-1.24657	0.534549	0	0.341402	-0.295969	0.334137	0	1	-0.184713	0.308511	0	0.801475	-0.0798071	0.799717	1
FBgn0010501	Dcp-1	0.0235023	0.211715	0	1	-0.428165	0.266438	0	1	-0.0174459	0.331505	0	0.959552	-0.638553	0.317948	0	0.27795	-0.077446	0.492766	0	1	0.0258622	0.27776	0	1	-0.544494	0.289147	0	0.354708	0.51684	0.360751	0.315459
FBgn0010504	kermit	0.0485481	0.181239	0	1	-0.293032	0.252939	0	1	0.485261	0.280678	0	0.317847	0.074589	0.291424	0	0.771001	0.104969	0.524946	0	1	0.0280881	0.255645	0	1	0.165843	0.269611	0	0.797582	0.779369	0.352142	0.906734
FBgn0010516	wal	-0.0142598	0.187554	0	1	0.06924	0.269154	0	1	-0.0582516	0.301684	0	0.900827	0.221044	0.308774	0	0.588244	-0.423768	0.535479	0	1	-0.0468467	0.300735	0	1	0.374179	0.299089	0	0.572457	-0.133533	0.540671	0.929957
FBgn0010520	Bka	0.0339081	0.27702	0	1	0.384647	0.3125	0	1	-0.346032	0.43011	0	1	-0.027114	0.409098	0	1	0.0791315	0.590454	0	1	-0.108206	0.342352	0	1	-0.0507854	0.357925	0	1	-1.10084	0.573774	1
FBgn0010531	Ccs	0.117261	0.259312	0	1	0.228829	0.312988	0	1	-0.307803	0.411265	0	1	-0.358378	0.424551	0	1	-0.0596837	0.564788	0	1	-0.212168	0.347932	0	1	-0.0422117	0.364585	0	1	-0.670004	0.555091	1
FBgn0010548	Aldh-III	0.0525411	0.227323	0	1	-0.0905168	0.27978	0	1	0.115278	0.357615	0	0.876005	0.448336	0.325043	0	0.342	-0.464651	0.572932	0	1	-0.101438	0.309793	0	1	0.142341	0.323944	0	0.847546	0.209442	0.735109	1
FBgn0010549	l(2)03659	-0.0383796	0.201088	0	1	0.13577	0.180028	0	1	-0.193108	0.363066	0	1	0.255778	0.470192	0	1	-0.0536537	0.436631	0	1	-0.261271	0.22168	0	1	0.0831852	0.299898	0	1	-3.12939	2.20923	1
FBgn0010551	Phb2	0.186616	0.203861	0	1	0.0942753	0.238152	0	1	-0.0141555	0.281551	0	0.984552	-0.0256302	0.273526	0	0.92063	-0.0510292	0.480441	0	1	-0.0708919	0.258851	0	1	-0.0145733	0.260103	0	0.993455	-0.096011	0.252967	1
FBgn0010583	dock	0.551012	0.252527	0	0.8312	-0.569119	0.301139	0	1	0.605346	0.39451	0	1	0.463973	0.388104	0	1	0.860798	0.524288	0	1	-0.0149007	0.331944	0	1	0.391151	0.318384	0	1	1.67497	0.510151	0.122951
FBgn0010590	Prosbeta1	0.428738	0.22269	0	0.386897	0.202297	0.272833	0	1	0.160348	0.295603	0	0.787507	-0.301615	0.309279	0	0.542518	-0.0548097	0.491921	0	1	0.405703	0.280308	0	0.919786	0.381772	0.273647	0	0.545047	-0.108417	0.319198	0.318683
FBgn0010591	Sply	-0.0182069	0.200167	0	1	0.13749	0.259602	0	1	-0.145192	0.36955	0	0.876005	0.960058	0.319816	1	0.0296618	-0.592532	0.563038	0	1	-0.173009	0.301835	0	1	0.446967	0.320888	0	0.51946	-0.463666	0.678247	0.645266
FBgn0010602	lwr	0.234529	0.227513	0	1	0.0538473	0.26396	0	1	0.370399	0.310005	0	1	-0.111041	0.293393	0	0.682811	-0.26437	0.513609	0	1	0.0330664	0.297723	0	1	0.187525	0.278624	0	1	0.199575	0.344427	1
FBgn0010607	l(2)05714	-0.168647	0.280845	0	1	0.0705054	0.309588	0	1	-0.216926	0.424623	0	1	-0.520825	0.436138	0	1	0.233564	0.562846	0	1	0.0306492	0.353596	0	1	-0.326168	0.352954	0	1	-0.0905232	0.562599	1
FBgn0010611	Hmgs	0.0454415	0.193525	0	1	-0.0732071	0.246659	0	1	-0.00189697	0.292717	0	0.965314	0.138847	0.286409	0	0.755746	-0.302869	0.508661	0	1	-0.214811	0.261771	0	1	0.0216028	0.25964	0	0.928237	0.0492435	0.272751	0.915857
FBgn0010612	ATPsynG	0.0337425	0.269169	0	1	0.026108	0.262186	0	1	-0.329279	0.327144	0	0.618936	-0.677836	0.363812	0	0.220227	0.144887	0.506935	0	1	0.333261	0.308464	0	1	-0.578752	0.351821	0	0.486669	-0.511946	0.737332	0.879169
FBgn0010620	CG10939	-0.119058	0.22375	0	1	0.730583	0.272033	0	0.547487	-0.367724	0.346191	0	1	-0.469829	0.320215	0	0.432147	-0.156823	0.530687	0	1	0.00514046	0.319543	0	1	-0.668759	0.298293	0	0.521255	-1.37263	0.43011	0.0336421
FBgn0010621	CCT5	0.198057	0.229701	0	1	0.105438	0.290116	0	1	0.644862	0.380594	0	0.757652	0.983635	0.318305	1	0.0298974	-0.302966	0.541841	0	1	0.241049	0.355382	0	1	0.378841	0.314483	0	0.800328	0.536969	0.680449	1
FBgn0010622	DCTN3-p24	0.0408927	0.260385	0	1	0.182027	0.291755	0	1	0.330105	0.382197	0	1	0.0587684	0.378734	0	1	0.239119	0.527987	0	1	0.478064	0.311097	0	1	0.408624	0.308585	0	1	0.143267	0.40133	1
FBgn0010638	Sec61beta	0.142476	0.225288	0	1	-0.145553	0.286473	0	1	-0.0326347	0.293116	0	0.946905	-0.747279	0.337826	0	0.129904	-0.158135	0.482245	0	1	0.28482	0.2563	0	1	-0.268906	0.287212	0	0.692884	0.0582505	0.464552	0.565267
FBgn0010651	MFS14	-0.149775	0.249373	0	1	0.621036	0.272174	0	0.93345	0.0163995	0.407082	0	0.989245	0.947788	0.354763	1	0.0523586	-0.286644	0.543484	0	1	-0.138655	0.303976	0	1	0.629132	0.29029	0	0.409074	-0.730592	0.677243	0.586178
FBgn0010660	Nup214	-0.139787	0.295548	0	1	0.124604	0.31963	0	1	0.0532735	0.491298	0	1	0.445073	0.493324	0	1	-0.276679	0.608023	0	1	0.0315644	0.365181	0	1	0.399923	0.371411	0	1	0.045791	1.27556	1
FBgn0010741	Pfdn2	0.153874	0.223533	0	1	0.0328979	0.260263	0	1	-0.143371	0.340992	0	0.863177	-0.286931	0.30918	0	0.560181	0.140645	0.518037	0	1	0.28081	0.290044	0	1	-0.0606091	0.272011	0	0.897903	-0.170983	0.444646	1
FBgn0010747	Srp54k	-0.0252892	0.207085	0	1	-0.246105	0.25794	0	1	0.0574112	0.329791	0	1	0.172216	0.312987	0	0.89791	-0.371686	0.534569	0	1	-0.262326	0.283786	0	1	0.00850935	0.296791	0	1	0.235038	0.364983	1
FBgn0010750	atms	0.0752322	0.297406	0	1	0.298521	0.313973	0	1	0.466618	0.470102	0	1	0.766211	0.482304	0	1	-0.182967	0.608649	0	1	0.0802687	0.36071	0	1	0.543624	0.404823	0	1	0.0325089	1.05544	1
FBgn0010762	simj	-0.0548642	0.288311	0	1	0.355712	0.318145	0	1	0.128195	0.446961	0	1	0.524731	0.440179	0	1	0.278445	0.580676	0	1	-0.194889	0.352201	0	1	-0.270193	0.381322	0	1	-0.346393	0.605871	1
FBgn0010768	sqz	0.177624	0.280523	0	1	0.224233	0.316833	0	1	0.85019	0.450199	0	1	1.14174	0.494422	0	1	0.669567	0.614899	0	1	0.63876	0.364509	0	1	0.32992	0.388921	0	1	0.735688	0.989656	1
FBgn0010770	ppan	0.0497154	0.293148	0	1	0.30134	0.317586	0	1	-0.454603	0.430067	0	1	-0.0381736	0.421077	0	1	-0.299808	0.587514	0	1	-0.227194	0.345939	0	1	0.0775884	0.369912	0	1	-1.14574	0.647167	1
FBgn0010772	Xe7	-0.0871396	0.23289	0	1	-0.0153747	0.266204	0	1	-0.0573547	0.325944	0	1	0.626257	0.353025	0	0.368446	-0.521385	0.559149	0	1	-0.29501	0.295315	0	1	0.0647456	0.3355	0	1	-0.107833	0.584474	1
FBgn0010774	Ref1	0.0219817	0.262412	0	1	0.401404	0.303906	0	1	0.0851303	0.39524	0	1	0.661177	0.382597	0	0.303982	-0.104725	0.558973	0	1	0.19037	0.341768	0	1	0.549082	0.328274	0	0.785641	-0.382465	0.767205	1
FBgn0010786	l(3)02640	0.23901	0.251005	0	1	0.0505279	0.30394	0	1	-0.0520196	0.44967	0	1	0.885305	0.385999	0	0.357932	-0.724429	0.58366	0	1	0.0444822	0.361031	0	1	-0.155227	0.358424	0	1	-0.189349	0.874343	1
FBgn0010803	TrpRS	-0.0383982	0.24248	0	1	-0.185451	0.271263	0	1	0.152802	0.331587	0	1	0.358523	0.333242	0	0.608131	-0.2211	0.533556	0	1	-0.214744	0.30532	0	1	0.00251088	0.312529	0	1	0.33261	0.448855	1
FBgn0010808	Chchd3	0.0182599	0.222049	0	1	-0.0325786	0.255702	0	1	0.00660781	0.308044	0	0.962612	-0.602392	0.312975	0	0.176968	-0.328968	0.491887	0	1	0.175151	0.284706	0	1	0.0128569	0.273358	0	0.936836	-0.00223252	0.376296	0.682316
FBgn0010812	unc-45	-0.177649	0.237423	0	1	-0.0302543	0.276743	0	1	0.491608	0.33224	0	0.882035	0.225356	0.335799	0	0.828882	0.0800181	0.516496	0	1	0.379086	0.287928	0	1	0.349806	0.308668	0	0.890697	0.547051	0.360416	0.900429
FBgn0010825	Gug	0.0941975	0.23087	0	1	-0.24647	0.284032	0	1	0.0378094	0.354663	0	1	-0.273612	0.360537	0	1	0.493915	0.545539	0	1	-0.206255	0.321863	0	1	-0.47138	0.327233	0	0.701324	0.354086	0.540261	1
FBgn0010830	l(3)04053	0.0526167	0.297772	0	1	0.131443	0.309851	0	1	0.0816163	0.480891	0	1	0.392258	0.503761	0	1	-0.0610301	0.605186	0	1	-0.0808462	0.361304	0	1	0.329977	0.414448	0	1	0.00853313	0.996227	1
FBgn0010877	l(3)05822	-0.0289732	0.296559	0	1	0.17087	0.30114	0	1	0.0519401	0.446302	0	1	0.720318	0.395996	0	1	-0.301388	0.547072	0	1	-0.082023	0.341455	0	1	0.00417875	0.343207	0	1	0.0278945	0.706178	1
FBgn0010894	sinu	-0.158651	0.272993	0	1	-0.122265	0.307716	0	1	0.0602575	0.399347	0	1	-0.252845	0.427001	0	1	0.455896	0.580417	0	1	-0.45268	0.353367	0	1	0.0338498	0.363451	0	1	0.156385	0.653208	1
FBgn0010905	Spn	-0.218988	0.241577	0	1	-0.144713	0.255174	0	1	0.0332052	0.31389	0	1	-0.259033	0.323035	0	0.708673	0.258699	0.509572	0	1	-0.242839	0.271298	0	1	-0.425195	0.279673	0	0.853993	0.281632	0.370905	1
FBgn0010909	msn	0.0541595	0.195905	0	1	-0.284712	0.268435	0	1	0.497152	0.32804	0	0.423317	0.0159087	0.295201	0	0.941017	0.853506	0.522106	0	1	-0.0672997	0.310059	0	1	-0.00520799	0.289707	0	0.928237	0.912831	0.504101	0.667506
FBgn0010926	l(3)07882	0.346979	0.210219	0	0.743888	0.114401	0.252463	0	1	-0.605857	0.31853	0	0.692636	0.304089	0.290814	0	0.431604	-0.426437	0.522651	0	1	-0.173302	0.274467	0	1	-0.00216183	0.270148	0	1	-0.877659	0.286928	0.00368714
FBgn0011016	SsRbeta	0.014552	0.22094	0	1	-0.128951	0.266163	0	1	-0.0239935	0.284676	0	0.968502	-0.549955	0.291643	0	0.213873	-0.274889	0.495962	0	1	0.0059746	0.255409	0	1	-0.0979513	0.244515	0	0.844831	0.0443127	0.361482	0.915729
FBgn0011020	Sas-4	-0.318261	0.284959	0	1	0.171557	0.292264	0	1	-0.135376	0.493992	0	1	0.140721	0.513024	0	1	-0.513994	0.561544	0	1	-0.158002	0.338804	0	1	-0.0561424	0.411376	0	1	-0.702048	1.34554	1
FBgn0011202	dia	-0.183995	0.237554	0	1	-0.160525	0.254894	0	1	-0.127224	0.305619	0	0.864875	-0.0335815	0.304382	0	1	-0.289568	0.502026	0	1	0.00448766	0.264539	0	1	-0.208725	0.281544	0	0.762143	0.146825	0.348166	1
FBgn0011204	cue	0.0287607	0.238523	0	1	-0.0176904	0.278532	0	1	-0.210605	0.375876	0	1	0.0609951	0.311176	0	1	-0.690603	0.541497	0	1	-0.436375	0.317734	0	0.970584	-0.150668	0.315989	0	1	-0.274664	0.627335	1
FBgn0011205	fbl	0.122956	0.190364	0	1	0.110207	0.227123	0	1	-0.203314	0.278514	0	0.721558	0.371693	0.259523	0	0.359652	-0.436373	0.484243	0	1	-0.256526	0.260634	0	1	-0.0305513	0.255401	0	0.920707	-0.421237	0.207542	0.0067184
FBgn0011206	bol	-0.156688	0.295588	0	1	-0.377736	0.317462	0	1	-0.595078	0.488434	0	1	-0.70495	0.487395	0	1	-0.959086	0.610458	0	1	-0.327101	0.363268	0	1	-0.307661	0.415581	0	1	-0.226939	0.914471	1
FBgn0011207	pelo	0.0547429	0.23663	0	1	0.0185446	0.27339	0	1	-0.187288	0.359229	0	1	-0.154486	0.341351	0	0.883088	0.267663	0.520952	0	1	-0.338322	0.324091	0	1	-0.0250502	0.307966	0	1	-0.186997	0.381853	1
FBgn0011211	blw	-0.18666	0.180898	0	1	-0.21703	0.270021	0	1	0.104746	0.366913	0	0.914246	0.351956	0.283642	0	0.391759	-0.31997	0.526341	0	1	0.0930221	0.333478	0	1	0.0560291	0.304519	0	1	0.218747	0.598556	1
FBgn0011217	eff	-0.0448336	0.180759	0	1	0.0498355	0.23841	0	1	0.0883588	0.290121	0	0.867482	-0.266744	0.295715	0	0.54265	0.36564	0.500384	0	1	-0.104869	0.269094	0	1	-0.123735	0.271722	0	0.828176	0.0827257	0.40277	1
FBgn0011224	heph	0.205304	0.275486	0	1	-0.16911	0.309827	0	1	-0.102924	0.395434	0	1	-0.0746071	0.410516	0	1	0.487669	0.562375	0	1	-0.122274	0.335422	0	1	-0.0332399	0.339693	0	1	0.106911	0.571426	1
FBgn0011225	jar	-0.0440376	0.250443	0	1	-0.161603	0.27702	0	1	0.557709	0.381757	0	0.421909	0.72005	0.322936	0	0.104323	0.0596907	0.540065	0	1	-0.0106095	0.338875	0	1	0.285649	0.338495	0	0.801962	0.873093	0.766148	0.99761
FBgn0011227	ox	-0.223056	0.259464	0	1	0.276808	0.267778	0	1	-0.251887	0.339769	0	1	-0.83857	0.388464	0	0.179272	0.224429	0.566723	0	1	-0.25305	0.342453	0	1	-0.99155	0.376356	0	0.105456	-0.728387	0.888683	1
FBgn0011230	poe	0.147869	0.189129	0	1	-0.149679	0.244627	0	1	0.123908	0.326353	0	0.879111	0.532106	0.313839	0	0.226784	-0.200923	0.540151	0	1	-0.147948	0.266381	0	1	0.390013	0.306822	0	0.586726	0.175705	0.487774	0.906293
FBgn0011232	scat	-0.173921	0.276893	0	1	0.0728405	0.306191	0	1	0.59674	0.397832	0	1	0.582877	0.404829	0	1	1.00965	0.548822	0	1	0.191768	0.350475	0	1	0.309847	0.340093	0	1	0.730446	0.725848	1
FBgn0011236	ken	-0.118608	0.29271	0	1	-0.324108	0.319609	0	1	-0.0594709	0.470211	0	1	0.277839	0.475394	0	1	-0.50879	0.604116	0	1	-0.369223	0.364504	0	1	-0.0874044	0.390765	0	1	0.56417	0.860588	1
FBgn0011259	Sema1a	-0.131756	0.285501	0	1	-0.179506	0.301541	0	1	-0.330874	0.490692	0	1	0.164586	0.513583	0	1	0.418023	0.598452	0	1	-0.341597	0.360914	0	1	0.0169848	0.416099	0	1	0.0686556	0.957308	1
FBgn0011260	Sema2a	0.00322559	0.260572	0	1	-0.254239	0.295989	0	1	0.677493	0.365198	0	0.657823	-0.237828	0.339994	0	0.772258	1.01699	0.52654	0	1	-0.330608	0.309572	0	1	0.376416	0.318515	0	1	1.16256	0.48554	0.132595
FBgn0011272	RpL13	0.0538063	0.205323	0	1	0.221685	0.274238	0	1	-0.202501	0.313472	0	0.756036	0.120536	0.283939	0	0.663301	-0.691292	0.544445	0	1	0.306612	0.310842	0	1	0.238076	0.307814	0	0.755636	-0.523547	0.636842	0.920882
FBgn0011274	Dif	0.0489002	0.21622	0	1	-0.19989	0.260252	0	1	-0.0141434	0.34294	0	1	0.300585	0.338102	0	0.663386	0.304032	0.521914	0	1	-0.230873	0.316295	0	1	-0.300447	0.284619	0	1	0.105745	0.339638	1
FBgn0011282	Obp84a	-0.128732	0.256236	0	1	0.25162	0.290248	0	1	0.23962	0.487341	0	1	0.0349973	0.514152	0	1	-0.0213336	0.603634	0	1	-0.305651	0.297928	0	1	-0.704843	0.417364	0	1	-0.264764	1.15737	1
FBgn0011284	RpS4	0.0811243	0.184326	0	1	-0.0372058	0.237245	0	1	-0.556014	0.284995	0	0.231086	-0.605908	0.25183	-1	0.0902207	-0.671718	0.484538	0	1	0.0788665	0.281051	0	1	-0.13422	0.289285	0	0.913472	-0.561713	0.37747	0.289096
FBgn0011286	RyR	-0.0619451	0.297598	0	1	0.271046	0.296994	0	1	0.33913	0.489958	0	1	0.628164	0.513698	0	1	-0.489914	0.613307	0	1	-0.0940274	0.363035	0	1	-0.1074	0.417337	0	1	-0.282662	1.04082	1
FBgn0011289	TfIIA-L	0.0669827	0.214708	0	1	0.295169	0.274479	0	1	0.071426	0.349607	0	1	0.434817	0.340054	0	0.512778	-0.392238	0.54678	0	1	0.157674	0.307445	0	1	0.329211	0.297064	0	0.900374	-0.346807	0.477587	1
FBgn0011290	Taf12	-0.101374	0.260421	0	1	0.318447	0.289288	0	1	0.124184	0.375339	0	1	-0.427924	0.362808	0	1	0.160739	0.536613	0	1	0.140892	0.313428	0	1	0.156175	0.322492	0	1	-0.408495	0.3672	0.856109
FBgn0011291	Taf11	-0.414417	0.29777	0	1	0.118422	0.318283	0	1	-0.136686	0.479638	0	1	-0.602145	0.48272	0	1	0.391447	0.600744	0	1	-0.115294	0.365313	0	1	-0.113478	0.399725	0	1	-0.398619	0.749171	1
FBgn0011296	l(2)efl	0.802676	0.225527	1	0.01444	0.0045067	0.310132	0	1	-0.102834	0.33999	0	0.92652	-0.32407	0.329837	0	0.509636	-0.56292	0.519406	0	1	0.168187	0.312828	0	1	0.0794455	0.312243	0	0.872667	-0.321421	0.535641	0.34147
FBgn0011297	l(2)not	0.119689	0.262471	0	1	0.177354	0.318736	0	1	0.400017	0.425783	0	1	0.350667	0.427769	0	1	0.190603	0.588624	0	1	0.254853	0.365025	0	1	0.168201	0.376214	0	1	0.243356	0.889133	1
FBgn0011300	babo	0.0202733	0.204825	0	1	-0.246031	0.253227	0	1	-0.204905	0.342446	0	0.820225	0.00382657	0.318324	0	1	0.592057	0.523599	0	1	-0.417189	0.324529	0	0.970584	0.0252468	0.277583	0	1	0.0657858	0.468199	0.910987
FBgn0011305	Rsf1	-0.043145	0.297586	0	1	0.405473	0.318757	0	1	0.498021	0.492354	0	1	0.0893159	0.474197	0	1	-0.289383	0.589075	0	1	0.140124	0.362487	0	1	0.607172	0.390512	0	1	0.284287	0.963348	1
FBgn0011327	Uch-L5	0.0174808	0.25336	0	1	0.226135	0.285208	0	1	0.0707437	0.392871	0	1	-0.17773	0.355291	0	1	0.242924	0.543639	0	1	0.214849	0.300595	0	1	0.101151	0.311155	0	1	-0.0990287	0.446228	1
FBgn0011335	vers	0.0488717	0.289826	0	1	0.26262	0.317624	0	1	0.0739334	0.44121	0	1	-0.207687	0.451213	0	1	0.259771	0.578698	0	1	-0.170697	0.34877	0	1	-0.179942	0.368862	0	1	-0.131118	0.676161	1
FBgn0011336	Stt3B	-0.289328	0.196243	0	0.887355	-0.0251734	0.262112	0	1	0.372013	0.311201	0	0.553847	0.165454	0.266656	0	0.697883	-0.312562	0.496678	0	1	-0.259679	0.29867	0	1	0.120907	0.263023	0	0.863833	0.408006	0.359107	0.714721
FBgn0011361	ND-ACP	0.0753177	0.226364	0	1	-0.0508312	0.269657	0	1	-0.0946028	0.341121	0	0.917557	-0.735943	0.325411	0	0.114109	0.104128	0.491077	0	1	0.443348	0.259459	0	0.776229	-0.163243	0.282298	0	0.809104	-0.0541329	0.520279	0.714721
FBgn0011455	ND-SGDH	-0.0686417	0.222847	0	1	-0.0808083	0.252172	0	1	-0.319683	0.332368	0	0.65593	-0.773567	0.314526	-1	0.0879036	0.0849248	0.483064	0	1	0.250613	0.258165	0	1	-0.449346	0.27856	0	0.428749	-0.2792	0.464482	0.607433
FBgn0011474	PR-Set7	-0.0644822	0.262652	0	1	-0.375779	0.295707	0	1	0.0688737	0.381355	0	1	-0.124936	0.358857	0	1	0.447868	0.549521	0	1	-0.286474	0.318925	0	1	-0.0124212	0.340199	0	1	0.551471	0.490176	1
FBgn0011476	l(3)neo43	0.000246531	0.295304	0	1	-0.149997	0.317641	0	1	-0.262912	0.451323	0	1	-0.240509	0.470082	0	1	0.105546	0.586047	0	1	0.227376	0.361993	0	1	-0.169947	0.381	0	1	0.0791977	0.735544	1
FBgn0011481	Ssdp	-0.19079	0.236031	0	1	0.00267884	0.285767	0	1	-0.311553	0.383759	0	1	-0.106428	0.363216	0	0.999862	0.372077	0.566027	0	1	-0.338019	0.328789	0	1	-0.316041	0.322614	0	1	-0.23376	0.631318	1
FBgn0011509	SrpRbeta	-0.0400092	0.235543	0	1	-0.0729889	0.259383	0	1	-0.218793	0.345824	0	1	-0.641658	0.356901	0	0.303549	0.14523	0.520521	0	1	0.0156534	0.312899	0	1	-0.185967	0.286349	0	1	-0.145248	0.504578	1
FBgn0011554	etaTry	0.0856168	0.219376	0	1	-0.126538	0.246231	0	1	0.11593	0.309907	0	0.8518	-0.378863	0.318066	0	0.42598	0.0342382	0.495054	0	1	0.293892	0.288527	0	1	0.213346	0.258343	0	0.807508	0.31664	0.43233	0.932787
FBgn0011555	thetaTry	-0.281864	0.194111	0	0.704317	-0.391918	0.225141	0	0.835916	-1.28525	0.327795	-1	0.00172659	-1.02394	0.295959	-1	0.0091362	-1.17674	0.47977	0	0.273165	-0.625052	0.304394	0	0.539119	-0.658539	0.266794	0	0.183368	-0.90508	0.416284	0.187515
FBgn0011556	zetaTry	-0.128066	0.207868	0	1	0.179505	0.285488	0	1	-0.838838	0.331084	-1	0.0893863	-0.161236	0.313321	0	0.742741	-1.06201	0.534958	0	1	-0.1452	0.296033	0	1	-0.403861	0.301336	0	0.533029	-1.14603	0.473867	0.0367788
FBgn0011566	Smyd3	0.205456	0.277306	0	1	0.224369	0.317874	0	1	-0.142788	0.452277	0	1	0.183889	0.448798	0	1	-0.115338	0.593089	0	1	0.0192011	0.353884	0	1	0.216747	0.375817	0	1	-0.685307	0.625151	1
FBgn0011570	cpb	-0.11239	0.203068	0	1	-0.196073	0.260706	0	1	0.794749	0.307153	1	0.0724555	0.39993	0.286736	0	0.376028	0.225212	0.50143	0	1	0.315251	0.266611	0	0.978612	0.466398	0.283526	0	0.411495	0.967963	0.280027	0.0249168
FBgn0011573	Cdc37	0.0901281	0.221087	0	1	0.0136091	0.278332	0	1	0.311054	0.365527	0	1	0.34898	0.35015	0	0.659563	-0.134101	0.525977	0	1	0.280525	0.326001	0	1	0.593974	0.320146	0	0.502902	0.330891	0.475785	1
FBgn0011576	Cyp4d2	-0.668901	0.220669	0	0.478983	-0.110474	0.26418	0	1	-1.23298	0.360497	-1	0.029681	-0.308904	0.319023	0	0.620444	-1.16218	0.539427	0	0.930399	-0.665407	0.305235	0	0.580256	-0.774684	0.286016	0	0.267042	-1.26173	0.338858	0.00840182
FBgn0011582	Dop1R1	-0.121185	0.164672	0	1	0.131582	0.197148	0	1	-0.000975781	0.287238	0	1	0.0149131	0.243191	0	1	0.0856201	0.252504	0	1	0.0934934	0.246919	0	1	0.0988114	0.298578	0	1	-1.99782	3.00519	1
FBgn0011584	Trp1	-0.368281	0.201766	0	0.592055	-0.0660234	0.259618	0	1	-0.144464	0.331798	0	0.862593	-0.552433	0.305906	0	0.238945	0.0774263	0.505162	0	1	-0.10753	0.286987	0	1	-0.426863	0.27407	0	0.521255	-0.073001	0.442375	0.968593
FBgn0011586	e(r)	0.251343	0.230113	0	1	0.053899	0.273065	0	1	-0.150429	0.358576	0	1	-0.41391	0.323558	0	0.608051	0.424621	0.529992	0	1	0.0614034	0.316724	0	1	-0.180082	0.312007	0	1	-0.116579	0.527787	1
FBgn0011589	Elk	0.0830065	0.254418	0	1	-0.0665012	0.278326	0	1	-0.108749	0.480129	0	1	0.146442	0.506887	0	1	0.51099	0.586464	0	1	-0.276799	0.328085	0	1	0.113675	0.380362	0	1	0.05744	1.17328	1
FBgn0011591	fng	0.195807	0.296406	0	1	-0.0804284	0.319686	0	1	0.769634	0.438889	0	1	0.203142	0.467157	0	1	0.546965	0.566741	0	1	0.245554	0.347337	0	1	0.331706	0.383817	0	1	1.07042	0.580477	1
FBgn0011592	fra	-0.581926	0.253366	0	0.650129	-0.480789	0.268835	0	1	0.973947	0.31547	1	0.0714795	-0.14846	0.337729	0	0.907754	0.618896	0.49539	0	1	-0.120898	0.280346	0	1	0.261925	0.316588	0	1	1.60079	0.423369	0.0019743
FBgn0011596	fzo	-0.0285205	0.19115	0	1	0.0565952	0.095527	0	1	-0.11074	0.41599	0	1	0.0127187	0.432432	0	1	0.0552805	0.252139	0	1	0.167193	0.177891	0	1	-0.0492321	0.24683	0	1	-3.38506	2.67322	1
FBgn0011603	ine	0.106844	0.282538	0	1	0.63992	0.306938	0	1	0.41669	0.396204	0	1	0.551962	0.385569	0	1	0.0790026	0.561941	0	1	0.392951	0.336446	0	1	0.128278	0.342099	0	1	-0.429616	0.699702	1
FBgn0011604	Iswi	-0.0145865	0.244531	0	1	-0.162775	0.286372	0	1	-0.103032	0.358276	0	1	-0.110742	0.342716	0	1	-0.0373493	0.530215	0	1	-0.381223	0.313631	0	1	0.140564	0.314061	0	1	0.0593472	0.379822	1
FBgn0011606	Klp3A	0.117329	0.258799	0	1	-0.207057	0.259844	0	1	-0.106904	0.494553	0	1	0.0299557	0.503788	0	1	0.00729688	0.612837	0	1	0.0351872	0.3304	0	1	0.469391	0.41677	0	1	1.19259	1.29097	1
FBgn0011638	La	-0.116211	0.223102	0	1	0.213445	0.287644	0	1	0.333576	0.354633	0	1	0.222489	0.343017	0	0.830755	-0.244635	0.542165	0	1	0.0523626	0.319328	0	1	0.225116	0.285952	0	1	0.0854708	0.521824	1
FBgn0011640	lark	0.298891	0.250847	0	1	0.528659	0.290485	0	1	0.225518	0.415528	0	1	0.641637	0.342272	0	0.276967	-0.285541	0.558786	0	1	0.329036	0.344837	0	1	0.167815	0.307686	0	1	-0.405807	0.693592	1
FBgn0011642	Zyx	-0.16986	0.217661	0	1	-0.17543	0.265969	0	1	-0.0853711	0.362189	0	0.930882	-0.19854	0.318266	0	0.805817	0.758706	0.549015	0	1	-0.304089	0.322876	0	1	-0.316877	0.291019	0	0.631158	0.159612	0.592566	1
FBgn0011648	Mad	0.0828287	0.213441	0	1	-0.0866243	0.25917	0	1	0.304899	0.322419	0	1	0.516236	0.358927	0	0.527529	-0.0682021	0.510502	0	1	0.0328262	0.281042	0	1	0.209662	0.29339	0	1	0.463202	0.404213	1
FBgn0011655	Med	0.00289932	0.297744	0	1	0.174889	0.315576	0	1	0.20687	0.471481	0	1	0.129333	0.506248	0	1	-0.330309	0.600195	0	1	-0.138653	0.36502	0	1	-0.481515	0.404538	0	1	0.0333825	0.717953	1
FBgn0011656	Mef2	-0.210571	0.279583	0	1	0.0177577	0.297488	0	1	-0.0795795	0.415137	0	1	0.578933	0.378165	0	0.89221	-0.195648	0.534131	0	1	-0.0860302	0.323268	0	1	-0.212004	0.322799	0	1	-0.000400338	0.618859	1
FBgn0011659	Mlh1	-0.0699665	0.251793	0	1	0.116669	0.267085	0	1	0.246569	0.487028	0	1	-0.152456	0.501167	0	1	0.386084	0.600804	0	1	0.450043	0.300437	0	1	0.177037	0.409103	0	1	0.488909	1.23968	1
FBgn0011660	Pms2	-0.00230614	0.219463	0	1	-0.301038	0.307409	0	1	0.477537	0.494552	0	1	-0.612206	0.508689	0	1	0.353549	0.60288	0	1	-0.112459	0.340729	0	1	0.269591	0.405798	0	1	1.90368	1.42301	1
FBgn0011661	Moe	-0.186032	0.248609	0	1	-0.0692201	0.271615	0	1	0.682074	0.344874	0	0.237224	0.615923	0.290129	0	0.141075	0.283694	0.48111	0	1	0.0921322	0.296321	0	1	0.490248	0.270674	0	0.380179	0.981874	0.525085	0.595721
FBgn0011666	msi	-0.0531508	0.294662	0	1	0.0171785	0.289214	0	1	-0.610039	0.494381	0	1	0.598561	0.502794	0	1	0.0558734	0.616282	0	1	0.0637269	0.355592	0	1	-0.0176163	0.415602	0	1	-0.760594	0.947893	1
FBgn0011672	Mvl	-0.164416	0.195436	0	1	0.154091	0.263211	0	1	-0.358882	0.292833	0	0.553847	-0.265594	0.292385	0	0.483522	-0.27828	0.49524	0	1	-0.286515	0.270191	0	1	-0.151763	0.272873	0	0.817823	-0.597898	0.328535	0.915857
FBgn0011674	insc	-0.200953	0.283728	0	1	-0.13067	0.313646	0	1	0.449857	0.4309	0	1	0.685225	0.419619	0	1	-0.310557	0.555032	0	1	-0.233348	0.346904	0	1	-0.419644	0.365577	0	1	0.838808	0.640263	1
FBgn0011676	Nos	-0.0994841	0.112263	0	1	-0.145743	0.14697	0	1	-0.0663861	0.424107	0	1	0.62968	0.452289	0	1	-0.165512	0.379418	0	1	0.00409639	0.155338	0	1	-0.0550403	0.295839	0	1	2.94349	2.54673	1
FBgn0011692	pav	0.00419512	0.275034	0	1	-0.329502	0.314517	0	1	0.183154	0.493158	0	1	-1.08635	0.514195	0	0.853399	0.514932	0.613969	0	1	0.0587043	0.332816	0	1	0.101553	0.402187	0	1	1.0343	1.38087	1
FBgn0011693	Pdh	0.0370176	0.256521	0	1	-0.126716	0.282177	0	1	0.0142349	0.48959	0	1	-0.145556	0.49266	0	1	0.226326	0.589129	0	1	0.0398924	0.347319	0	1	-0.0134883	0.402083	0	1	0.354038	1.21977	1
FBgn0011695	EbpIII	0.0894911	0.216453	0	1	0.345758	0.268756	0	1	-0.157055	0.296004	0	0.848457	-1.04356	0.337257	-1	0.0238716	-0.0876777	0.486924	0	1	0.301362	0.265117	0	0.970584	-0.209445	0.267697	0	0.775272	-0.548745	0.402542	0.0311974
FBgn0011703	RnrL	0.092402	0.289955	0	1	-0.293214	0.315385	0	1	0.294533	0.420821	0	1	-1.09439	0.434764	0	0.259762	0.562867	0.536741	0	1	0.0179311	0.358684	0	1	0.560432	0.357154	0	1	0.857124	0.74323	0.767164
FBgn0011704	RnrS	-0.123389	0.25952	0	1	-0.236165	0.286112	0	1	0.784235	0.343028	0	0.442204	0.0125685	0.383953	0	1	1.22399	0.508883	0	0.755519	0.445688	0.294114	0	0.970584	1.46818	0.29927	1	0.000225208	1.29102	0.520254	0.00117224
FBgn0011705	rost	0.888981	0.22373	1	0.00267098	-0.278606	0.272529	0	1	0.337418	0.364383	0	0.674342	-0.386853	0.359722	0	0.584298	0.901443	0.543788	0	0.871577	0.462703	0.30765	0	0.897601	-0.0949856	0.299693	0	0.869666	0.823035	0.627184	0.235407
FBgn0011706	rpr	0.204252	0.213687	0	1	0.0691923	0.239548	0	1	-0.512984	0.45753	0	1	0.156173	0.385288	0	1	-0.237061	0.42767	0	1	0.0692138	0.349147	0	1	-0.0288861	0.339043	0	1	-2.19602	1.67901	1
FBgn0011708	Syx5	-0.17757	0.20359	0	1	0.0403478	0.246121	0	1	-0.0187256	0.31413	0	0.956582	-0.399706	0.283463	0	0.368446	-0.383691	0.489407	0	1	-0.217718	0.28212	0	1	-0.0860077	0.276412	0	0.872667	-0.0838814	0.290853	0.929522
FBgn0011710	2001-09-01	0.0425999	0.237748	0	1	0.0264123	0.286127	0	1	0.370598	0.363068	0	1	0.203858	0.379959	0	1	0.362333	0.549683	0	1	-0.132536	0.31568	0	1	0.355291	0.324258	0	1	0.402027	0.490045	1
FBgn0011715	Snr1	0.00963069	0.278464	0	1	0.289086	0.316418	0	1	-0.0378604	0.464681	0	1	0.65066	0.45145	0	1	-0.690087	0.594797	0	1	-0.0255913	0.363946	0	1	0.537909	0.36622	0	1	-0.560469	0.865881	1
FBgn0011722	Tig	-0.0722522	0.169539	0	1	0.125572	0.214337	0	1	-0.495793	0.407118	0	1	0.21588	0.405038	0	1	-0.179268	0.489853	0	1	-0.138917	0.257801	0	1	-0.252721	0.348871	0	1	-4.38303	2.51174	1
FBgn0011723	byn	-0.0278087	0.265377	0	1	0.095682	0.221606	0	1	0.332627	0.433084	0	1	0.654065	0.449681	0	1	-0.353923	0.593029	0	1	0.121578	0.330585	0	1	0.161427	0.353015	0	1	0.841678	1.71035	1
FBgn0011725	twin	-0.0068711	0.252705	0	1	0.0961588	0.286577	0	1	0.0568897	0.35856	0	1	0.21619	0.386295	0	1	0.139162	0.526412	0	1	-0.41972	0.304442	0	1	0.0539362	0.30413	0	1	-0.0406487	0.488298	1
FBgn0011726	tsr	0.214987	0.232988	0	1	-0.0588688	0.260895	0	1	0.56996	0.326807	0	0.311999	-0.165683	0.302289	0	0.691809	0.817374	0.516594	0	1	0.656467	0.253899	0	0.208582	0.240567	0.279223	0	0.727564	0.79632	0.533204	0.637078
FBgn0011737	Wee1	-0.137497	0.294293	0	1	-0.129985	0.319621	0	1	-0.240913	0.457501	0	1	-0.103128	0.462722	0	1	-0.134702	0.597878	0	1	0.147666	0.357272	0	1	0.179217	0.380995	0	1	0.0413295	0.731095	1
FBgn0011739	wts	0.0489781	0.260258	0	1	-0.333453	0.304265	0	1	0.0929694	0.410853	0	1	0.0702247	0.38901	0	1	-0.0545485	0.546679	0	1	0.194897	0.336471	0	1	-0.175296	0.336484	0	1	0.729483	0.456968	1
FBgn0011740	alpha-Man-IIa	0.591279	0.286562	0	1	-0.227842	0.318933	0	1	0.0204634	0.453453	0	1	0.162808	0.494375	0	1	-0.294412	0.614378	0	1	-0.366553	0.365208	0	1	0.0808575	0.391487	0	1	0.408409	0.757668	1
FBgn0011741	Arp6	0.470114	0.270749	0	1	0.127678	0.307696	0	1	0.381779	0.417934	0	1	0.381949	0.396388	0	1	-0.00492159	0.556953	0	1	0.0759224	0.345349	0	1	0.368891	0.359131	0	1	0.178293	0.53733	1
FBgn0011742	Arp2	-0.0927722	0.196372	0	1	-0.120138	0.234487	0	1	0.566912	0.281481	0	0.221062	-0.110633	0.285267	0	0.723063	0.450807	0.481388	0	1	0.10136	0.2714	0	1	0.160537	0.270063	0	0.831108	0.705574	0.288379	0.228697
FBgn0011745	Arp1	-0.0805351	0.207235	0	1	-0.149854	0.258879	0	1	0.655491	0.327357	0	0.225104	0.468164	0.330641	0	0.34478	-0.0577173	0.542653	0	1	0.143884	0.315524	0	1	0.46688	0.299443	0	0.438397	0.895755	0.561421	0.893815
FBgn0011746	ana	-0.280085	0.295484	0	1	-0.0706324	0.319367	0	1	0.0825335	0.480783	0	1	0.104835	0.452985	0	1	-0.388016	0.599319	0	1	0.164705	0.361726	0	1	-0.0770772	0.379612	0	1	0.193789	0.758129	1
FBgn0011747	Ank	0.0434582	0.206694	0	1	-0.184378	0.26572	0	1	-0.132249	0.332293	0	0.855935	-0.392294	0.297025	0	0.338707	0.444612	0.536217	0	1	-0.308453	0.306355	0	1	-0.371723	0.269155	0	0.529341	0.108727	0.541466	0.948243
FBgn0011754	PhKgamma	-0.123792	0.220267	0	1	0.0650239	0.265242	0	1	0.00441036	0.366624	0	1	0.102775	0.314512	0	0.950851	-0.375424	0.517237	0	1	-0.171397	0.303282	0	1	0.0344288	0.303054	0	1	-0.13816	0.4135	1
FBgn0011760	ctp	-0.0663439	0.182306	0	1	0.0201277	0.256042	0	1	0.131956	0.300117	0	0.860467	-0.277912	0.324517	0	0.537807	0.211449	0.518384	0	1	-0.00546308	0.262053	0	1	-0.0513929	0.276749	0	0.902094	0.264085	0.435902	1
FBgn0011761	dhd	0.622929	0.258257	0	0.545078	-0.0154262	0.217391	0	1	-0.366852	0.48275	0	0.745121	-0.739585	0.481261	0	0.325496	1.09092	0.615318	0	1	0.23649	0.310887	0	1	-0.306139	0.411171	0	1	-0.856691	1.90464	1
FBgn0011762	DNApol-alpha50	-0.121226	0.280209	0	1	0.168535	0.305005	0	1	-0.311965	0.486828	0	1	-0.608542	0.512248	0	1	0.867052	0.616161	0	1	-0.0743242	0.364235	0	1	0.100364	0.416616	0	1	-0.970745	0.874788	1
FBgn0011763	Dp	-0.0726772	0.214826	0	1	0.0577932	0.271757	0	1	-0.0469825	0.329506	0	1	-0.124812	0.300611	0	0.970408	-0.0154168	0.500564	0	1	-0.54637	0.275252	0	0.753927	-0.10162	0.291774	0	1	-0.184833	0.329362	1
FBgn0011766	E2f1	-0.122465	0.272624	0	1	0.0439465	0.278437	0	1	-0.126776	0.36054	0	1	0.303979	0.349382	0	1	-0.0387656	0.515562	0	1	-0.325413	0.299461	0	1	-0.0991402	0.309078	0	1	-0.0949017	0.450669	1
FBgn0011768	Fdh	-0.15937	0.253307	0	1	0.293532	0.315753	0	1	-0.0477148	0.443489	0	1	0.565107	0.378597	0	1	-0.272603	0.585437	0	1	0.12888	0.356517	0	1	0.347717	0.341491	0	1	-0.606297	0.865374	1
FBgn0011769	Fdx1	0.187417	0.275832	0	1	0.271571	0.312339	0	1	-0.114395	0.40451	0	1	-0.530701	0.412451	0	1	0.176106	0.573349	0	1	-0.0209071	0.338281	0	1	-0.3098	0.348298	0	1	-0.608482	0.531828	1
FBgn0011770	Gip	-0.183878	0.239467	0	1	0.79114	0.265033	0	0.281058	0.454796	0.335101	0	0.888642	0.380353	0.339432	0	0.563835	0.695455	0.497713	0	1	0.840337	0.306017	0	0.356015	0.515604	0.299573	0	0.763108	-0.459333	0.391776	0.148121
FBgn0011771	Hem	-0.0538193	0.231718	0	1	-0.106582	0.264725	0	1	0.258999	0.317016	0	1	0.118088	0.321077	0	1	0.449693	0.506541	0	1	0.140608	0.282729	0	1	0.336136	0.30383	0	1	0.374001	0.306392	1
FBgn0011774	Irbp	-0.157291	0.280664	0	1	0.265278	0.312923	0	1	-0.17668	0.398244	0	1	0.354565	0.425588	0	1	-0.118896	0.578203	0	1	0.417118	0.341996	0	1	0.349916	0.359235	0	1	-0.506714	0.577079	1
FBgn0011785	BRWD3	-0.112632	0.288835	0	1	-0.00922365	0.310805	0	1	0.109622	0.452812	0	1	0.959998	0.409976	0	0.336457	-0.137024	0.576968	0	1	0.103963	0.360545	0	1	0.193424	0.364861	0	1	0.286125	0.827757	1
FBgn0011787	mRpL12	-0.0437722	0.241097	0	1	0.165153	0.283842	0	1	0.143232	0.338916	0	1	-0.674253	0.339604	0	0.285347	0.0820543	0.509558	0	1	-0.0389073	0.30703	0	1	0.17332	0.295296	0	1	-0.0809674	0.425769	0.906293
FBgn0011802	Gem3	0.0439389	0.297627	0	1	0.0327016	0.31923	0	1	-0.226087	0.45646	0	1	-0.563174	0.475134	0	1	0.214698	0.613163	0	1	-0.178313	0.360571	0	1	-0.0107492	0.405887	0	1	-0.397596	0.656537	1
FBgn0011817	nmo	-0.0445589	0.286932	0	1	-0.147851	0.318422	0	1	-0.42364	0.420921	0	1	-0.495085	0.457586	0	1	0.85302	0.58907	0	1	-0.370332	0.358069	0	1	-0.448119	0.382393	0	1	-0.251461	0.754899	1
FBgn0011818	oaf	-0.357667	0.27869	0	1	0.191777	0.310015	0	1	-0.431522	0.43282	0	1	0.0579152	0.420606	0	1	-0.0269806	0.581781	0	1	-0.0355565	0.346485	0	1	-0.306123	0.368971	0	1	-0.748283	0.587666	1
FBgn0011822	Pgcl	0.0787001	0.205446	0	1	-0.00936248	0.26345	0	1	-0.110079	0.359954	0	0.902303	-0.466944	0.314939	0	0.311346	0.553267	0.533902	0	1	-0.0431582	0.289376	0	1	-0.41793	0.263199	0	0.466655	-0.1147	0.575189	0.910987
FBgn0011824	CG4038	-0.0205043	0.269742	0	1	0.281614	0.310778	0	1	0.0839212	0.412846	0	1	-0.249493	0.409033	0	1	-0.466504	0.566111	0	1	-0.162567	0.34113	0	1	-0.552293	0.342822	0	0.853993	-0.16445	0.561024	1
FBgn0011826	Pp2B-14D	0.0510319	0.279657	0	1	-0.0972796	0.30147	0	1	-0.0032933	0.410276	0	1	0.290524	0.424295	0	1	-0.143934	0.568023	0	1	-0.112929	0.344788	0	1	-0.471035	0.343766	0	1	0.380293	0.472591	1
FBgn0011828	Pxn	-0.281656	0.288627	0	1	-0.79083	0.30724	0	0.673157	0.188284	0.430656	0	1	-0.560264	0.427029	0	1	1.10028	0.557989	0	1	-0.111884	0.359171	0	1	-0.692202	0.366655	0	0.72424	1.51669	0.762868	0.539599
FBgn0011829	Ret	0.0171393	0.231765	0	1	0.218385	0.231287	0	1	-0.482792	0.468796	0	1	-0.742081	0.508541	0	1	0.40966	0.604846	0	1	-0.123012	0.293489	0	1	-0.0448482	0.39625	0	1	-2.75466	1.50572	1
FBgn0011832	Ser12	0.533721	0.227453	0	1	-0.026299	0.0878851	0	1	0.321234	0.400307	0	1	-0.0576361	0.220621	0	1	-0.277038	0.368729	0	1	0.0301305	0.157477	0	1	0.176983	0.289211	0	1	2.91775	3.64003	1
FBgn0011834	Ser6	-0.630817	0.195829	-1	0.0407342	-0.0684479	0.249653	0	1	-0.383417	0.284215	0	0.469229	-0.878736	0.291467	-1	0.0251038	-0.528059	0.479126	0	1	0.0471828	0.280791	0	1	-0.459697	0.274506	0	0.428749	-0.301316	0.385554	0.516145
FBgn0011836	Taf2	0.0868087	0.265842	0	1	0.129869	0.305037	0	1	0.0891498	0.401778	0	1	-0.23439	0.406749	0	1	0.0541011	0.566814	0	1	-0.0128714	0.340459	0	1	0.0107271	0.352891	0	1	-0.020008	0.457214	1
FBgn0011837	Tis11	0.116432	0.198567	0	1	-0.444195	0.284689	0	1	-0.285464	0.329734	0	0.71559	0.260413	0.339894	0	0.569412	0.672459	0.554125	0	1	-0.424171	0.332349	0	0.970584	-0.392979	0.31392	0	0.57178	0.244971	0.656758	0.859575
FBgn0011987	tRNA:SeC-TCA-1-1	0.191981	0.175706	0	1	0.0491129	0.213406	0	1	-0.400389	0.388535	0	1	-0.0212068	0.366384	0	1	0.0734632	0.411251	0	1	-0.112222	0.307038	0	1	-0.0541439	0.30899	0	1	-2.49883	2.21676	1
FBgn0012034	AcCoAS	0.0719479	0.245643	0	1	-0.316841	0.260718	0	1	-0.164144	0.323679	0	0.842072	0.407055	0.325844	0	0.405257	-0.691834	0.537585	0	1	0.0265139	0.28522	0	1	0.101905	0.315474	0	0.856164	0.195539	0.64799	0.910987
FBgn0012036	Aldh	0.600697	0.237136	0	0.18644	0.324413	0.28498	0	1	-0.925132	0.342845	-1	0.0618872	1.11327	0.29229	1	0.00391641	-1.03974	0.537403	0	0.682427	-0.271799	0.281288	0	1	0.196306	0.324345	0	0.800328	-1.51983	0.669116	0.0129593
FBgn0012037	Ance	-0.236313	0.199518	0	1	-0.206512	0.26927	0	1	-0.185951	0.348065	0	0.7914	0.260308	0.290722	0	0.57321	-0.587185	0.559455	0	1	-0.403025	0.283458	0	0.926406	-0.0377456	0.306359	0	0.902094	-0.127051	0.532248	0.827358
FBgn0012051	CalpA	-0.23777	0.263409	0	1	-0.0682104	0.29971	0	1	0.108168	0.394261	0	1	0.00572276	0.374248	0	1	0.212527	0.540954	0	1	-0.193016	0.339791	0	1	-0.114189	0.312988	0	1	0.284678	0.476779	1
FBgn0012058	Cdc27	-0.115433	0.295269	0	1	0.288764	0.319673	0	1	0.155229	0.469581	0	1	0.432469	0.479567	0	1	-0.242841	0.596004	0	1	-0.0378548	0.363353	0	1	0.447377	0.386268	0	1	-0.289215	1.10596	1
FBgn0012344	Dh44	0.647228	0.243088	0	1	0.373378	0.242867	0	1	0.00974165	0.307752	0	1	1.86084	0.51407	1	0.05529	-0.0043218	0.364607	0	1	0.588883	0.279353	0	1	1.01161	0.40446	0	1	-2.54666	2.11897	1
FBgn0013263	Trl	-0.0524965	0.235428	0	1	0.264677	0.279722	0	1	0.141076	0.366056	0	1	0.499783	0.339609	0	0.42516	-0.288193	0.509366	0	1	-0.024785	0.29281	0	1	0.0604108	0.30128	0	1	-0.120131	0.454208	1
FBgn0013269	FK506-bp1	0.0309936	0.220826	0	1	0.162558	0.27642	0	1	0.164581	0.336635	0	1	-0.313948	0.305916	0	0.607385	-0.0360777	0.503137	0	1	-0.0740122	0.290852	0	1	0.013639	0.30982	0	1	0.00694151	0.426867	1
FBgn0013272	Gp150	-0.121649	0.197592	0	1	-0.265536	0.240757	0	1	0.184075	0.279981	0	0.752916	0.00401987	0.282346	0	0.960065	0.203551	0.474161	0	1	-0.323198	0.256895	0	0.970584	-0.16543	0.263369	0	0.862675	0.448926	0.21214	0.591183
FBgn0013276	Hsp70Ab	-0.115099	0.149754	0	1	-0.16373	0.204891	0	1	0.238567	0.324645	0	1	-0.194327	0.355071	0	1	0.0445528	0.494006	0	1	-0.257714	0.258346	0	1	0.370039	0.273258	0	1	3.39663	2.51381	1
FBgn0013277	Hsp70Ba	0.110811	0.256461	0	1	-0.152456	0.221923	0	1	0.619644	0.405251	0	1	-0.29983	0.485449	0	1	0.244046	0.573037	0	1	0.274353	0.278471	0	1	0.0546497	0.411653	0	1	4.72841	1.78863	1
FBgn0013278	Hsp70Bb	0.087104	0.100392	0	1	0.0200205	0.0878851	0	1	0.293365	0.272613	0	1	0.530636	0.354136	0	1	0.242726	0.388564	0	1	0.193739	0.16502	0	1	0.058236	0.164116	0	1	1.90226	4.93007	1
FBgn0013303	Nca	0.148098	0.265039	0	1	-0.0436846	0.291209	0	1	-0.508931	0.403806	0	1	-0.736418	0.360058	0	0.413633	1.01881	0.566674	0	1	-0.0653276	0.337053	0	1	-0.52092	0.344902	0	0.893436	-0.490263	0.676122	0.779
FBgn0013305	Nmda1	-0.114629	0.2249	0	1	0.0840935	0.258028	0	1	0.49567	0.322272	0	0.404611	-0.109562	0.281571	0	0.790032	1.13099	0.493965	0	0.317354	0.322421	0.278947	0	1	-0.00999017	0.262791	0	1	0.444618	0.415014	0.124016
FBgn0013307	Odc1	0.280087	0.296608	0	1	-0.445623	0.293045	0	1	-0.311644	0.493035	0	1	0.716754	0.514209	0	1	-0.397995	0.610162	0	1	0.361399	0.365358	0	1	0.316642	0.411334	0	1	1.15541	1.19412	1
FBgn0013323	Ptth	-0.0176992	0.285336	0	1	0.0820833	0.277176	0	1	-0.232122	0.479905	0	1	-0.297711	0.512471	0	1	-0.13805	0.522153	0	1	-0.0660698	0.326348	0	1	-0.213375	0.401087	0	1	-0.762239	1.32396	1
FBgn0013325	RpL11	0.0704569	0.175559	0	1	-0.047203	0.248957	0	1	-0.523991	0.288091	0	0.295369	-0.723423	0.262509	-1	0.0443641	-0.472886	0.477796	0	1	0.31302	0.275118	0	1	-0.234721	0.265647	0	0.704108	-0.466668	0.335714	0.0773491
FBgn0013334	Sap47	-0.185977	0.239745	0	1	-0.281085	0.273474	0	1	-0.085758	0.348513	0	1	-0.0251705	0.348863	0	1	0.0485241	0.535526	0	1	-0.388045	0.30604	0	1	-0.44222	0.293311	0	0.664231	0.447595	0.44262	1
FBgn0013342	nSyb	0.355815	0.289887	0	1	-0.188523	0.313826	0	1	-0.118451	0.480187	0	1	0.470179	0.496017	0	1	0.272943	0.608867	0	1	-0.108648	0.365097	0	1	0.0250977	0.4089	0	1	0.285402	0.846919	1
FBgn0013343	Syx1A	-0.108267	0.261489	0	1	-0.316094	0.305305	0	1	0.340262	0.330337	0	1	0.13159	0.335076	0	1	0.294718	0.514133	0	1	0.242074	0.307073	0	1	0.135154	0.31907	0	1	0.733363	0.480806	1
FBgn0013347	TfIIA-S	0.232252	0.217095	0	1	0.12543	0.27404	0	1	-0.356183	0.335478	0	1	-0.401644	0.335135	0	0.530234	-0.064332	0.522814	0	1	0.31858	0.277146	0	1	-0.120183	0.282538	0	1	-0.502023	0.410507	1
FBgn0013432	bcn92	0.0980655	0.275184	0	1	0.381849	0.313505	0	1	-0.214546	0.416351	0	1	-0.443771	0.407512	0	1	0.349553	0.562945	0	1	0.185814	0.341482	0	1	-0.249506	0.352895	0	1	-0.974039	0.492845	0.780253
FBgn0013435	Cdc2rk	-0.228177	0.286467	0	1	0.278735	0.318753	0	1	0.099336	0.453236	0	1	-0.483163	0.444077	0	1	0.010111	0.587313	0	1	0.082523	0.356817	0	1	-0.297944	0.36868	0	1	-0.277043	0.634502	1
FBgn0013469	klu	0.0174921	0.290447	0	1	-0.121417	0.315396	0	1	0.400522	0.479879	0	1	0.122207	0.469506	0	1	-0.0801607	0.598787	0	1	-0.241309	0.3619	0	1	-0.104935	0.386154	0	1	1.02333	0.743986	1
FBgn0013531	MED20	0.0761543	0.295678	0	1	0.209327	0.319664	0	1	0.0787775	0.464727	0	1	-0.55353	0.487983	0	1	0.427721	0.589825	0	1	0.400621	0.364517	0	1	0.0975872	0.397633	0	1	0.0358128	0.653205	1
FBgn0013548	l(2)dtl	0.175583	0.216759	0	1	-0.20859	0.246735	0	1	-0.508216	0.473703	0	1	0.186631	0.481749	0	1	0.270766	0.405314	0	1	-0.0472425	0.187386	0	1	0.386444	0.316816	0	1	-0.1657	1.7964	1
FBgn0013563	Pex1	-0.0493914	0.227042	0	1	-0.275137	0.278307	0	1	-0.304767	0.343746	0	1	-0.102657	0.342598	0	0.965698	-0.278222	0.542773	0	1	-0.64699	0.310957	0	1	-0.235624	0.290614	0	0.956202	-0.126068	0.311448	1
FBgn0013576	mtd	0.00291143	0.217254	0	1	0.0755179	0.239021	0	1	-0.0862894	0.304137	0	0.914196	0.0505781	0.280719	0	0.794638	0.127944	0.499144	0	1	-0.262585	0.281037	0	1	-0.338687	0.26124	0	0.625217	-0.041227	0.31057	0.789961
FBgn0013672	mt:ATPase6	0.1807	0.220059	0	1	-0.308375	0.278087	0	1	-0.783138	0.494552	0	0.35473	-0.270777	0.508796	0	0.619299	0.766306	0.591195	0	1	-0.221785	0.356905	0	1	-0.302032	0.407523	0	0.789939	-0.779567	1.30429	1
FBgn0013673	mt:ATPase8	0.208528	0.258657	0	1	-0.368529	0.247134	0	1	-0.389863	0.390217	0	0.625448	-0.208879	0.491363	0	0.776924	0.575402	0.527388	0	1	-0.111965	0.261143	0	1	0.162319	0.395557	0	0.852369	-1.4118	1.76219	0.694939
FBgn0013674	mt:CoI	-0.0259144	0.203907	0	1	-0.0372924	0.244083	0	1	-0.38227	0.36199	0	0.614452	-0.29465	0.329841	0	0.574649	0.441534	0.555987	0	1	-0.172628	0.334176	0	1	-0.655614	0.307191	0	0.269923	-0.196266	0.711554	1
FBgn0013675	mt:CoII	0.148588	0.21675	0	1	-0.0999695	0.261368	0	1	-0.643261	0.385616	0	0.322204	-0.392909	0.364038	0	0.498265	0.732889	0.579685	0	1	-0.142442	0.340655	0	1	-0.552826	0.416765	0	0.544892	-0.458657	0.984136	0.889924
FBgn0013676	mt:CoIII	-0.0566865	0.209409	0	1	-0.0705376	0.234302	0	1	-0.222266	0.331027	0	0.7766	-0.228216	0.318568	0	0.588244	0.44821	0.545098	0	1	-0.163871	0.327011	0	1	-0.8339	0.342138	0	0.191059	-0.100308	0.732951	0.923114
FBgn0013678	mt:Cyt-b	-0.0291127	0.193903	0	1	0.0416211	0.290759	0	1	-0.725154	0.384534	0	0.252432	-0.328911	0.380732	0	0.586717	-0.0100629	0.558346	0	1	-0.190512	0.3408	0	1	-0.777023	0.3227	0	0.168692	-0.498051	0.766204	1
FBgn0013679	mt:ND1	0.0834397	0.237964	0	1	-0.404534	0.258295	0	0.988374	-0.599582	0.40909	0	0.409874	-0.0752382	0.512911	0	0.805824	0.713631	0.565484	0	1	-0.227155	0.338319	0	1	-0.560656	0.413265	0	0.56161	-0.229161	1.09116	0.913664
FBgn0013680	mt:ND2	0.0960879	0.245957	0	1	-0.356327	0.246971	0	1	-0.477582	0.406828	0	0.563042	-0.337779	0.460899	0	0.742104	0.477278	0.509122	0	1	-0.227418	0.270938	0	1	-0.0101463	0.366691	0	0.951574	-1.68801	2.09601	0.929522
FBgn0013681	mt:ND3	0.32598	0.228113	0	1	-0.0213319	0.281529	0	1	-1.08209	0.442819	0	0.303726	-0.258451	0.507177	0	1	0.855053	0.600629	0	1	-0.0707754	0.36137	0	1	-0.489281	0.369449	-1	NA	-0.86711	1.5964	1
FBgn0013683	mt:ND4L	0.262819	0.285071	0	1	-0.496045	0.311319	0	1	-0.557301	0.397546	0	0.863143	-0.00494384	0.513752	0	1	0.39178	0.473638	0	1	-0.28394	0.251597	0	1	0.158067	0.344459	1	NA	-4.16354	2.28058	0.912854
FBgn0013684	mt:ND5	0.133237	0.246803	0	1	-0.619695	0.296639	0	0.52351	-0.597149	0.490749	0	0.528639	-0.313468	0.336262	0	0.530727	1.0113	0.581316	0	0.892605	-0.398163	0.359022	0	1	-0.321038	0.360868	0	0.701324	-0.284081	0.982574	0.93188
FBgn0013685	mt:ND6	0.31461	0.293835	0	1	-0.192908	0.268432	0	1	-0.604557	0.421701	0	1	-0.35544	0.514097	0	1	1.56195	0.616717	0	0.526505	-0.11535	0.228072	0	1	-0.124072	0.323259	-1	NA	-3.53251	2.5092	1
FBgn0013686	mt:lrRNA	0.097876	0.27314	0	1	-0.305288	0.249996	0	1	-0.529047	0.422439	0	0.530173	-0.269869	0.376177	0	0.651817	1.29396	0.580935	0	0.427736	-0.194535	0.355072	0	1	-0.390368	0.408229	0	0.765969	-0.330807	1.28078	0.929522
FBgn0013688	mt:srRNA	0.256614	0.277156	0	1	-0.456245	0.318556	0	1	-1.24735	0.42088	0	0.107011	-0.174487	0.468005	0	1	1.43192	0.613148	0	0.755519	-0.0615449	0.270929	0	1	-0.409036	0.370406	0	1	-0.563827	1.8044	1
FBgn0013689	mt:tRNA:Ala-TGC	0.448036	0.290699	0	1	-0.166752	0.24776	0	1	-1.13628	0.494458	0	1	-0.0252494	0.479652	0	1	1.15543	0.611768	0	1	-0.12009	0.351775	0	1	-0.278831	0.30027	-1	NA	-0.630832	2.47565	1
FBgn0013690	mt:tRNA:Cys-GCA	0.144562	0.262202	0	1	0.114304	0.299948	0	1	-1.00073	0.415248	0	0.681096	-0.282391	0.396546	0	1	-0.0432634	0.598171	0	1	-0.336909	0.352843	0	1	-1.04671	0.372068	0	0.243287	-1.12679	0.77887	1
FBgn0013691	mt:tRNA:Asp-GTC	0.557965	0.270734	0	0.950893	-0.416369	0.317825	0	1	-1.592	0.472903	-1	0.0569962	-0.250586	0.456959	0	1	0.960229	0.607802	0	1	-0.205311	0.365316	0	1	-0.354435	0.367782	-1	NA	-1.12742	1.60641	1
FBgn0013693	mt:tRNA:Phe-GAA	0.143222	0.241465	0	1	-0.1468	0.147729	0	1	-0.29181	0.342149	0	1	-0.607931	0.416235	0	1	0.18454	0.351603	0	1	-0.0931359	0.186923	0	1	0.00320078	0.255434	0	1	-0.383773	3.90103	1
FBgn0013694	mt:tRNA:Gly-TCC	0.0896568	0.265014	0	1	0.215796	0.292793	0	1	-0.235726	0.413985	0	0.828659	0.0929446	0.49073	0	0.830216	0.433455	0.585728	0	1	0.0853236	0.355319	0	1	-0.26785	0.357486	-1	NA	-0.408263	1.63539	1
FBgn0013695	mt:tRNA:His-GTG	0.160899	0.259224	0	1	-0.154767	0.195074	0	1	-0.70139	0.441729	0	1	0.188218	0.487553	0	1	0.383539	0.470409	0	1	-0.155795	0.262517	0	1	0.0313367	0.284266	0	1	-1.97433	2.97674	1
FBgn0013697	mt:tRNA:Lys-CTT	0.486978	0.284309	0	1	-0.341494	0.319479	0	1	-1.19424	0.452894	0	0.454547	-0.290318	0.432288	0	1	0.334425	0.606957	0	1	0.0795913	0.349377	0	1	-0.663584	0.390347	0	0.572457	-0.815262	1.22685	0.825881
FBgn0013698	mt:tRNA:Leu-TAG	0.102928	0.223059	0	1	-0.595057	0.30861	0	0.675243	-0.422743	0.438586	0	0.641323	0.126051	0.500315	0	0.803113	1.83547	0.587302	1	0.0473913	-0.0979518	0.300458	0	1	-0.380335	0.355652	0	0.673067	-0.196075	1.84444	0.84886
FBgn0013699	mt:tRNA:Leu-TAA	0.283527	0.286578	0	1	-0.231867	0.319332	0	1	-0.6524	0.469706	0	1	-0.3511	0.469404	0	1	0.346149	0.610759	0	1	-0.232156	0.359225	0	1	-0.558291	0.406373	0	1	-0.229288	1.17377	1
FBgn0013700	mt:tRNA:Met-CAT	-0.0254813	0.145414	0	1	-0.0944701	0.120723	0	1	-0.39527	0.392429	0	1	-0.110337	0.22674	0	1	0.460888	0.487562	0	1	-0.155916	0.263453	0	1	-0.0234152	0.175619	0	1	1.04582	3.88712	1
FBgn0013701	mt:tRNA:Asn-GTT	0.0356781	0.185316	0	1	0.124008	0.147687	0	1	-0.221532	0.272364	0	1	0.0753087	0.368582	0	1	0.0953976	0.420198	0	1	-0.0553899	0.231057	0	1	-0.476547	0.343515	0	1	-4.30535	2.781	1
FBgn0013702	mt:tRNA:Pro-TGG	0.0433756	0.120389	0	1	0.00185645	0.0977769	0	1	-0.768175	0.425185	0	1	-0.0576361	0.220621	0	1	0.75346	0.556263	0	1	-0.316388	0.237078	0	1	0.148927	0.365316	0	1	-4.42726	3.88618	1
FBgn0013704	mt:tRNA:Arg-TCG	0.288631	0.297434	0	1	-0.225423	0.274623	0	1	-1.5908	0.494449	0	0.751742	-0.0437211	0.50124	0	1	1.01831	0.613331	0	1	-0.192255	0.333405	0	1	-0.146335	0.351092	0	1	-1.4574	2.0033	1
FBgn0013705	mt:tRNA:Ser-GCT	0.046323	0.19543	0	1	0.125697	0.148902	0	1	-0.27129	0.295869	0	1	-0.15295	0.330803	0	1	0.14955	0.443935	0	1	-0.101489	0.149718	0	1	-0.476547	0.343515	0	1	-4.30206	2.92081	1
FBgn0013706	mt:tRNA:Ser-TGA	0.290364	0.259226	0	1	-0.235321	0.316472	0	1	-1.16029	0.416927	-1	0.0533993	0.484771	0.458602	0	1	1.12188	0.610179	0	0.791503	-0.159373	0.300617	0	1	-0.22291	0.335673	-1	NA	-0.85987	1.95547	1
FBgn0013707	mt:tRNA:Thr-TGT	0.0417154	0.113874	0	1	0.0200205	0.0878851	0	1	-0.487947	0.37005	0	1	-0.0576361	0.220621	0	1	0.565544	0.517887	0	1	-0.295481	0.23101	0	1	0.00355657	0.175364	0	1	-4.62135	7.20689	1
FBgn0013709	mt:tRNA:Trp-TCA	0.353403	0.287208	0	1	0.0390762	0.277899	0	1	-1.29534	0.494439	0	1	0.135426	0.514211	0	1	0.841131	0.608067	0	1	-0.667708	0.352078	0	1	-0.0955046	0.325118	0	1	-2.21721	1.98371	1
FBgn0013710	mt:tRNA:Tyr-GTA	0.0228804	0.262303	0	1	0.139578	0.298552	0	1	-0.882254	0.420355	0	0.92842	-0.129973	0.425074	0	1	0.287751	0.599081	0	1	-0.529728	0.340098	0	1	-0.854596	0.382352	0	0.510891	-1.0429	0.857746	1
FBgn0013717	not	0.144981	0.297434	0	1	0.277448	0.315846	0	1	0.116289	0.493544	0	1	0.856893	0.509794	0	1	-0.300074	0.613026	0	1	0.211647	0.36444	0	1	0.231833	0.414993	0	1	-0.291521	0.86988	1
FBgn0013718	nuf	0.00735887	0.249618	0	1	0.202118	0.292764	0	1	-0.418193	0.36083	0	1	-0.0852885	0.359034	0	1	-0.191335	0.539169	0	1	-0.164876	0.328825	0	1	-0.0356153	0.308307	0	1	-0.825785	0.439744	1
FBgn0013720	pck	0.339194	0.275697	0	1	-0.1008	0.318656	0	1	0.0225633	0.407807	0	1	0.0398154	0.451834	0	1	0.0507745	0.581654	0	1	0.166861	0.346738	0	1	0.398543	0.389794	0	1	0.172127	0.625984	1
FBgn0013726	pnut	-0.129941	0.275068	0	1	0.338388	0.300027	0	1	0.402613	0.425363	0	1	0.604726	0.388895	0	1	0.0586617	0.526262	0	1	0.181528	0.345235	0	1	-0.0445298	0.339314	0	1	0.202221	0.545631	1
FBgn0013732	sced	-0.033209	0.296025	0	1	0.180393	0.314571	0	1	-0.0633754	0.486848	0	1	-0.848897	0.492517	0	1	-0.0952472	0.611494	0	1	-0.272912	0.36517	0	1	-0.110379	0.400093	0	1	-0.830007	1.01246	1
FBgn0013733	shot	0.0421422	0.2105	0	1	-0.229326	0.239405	0	1	0.2216	0.317582	0	0.770143	0.728204	0.276504	1	0.0560888	0.21377	0.484845	0	1	-0.0509196	0.29869	0	1	0.182156	0.275284	0	0.815295	0.459412	0.371807	0.616848
FBgn0013746	alien	0.0032516	0.249229	0	1	0.168299	0.27265	0	1	-0.226472	0.321053	0	1	-0.369342	0.295829	0	0.427833	0.320754	0.500219	0	1	-0.195241	0.281071	0	1	-0.248713	0.281695	0	0.916712	-0.522353	0.431917	1
FBgn0013749	Arf102F	-0.198108	0.248646	0	1	-0.1453	0.261064	0	1	-0.242067	0.384145	0	0.76502	-0.662168	0.334601	0	0.173244	0.491509	0.552816	0	1	0.226012	0.298846	0	1	-0.624458	0.331517	0	0.333779	-0.0672973	0.744491	0.894103
FBgn0013750	Arf51F	0.0436736	0.211021	0	1	-0.360311	0.255361	0	1	-0.279379	0.341478	0	0.719204	-0.754321	0.324964	-1	0.0911996	0.597934	0.537097	0	1	-0.21409	0.326387	0	1	-0.501538	0.289084	0	0.379254	0.186022	0.568273	0.721898
FBgn0013753	Bgb	-0.0559363	0.288602	0	1	-0.052709	0.305262	0	1	-0.228784	0.493632	0	1	-0.00287351	0.509285	0	1	-0.28367	0.612991	0	1	0.373414	0.361178	0	1	0.136002	0.415271	0	1	-0.240735	0.968039	1
FBgn0013756	Mtor	0.023343	0.297748	0	1	0.0721792	0.317832	0	1	0.116339	0.478935	0	1	0.581336	0.450332	0	1	-0.363049	0.598279	0	1	0.0568247	0.362555	0	1	0.0805568	0.397589	0	1	0.161066	1.06667	1
FBgn0013759	CASK	0.00605408	0.267804	0	1	-0.114739	0.297213	0	1	0.255309	0.40927	0	1	0.499817	0.371591	0	1	-0.0248974	0.53805	0	1	0.117891	0.328913	0	1	-0.0861856	0.318756	0	1	0.574154	0.463916	1
FBgn0013762	Cdk5	-0.0038883	0.252105	0	1	0.0738572	0.289195	0	1	0.218258	0.375908	0	1	0.223232	0.373258	0	1	-0.164637	0.545936	0	1	0.476804	0.332344	0	1	0.421616	0.321369	0	1	0.233492	0.385343	1
FBgn0013763	Idgf6	0.617042	0.252504	0	0.520402	0.329398	0.277967	0	1	0.0702748	0.373775	0	1	-0.156058	0.38526	0	1	0.177084	0.541906	0	1	0.477831	0.306864	0	0.942013	0.415858	0.329025	0	1	-0.333356	0.634765	1
FBgn0013764	Chi	0.047201	0.289389	0	1	-0.0481153	0.30384	0	1	0.447759	0.49338	0	1	0.38601	0.502122	0	1	-0.243503	0.616523	0	1	-0.0774397	0.353777	0	1	0.0286775	0.412594	0	1	1.132	1.29555	1
FBgn0013765	cnn	0.0601845	0.295144	0	1	-0.0790276	0.311459	0	1	0.547119	0.409039	0	1	-0.125598	0.4426	0	1	-0.0113722	0.556512	0	1	0.32706	0.346329	0	1	0.399668	0.361321	0	1	0.922384	0.576614	1
FBgn0013770	Cp1	0.172501	0.196591	0	1	0.482036	0.227991	0	0.514904	-0.122709	0.271409	0	0.857891	0.767878	0.286545	1	0.0580169	-0.147943	0.499397	0	1	0.171291	0.276915	0	1	0.233657	0.257194	0	0.738196	-0.668939	0.365115	0.330795
FBgn0013771	Cyp6a9	-0.324988	0.194087	0	0.719449	-0.0296686	0.270626	0	1	-0.498674	0.320967	0	0.406615	-0.178432	0.294843	0	0.665224	-0.35694	0.497552	0	1	-0.094359	0.293894	0	1	-0.3458	0.26548	0	0.574656	-0.559405	0.435863	1
FBgn0013772	Cyp6a8	-0.405592	0.281622	0	1	-0.410777	0.306917	0	1	-0.848636	0.372498	0	0.128686	-0.241562	0.43558	0	1	-1.6574	0.579967	0	0.263361	-0.603797	0.341042	0	0.901264	-1.09777	0.377771	0	0.187737	-0.550444	0.63303	1
FBgn0013773	Cyp6a22	0.164053	0.291682	0	1	0.00760543	0.294697	0	1	0.0349406	0.490832	0	1	-1.04369	0.509214	0	0.928353	0.159235	0.577614	0	1	-0.0597925	0.359097	0	1	-0.12637	0.389674	0	1	-0.261053	1.28409	1
FBgn0013799	Deaf1	0.0778738	0.277298	0	1	-0.0321214	0.300516	0	1	0.232184	0.391441	0	1	0.32078	0.397707	0	1	0.209012	0.555652	0	1	-0.221373	0.334563	0	1	0.118915	0.348763	0	1	0.3267	0.611757	1
FBgn0013811	Dhc62B	0.0679695	0.250077	0	1	0.105354	0.170525	0	1	0.168167	0.429567	0	1	-0.0220214	0.421298	0	1	-0.309427	0.457576	0	1	0.0931523	0.19176	0	1	-0.283002	0.355374	0	1	-1.29538	1.91718	1
FBgn0013949	Elal	0.213155	0.190983	0	1	-0.158805	0.239013	0	1	0.00796346	0.325798	0	1	0.30142	0.452142	0	1	-0.39191	0.43243	0	1	-0.0901275	0.29822	0	1	0.131801	0.336657	0	1	0.871721	2.18368	1
FBgn0013953	Esp	-0.402011	0.236123	0	1	0.0677311	0.218471	0	1	0.46044	0.40159	0	1	0.660801	0.507148	0	1	0.11403	0.51281	0	1	0.528897	0.331995	0	1	0.39109	0.356598	0	1	1.76053	2.02758	1
FBgn0013954	FK506-bp2	0.165013	0.205374	0	1	0.224777	0.260406	0	1	-0.0347917	0.310109	0	0.946905	-0.305359	0.278291	0	0.46692	-0.0547257	0.481231	0	1	0.465221	0.266291	0	0.761581	0.239402	0.266418	0	0.74049	-0.383808	0.375879	0.646274
FBgn0013973	Gycbeta100B	-0.170418	0.194977	0	1	-0.0955818	0.20094	0	1	0.774202	0.490149	0	0.991792	-0.29167	0.4814	0	1	0.873128	0.609506	0	1	0.231131	0.325732	0	1	-0.966463	0.406159	0	0.87773	2.3282	1.7633	1
FBgn0013981	His4r	0.10049	0.198334	0	1	0.0493715	0.252889	0	1	-0.55173	0.368436	0	0.43439	-0.477625	0.29652	0	0.299977	0.168038	0.487822	0	1	0.367433	0.28736	0	0.970584	-0.12996	0.27054	0	0.822708	-0.629724	0.485698	0.730396
FBgn0013983	imd	0.433859	0.253259	0	1	0.213965	0.286703	0	1	-0.292799	0.371693	0	1	0.107832	0.358932	0	1	-0.188697	0.539822	0	1	-0.0942594	0.311576	0	1	-0.277629	0.31793	0	1	-0.698199	0.434078	1
FBgn0013987	MAPk-Ak2	0.0717068	0.182722	0	1	-0.167466	0.235166	0	1	0.454989	0.287849	0	0.36584	0.115255	0.274786	0	0.710991	-0.025458	0.48527	0	1	0.0658373	0.251513	0	1	0.0900881	0.254605	0	0.852676	0.670874	0.189373	0.163031
FBgn0013995	Calx	-0.563787	0.213878	0	0.176751	0.181951	0.24535	0	1	-0.384683	0.338052	0	0.59095	-0.127864	0.301222	0	0.776924	0.0335316	0.523433	0	1	-0.411722	0.298671	0	0.960888	-0.464859	0.280086	0	0.434404	-0.576861	0.477139	0.870449
FBgn0013997	Nrx-IV	0.0560294	0.254183	0	1	-0.183849	0.301563	0	1	0.10379	0.377772	0	1	-0.222002	0.373117	0	1	0.403828	0.557803	0	1	0.0648087	0.318366	0	1	-0.250816	0.330946	0	1	0.393574	0.452804	1
FBgn0014000	Hf	1.36814	0.292732	1	0.00181072	-0.310482	0.265885	0	1	-0.406519	0.486587	0	1	0.458799	0.512001	0	1	0.272381	0.571494	0	1	0.389571	0.339852	0	1	0.435114	0.41725	0	1	0.875989	1.17678	0.0884767
FBgn0014002	Pdi	-0.299705	0.232136	0	1	-0.165192	0.293902	0	1	0.282678	0.371064	0	0.706839	0.457911	0.279197	0	0.289793	-0.645029	0.548799	0	1	-0.101508	0.342166	0	1	0.247762	0.306744	0	0.735651	0.513793	0.758676	0.996128
FBgn0014006	Ask1	0.0116751	0.243252	0	1	-0.0261038	0.293707	0	1	-0.0546114	0.359418	0	1	0.130205	0.36461	0	1	0.0500865	0.53692	0	1	-0.159834	0.314177	0	1	-0.256984	0.316629	0	1	0.0181268	0.366416	1
FBgn0014007	Ptp69D	0.19358	0.245737	0	1	0.0364816	0.304327	0	1	0.0457496	0.377582	0	1	-0.211946	0.367129	0	1	1.05238	0.548319	0	1	0.12336	0.315073	0	1	0.156081	0.333114	0	1	0.0896081	0.554876	1
FBgn0014009	Rab2	-0.0489602	0.202585	0	1	0.0694655	0.247209	0	1	0.0956972	0.303928	0	0.899115	-0.0887392	0.280729	0	0.778396	0.174317	0.496292	0	1	0.153572	0.295379	0	1	0.132457	0.256299	0	0.898422	0.0105692	0.372583	1
FBgn0014010	Rab5	-0.0832036	0.177214	0	1	-0.0320127	0.250184	0	1	0.0875467	0.297746	0	0.882232	-0.0140552	0.290326	0	0.791738	0.310921	0.498221	0	1	-0.0353641	0.29554	0	1	-0.14712	0.260744	0	0.812306	0.137457	0.405554	1
FBgn0014011	Rac2	-0.0884584	0.214402	0	1	-0.356189	0.256211	0	1	0.169589	0.348402	0	0.80893	-0.243776	0.340175	0	0.651817	0.572001	0.514465	0	1	0.0447525	0.305773	0	1	-0.216566	0.271234	0	0.745964	0.528196	0.504832	0.889924
FBgn0014018	Rel	-0.0807069	0.198467	0	1	-0.411079	0.269475	0	1	0.173329	0.338695	0	0.813988	0.214469	0.360387	0	0.635149	0.150895	0.493537	0	1	0.235667	0.25913	0	1	0.176994	0.322891	0	0.820057	0.462596	0.41043	0.915375
FBgn0014020	Rho1	-0.0374236	0.200524	0	1	-0.163554	0.248856	0	1	0.414752	0.321603	0	0.511582	-0.263768	0.291735	0	0.569517	0.74721	0.509228	0	1	0.098343	0.275973	0	1	0.0256843	0.26991	0	1	0.696621	0.467451	0.631621
FBgn0014022	Rlb1	-0.299873	0.294435	0	1	0.274301	0.316473	0	1	-0.307719	0.447081	0	1	-0.474364	0.440469	0	1	0.201579	0.606027	0	1	-0.405028	0.355632	0	1	-0.134818	0.385166	0	1	-0.872236	0.672437	1
FBgn0014023	mRpL47	0.0892087	0.252803	0	1	0.103775	0.28956	0	1	-0.101865	0.377233	0	1	-0.686629	0.370176	0	0.622782	-0.168225	0.530848	0	1	0.425043	0.315768	0	1	-0.00583224	0.316588	0	1	-0.22321	0.404252	0.667286
FBgn0014024	Rnp4F	0.160435	0.29193	0	1	0.0979016	0.319697	0	1	0.471102	0.486077	0	1	0.895354	0.434943	0	1	-0.2626	0.587706	0	1	-0.328518	0.365146	0	1	0.672444	0.386943	0	1	0.732966	0.967478	1
FBgn0014026	RpL7A	-0.197401	0.234141	0	1	-0.0538508	0.301884	0	1	-0.263921	0.391251	0	0.745121	0.386646	0.352581	0	0.492417	-0.737479	0.569153	0	1	-0.140234	0.341122	0	1	0.0405459	0.353085	0	1	-0.20364	0.943067	1
FBgn0014028	SdhB	0.158921	0.252489	0	1	0.311415	0.311058	0	1	0.357478	0.414246	0	0.701716	0.339993	0.334556	0	0.524363	-0.624406	0.571595	0	1	0.297413	0.361294	0	1	0.257852	0.352556	0	0.766126	0.0266385	1.00745	1
FBgn0014029	2002-09-01	0.188968	0.253514	0	1	0.0808357	0.290539	0	1	0.931754	0.382791	0	0.284003	0.583707	0.361498	0	0.350587	0.325642	0.551014	0	1	0.46654	0.328406	0	1	0.669946	0.320207	0	0.396264	0.991262	0.64555	1
FBgn0014031	Spat	-0.129602	0.294695	0	1	0.223976	0.265112	0	1	0.0447839	0.470728	0	1	0.607879	0.511348	0	1	-0.227609	0.586379	0	1	-0.0627518	0.337468	0	1	0.509537	0.413417	0	1	-1.00076	1.35801	1
FBgn0014032	Sptr	-0.111274	0.255479	0	1	0.153774	0.291272	0	1	-0.0851714	0.398936	0	1	-0.441701	0.362915	0	1	-0.145489	0.538207	0	1	0.15914	0.318207	0	1	-0.332612	0.322272	0	1	-0.244787	0.43344	1
FBgn0014033	Sr-CI	0.0727455	0.271347	0	1	0.245781	0.287853	0	1	-0.0467187	0.479361	0	1	0.33269	0.505512	0	1	0.0278081	0.581488	0	1	0.293634	0.343551	0	1	-0.592045	0.392375	0	1	-0.960921	1.30564	1
FBgn0014037	Su(Tpl)	-0.202661	0.257453	0	1	-0.201791	0.268473	0	1	0.167566	0.355364	0	1	0.16953	0.318143	0	0.858219	0.178263	0.495503	0	1	-0.317127	0.280944	0	1	-0.205403	0.276473	0	1	0.564124	0.460936	1
FBgn0014073	Tie	-0.170344	0.293313	0	1	0.30435	0.29809	0	1	0.0138662	0.493891	0	1	0.602868	0.502372	0	1	-0.352509	0.615903	0	1	-0.164691	0.359818	0	1	0.0541131	0.417123	0	1	-0.539616	1.05329	1
FBgn0014075	Ugt	-0.273726	0.239178	0	1	0.0337912	0.269407	0	1	-0.019319	0.338968	0	1	-0.382361	0.319633	0	0.38096	0.0101919	0.49526	0	1	0.0863127	0.292806	0	1	0.0824756	0.290059	0	0.878899	-0.222334	0.401465	1
FBgn0014076	Vm32E	-0.0944505	0.136272	0	1	0.230266	0.175244	0	1	0.667257	0.492342	0	1	0.174038	0.501657	0	1	-0.707694	0.607699	0	1	0.147613	0.159995	0	1	0.191965	0.218366	0	1	0.224856	3.35348	1
FBgn0014092	CG4278	0.145319	0.262117	0	1	-0.0215979	0.283721	0	1	-0.175809	0.380683	0	1	-0.541687	0.367034	0	0.94909	0.373013	0.552118	0	1	-0.151981	0.297509	0	1	-0.250369	0.319517	0	1	-0.158916	0.564105	1
FBgn0014127	barr	0.104529	0.295957	0	1	-0.161158	0.319082	0	1	0.11192	0.459071	0	1	-0.136493	0.469265	0	1	0.130803	0.596165	0	1	-0.184226	0.361535	0	1	0.18601	0.405289	0	1	0.500741	0.826944	1
FBgn0014133	bif	-0.0773377	0.226722	0	1	-0.342458	0.248188	0	1	0.40715	0.34115	0	0.528639	0.548509	0.308979	0	0.23274	0.25252	0.489899	0	1	0.259245	0.292003	0	1	0.172729	0.287593	0	0.789939	0.896743	0.461032	0.704036
FBgn0014135	bnl	-0.470668	0.290657	0	1	-0.268997	0.312316	0	1	0.386606	0.39474	0	1	0.161508	0.468155	0	1	0.221244	0.566444	0	1	-0.365235	0.346126	0	1	0.316582	0.379703	0	1	0.94602	0.522238	0.816655
FBgn0014141	cher	-0.0132307	0.297622	0	1	0.191287	0.319635	0	1	0.305788	0.467553	0	1	0.955642	0.460429	0	0.710705	0.44014	0.594227	0	1	0.306149	0.365024	0	1	0.0757932	0.39332	0	1	0.113928	0.878427	1
FBgn0014143	croc	0.184709	0.188043	0	1	0.0611145	0.203473	0	1	0.0944839	0.417392	0	1	0.562836	0.406687	0	1	-0.0985625	0.544644	0	1	-0.121181	0.218372	0	1	-0.362571	0.328725	0	1	0.142622	1.89482	1
FBgn0014163	fax	0.0341035	0.278021	0	1	-0.179483	0.3004	0	1	-0.322492	0.373268	0	1	-0.599752	0.386033	0	0.871025	0.352501	0.543362	0	1	-0.148401	0.319271	0	1	-0.087034	0.341902	0	1	0.0161285	0.464175	1
FBgn0014184	Oda	-0.0210617	0.174973	0	1	-0.144129	0.223012	0	1	-0.155816	0.2794	0	0.78125	0.294246	0.277335	0	0.42598	-0.140068	0.475825	0	1	-0.312858	0.274541	0	1	0.0391449	0.257564	0	0.911917	0.0199304	0.275802	0.627763
FBgn0014189	Hel25E	0.122359	0.203318	0	1	0.14285	0.26471	0	1	0.456887	0.323552	0	0.860467	0.534377	0.340214	0	0.462327	-0.147149	0.539258	0	1	0.0144293	0.310191	0	1	0.6741	0.290285	0	0.501111	0.299549	0.49548	1
FBgn0014269	prod	0.129511	0.266377	0	1	0.166579	0.309728	0	1	0.103649	0.438425	0	1	0.42865	0.42222	0	1	-0.124121	0.568365	0	1	0.207993	0.342123	0	1	0.446914	0.367516	0	1	-0.161575	0.621338	1
FBgn0014340	mof	0.0562783	0.281386	0	1	0.294122	0.290063	0	1	-0.0411447	0.494383	0	1	-0.182049	0.514108	0	1	-0.0996223	0.616568	0	1	-0.141373	0.349391	0	1	-0.263154	0.41735	0	1	-0.901808	1.08358	1
FBgn0014342	mia	-0.396191	0.271987	0	1	0.759678	0.284849	0	0.608798	-1.0774	0.426877	0	0.342998	-0.298939	0.367789	0	1	-0.0572306	0.564431	0	1	-0.17112	0.328362	0	1	-0.268858	0.332077	0	1	-2.34155	0.608168	0.209718
FBgn0014343	mirr	-0.0299375	0.245429	0	1	0.0644724	0.297513	0	1	0.0266103	0.49185	0	1	0.155161	0.505998	0	1	0.0153874	0.587652	0	1	0.148283	0.357637	0	1	0.286929	0.416977	0	1	0.290318	1.11847	1
FBgn0014366	noi	0.116351	0.265268	0	1	0.245321	0.30302	0	1	0.246722	0.416485	0	1	0.148863	0.408443	0	1	-0.426692	0.572128	0	1	0.0295583	0.339839	0	1	0.304842	0.383669	0	1	-0.171526	0.601055	1
FBgn0014380	RhoL	-0.009737	0.203486	0	1	-0.0638007	0.256032	0	1	0.096277	0.33229	0	0.92842	-0.410398	0.307448	0	0.397918	0.413296	0.499843	0	1	0.221143	0.301492	0	1	-0.120581	0.261453	0	0.863833	0.234866	0.468861	0.919259
FBgn0014388	sty	0.024408	0.259561	0	1	-0.562738	0.298193	0	1	0.589424	0.379871	0	1	-0.401763	0.402756	0	1	1.30682	0.535221	0	0.551243	-0.268636	0.319254	0	1	0.014598	0.350257	0	1	1.71808	0.595704	0.0780179
FBgn0014391	sun	0.0868048	0.209606	0	1	-0.139006	0.255849	0	1	-0.217543	0.320866	0	0.776276	-0.943308	0.35075	-1	0.0568162	-0.0686902	0.529621	0	1	0.0669927	0.276421	0	1	-0.723127	0.32347	0	0.220053	0.0235917	0.586452	0.643899
FBgn0014395	tilB	-0.310679	0.291491	0	1	-0.38398	0.315103	0	1	-0.45947	0.440092	0	1	-1.01929	0.459592	0	1	0.00704604	0.594603	0	1	-0.16015	0.353904	0	1	-0.372578	0.383314	0	1	-0.0390292	0.572761	1
FBgn0014396	tim	-0.0843503	0.233555	0	1	-0.197241	0.291996	0	1	-0.846918	0.320606	-1	0.0710992	0.0670518	0.295169	0	0.863834	-0.388805	0.538434	0	1	-0.461379	0.320047	0	0.970584	-0.480629	0.327776	0	0.518007	-0.50311	0.612125	0.934507
FBgn0014411	Vps26	0.0108515	0.254439	0	1	0.148002	0.278919	0	1	0.43864	0.357777	0	1	0.444849	0.345075	0	0.604584	-0.169938	0.524693	0	1	-0.186737	0.301695	0	1	0.306434	0.324817	0	1	0.325051	0.574595	1
FBgn0014417	CG13397	-0.171763	0.289571	0	1	0.0838963	0.319186	0	1	-0.874914	0.459468	0	1	-0.0389046	0.435018	0	1	-0.138785	0.613607	0	1	0.202245	0.365337	0	1	-0.391886	0.376816	0	1	-1.34195	0.812269	1
FBgn0014427	CG11899	2.35298	0.233345	1	1.11341e-20	-0.0972958	0.290507	0	1	0.633286	0.358532	0	1	0.741387	0.31533	0	0.13297	0.769754	0.520927	0	1	0.787213	0.301199	0	0.669546	1.35874	0.300811	1	0.00126215	0.821048	0.358541	2.2037e-20
FBgn0014455	Ahcy	0.0954932	0.260888	0	1	0.180843	0.304465	0	1	-0.0880877	0.424982	0	1	0.690851	0.367502	0	1	0.0485615	0.58806	0	1	0.244028	0.34063	0	1	0.30302	0.334042	0	1	-0.525379	0.763471	1
FBgn0014464	Cp7Fa	0.15756	0.162894	0	1	0.20339	0.209128	0	1	0.00598802	0.367481	0	1	-0.204279	0.284337	0	1	0.15525	0.323512	0	1	0.178135	0.16001	0	1	-0.138279	0.17386	0	1	-2.03897	4.07351	1
FBgn0014465	Cp7Fb	0.121622	0.139668	0	1	-0.14125	0.156423	0	1	0.263087	0.268048	0	1	-0.132121	0.311463	0	1	0.0915157	0.272255	0	1	0.350405	0.34099	0	1	-0.435546	0.368102	0	1	6.15727	3.74466	1
FBgn0014466	Cp7Fc	0.473884	0.23238	0	1	-0.103385	0.129089	0	1	2.31275	0.494348	1	0.0013727	-0.19466	0.326857	0	1	0.11367	0.283033	0	1	0.463676	0.35568	0	1	-0.201512	0.33414	0	1	10.054	3.47327	1
FBgn0014469	Cyp4e2	0.768997	0.208797	1	0.00676058	0.0315411	0.273197	0	1	-0.861714	0.294169	-1	0.035058	0.213025	0.284944	0	0.635149	-1.85731	0.486704	-1	0.00614575	-0.424591	0.299046	0	0.926406	-0.549594	0.28248	0	0.362425	-1.04121	0.468699	2.49956e-07
FBgn0014857	His3.3A	-0.249291	0.210339	0	1	0.0821359	0.263044	0	1	0.372019	0.317086	0	0.563042	-0.166479	0.305815	0	0.729333	-0.271676	0.516257	0	1	0.443867	0.317715	0	0.94459	0.582383	0.281526	0	0.273637	0.284848	0.461989	0.5895
FBgn0014859	Hr38	-0.0718374	0.191995	0	1	0.25921	0.187463	0	1	1.13497	0.483647	0	1	-0.213734	0.454783	0	1	2.65695	0.605126	1	0.00217211	0.239423	0.332362	0	1	0.261585	0.38507	0	1	-0.118378	1.94666	0.174326
FBgn0014861	Mcm2	0.203296	0.281576	0	1	-0.122057	0.311164	0	1	-0.0295315	0.483754	0	1	-0.88676	0.507283	0	1	0.726748	0.616552	0	1	0.0924882	0.347842	0	1	0.397704	0.41336	0	1	0.457638	1.12325	1
FBgn0014863	Mlp84B	0.220352	0.247897	0	1	-0.0249339	0.285832	0	1	0.185328	0.35894	0	1	0.748689	0.349211	0	0.804262	0.256971	0.512472	0	1	0.0112477	0.307179	0	1	-0.302136	0.321606	0	1	0.294142	0.463981	0.825881
FBgn0014865	Mtk	0.00513815	0.0983743	0	1	0.0808507	0.14015	0	1	0.293365	0.272613	0	1	0.344711	0.353078	0	1	0.0552805	0.252139	0	1	-0.341582	0.3035	0	1	-0.298051	0.324624	0	1	0.896575	3.29723	1
FBgn0014868	Ost48	-0.0928283	0.238351	0	1	0.150358	0.311983	0	1	0.435297	0.442395	0	1	0.607347	0.330462	0	0.264801	-0.528314	0.575369	0	1	0.0669996	0.362791	0	1	0.376979	0.337624	0	1	0.236286	0.950127	1
FBgn0014869	Pglym78	0.156034	0.26767	0	1	0.501732	0.311517	0	1	0.0594103	0.406883	0	1	0.484694	0.349851	0	0.471503	-0.410836	0.548159	0	1	0.416039	0.359258	0	1	0.495647	0.337009	0	0.683231	-0.749623	0.838616	1
FBgn0014870	Psi	-0.121514	0.263938	0	1	-0.00504365	0.300569	0	1	0.0878794	0.412908	0	1	-0.0816073	0.395283	0	1	0.0158106	0.566996	0	1	-0.00307617	0.32744	0	1	-0.274802	0.332572	0	1	0.336249	0.510317	1
FBgn0014877	Roe1	-0.0247447	0.261042	0	1	0.323166	0.271821	0	1	0.00627799	0.34057	0	1	-0.458818	0.373679	0	0.514468	-0.0722678	0.512609	0	1	0.0533182	0.306228	0	1	-0.03938	0.301936	0	1	-0.507874	0.464029	1
FBgn0014879	Set	0.176843	0.251027	0	1	0.15669	0.27544	0	1	-0.155479	0.357688	0	1	-0.237677	0.350029	0	1	0.472668	0.527459	0	1	0.0910184	0.316456	0	1	0.0818628	0.30781	0	1	-0.34611	0.438329	1
FBgn0014903	CG14630	-0.275364	0.208986	0	0.800393	0.0813071	0.227735	0	1	-0.272018	0.286364	0	0.658933	0.126228	0.259039	0	0.684997	-0.735418	0.484608	0	1	-0.0910148	0.273944	0	1	-0.022829	0.286766	0	0.914083	-0.469112	0.356507	0.498641
FBgn0014906	Hydr2	0.00419686	0.214405	0	1	-0.0793952	0.246904	0	1	0.452308	0.299542	0	0.38951	0.635219	0.295331	0	0.143093	-0.0612598	0.491915	0	1	0.273721	0.258583	0	1	0.344746	0.275738	0	0.572457	0.491461	0.297312	0.361602
FBgn0014930	CG2846	-0.0985567	0.229286	0	1	0.230122	0.275794	0	1	0.106138	0.365601	0	1	-0.265045	0.318934	0	0.739539	0.341315	0.508199	0	1	0.455165	0.312589	0	1	0.0731163	0.290436	0	1	-0.111369	0.465767	1
FBgn0014931	CG2678	-0.170191	0.297764	0	1	0.153142	0.319682	0	1	-0.545939	0.490863	0	1	-0.681208	0.466784	0	1	0.263684	0.609017	0	1	0.1527	0.364752	0	1	0.173323	0.414008	0	1	-1.30466	0.815591	1
FBgn0014949	btn	0.125722	0.170922	0	1	-0.0296033	0.125672	0	1	0.0536391	0.334423	0	1	-0.330979	0.336414	0	1	0.13194	0.439523	0	1	0.0226304	0.283762	0	1	0.186839	0.329	0	1	1.54851	2.87956	1
FBgn0015000	betaggt-I	-0.103834	0.219762	0	1	0.117573	0.255861	0	1	0.276134	0.306263	0	1	0.138147	0.307539	0	0.94965	0.231008	0.516778	0	1	0.0622616	0.275558	0	1	0.214441	0.27496	0	1	0.183432	0.329587	1
FBgn0015001	iotaTry	0.265756	0.206721	0	1	0.183571	0.241321	0	1	-0.962506	0.318256	-1	0.0259426	-0.391109	0.308536	0	0.356507	-0.975312	0.512833	0	1	0.0634689	0.27018	0	1	-0.179929	0.280692	0	0.820463	-1.3291	0.419128	0.00637279
FBgn0015010	Ag5r	1.6532	0.260398	1	6.24139e-08	0.16722	0.268119	0	1	-0.517842	0.358263	0	0.418544	0.190088	0.296921	0	0.580339	-0.134212	0.509032	0	1	0.0337329	0.278554	0	1	0.312757	0.273393	0	0.69264	-0.624143	0.556174	6.1168e-05
FBgn0015011	AhcyL2	0.103633	0.251352	0	1	-0.114253	0.302772	0	1	0.226519	0.362032	0	1	-0.0795858	0.380913	0	1	-0.488	0.568478	0	1	-0.332601	0.3118	0	1	-0.162182	0.338198	0	1	0.274392	0.4294	1
FBgn0015019	CCT3	-0.00476476	0.26659	0	1	0.519687	0.306322	0	1	0.563937	0.419886	0	1	1.14738	0.369029	1	0.0378287	-0.157044	0.579297	0	1	0.359596	0.363789	0	1	1.01878	0.338442	0	0.175543	-0.0988881	0.960088	1
FBgn0015024	CkIalpha	-0.219197	0.208545	0	1	-0.0917899	0.253677	0	1	0.0218543	0.293592	0	0.973645	0.00796258	0.290208	0	0.954948	0.355131	0.502143	0	1	-0.277908	0.293916	0	1	-0.0878821	0.288661	0	0.860665	0.194793	0.450578	1
FBgn0015025	CkIIalpha-i1	-0.183091	0.290559	0	1	0.289827	0.319671	0	1	-0.312795	0.466949	0	1	-0.459353	0.469713	0	1	0.287385	0.601895	0	1	0.0219951	0.358724	0	1	-0.214788	0.395163	0	1	-0.646275	0.737202	1
FBgn0015031	cype	0.00626371	0.261028	0	1	-0.214107	0.273836	0	1	-0.27697	0.306781	0	0.699698	-0.901461	0.353959	-1	0.0757825	0.0522196	0.495789	0	1	0.0758211	0.311213	0	1	-0.538153	0.301246	0	0.369016	-0.272165	0.573468	0.649033
FBgn0015033	Cyp4d8	0.707915	0.233613	1	0.0968258	0.184472	0.268977	0	1	-1.07703	0.368447	0	0.123347	-0.193525	0.327972	0	0.82768	-1.70447	0.60434	0	0.936902	-0.376981	0.302646	0	1	-0.85947	0.339925	0	0.354708	-1.52447	0.504193	8.31113e-07
FBgn0015034	Cyp4e1	0.984728	0.271678	1	0.0141812	-0.78727	0.266283	0	0.121644	0.307108	0.404797	0	0.723468	-0.078884	0.36303	0	0.780081	0.880233	0.520901	0	0.921354	-0.577972	0.334411	0	0.720225	-0.115287	0.310326	0	0.856164	1.34493	0.401674	6.69295e-07
FBgn0015035	Cyp4e3	-0.329245	0.287476	0	1	-0.153308	0.319521	0	1	-0.229016	0.425057	0	1	0.375239	0.450165	0	1	-1.11349	0.592091	0	1	0.155991	0.359092	0	1	-0.374137	0.379204	0	1	-0.0428728	0.927127	1
FBgn0015036	Cyp4ae1	-0.411759	0.227995	0	0.456549	0.103335	0.25029	0	1	-0.351334	0.334482	0	0.636266	-0.0420139	0.310485	0	0.766311	-0.342746	0.51639	0	1	-0.389225	0.272379	0	0.92503	-0.0953159	0.285488	0	0.854146	-0.637647	0.265228	0.0913527
FBgn0015037	Cyp4p1	-0.0104913	0.245552	0	1	0.0111424	0.287601	0	1	0.849687	0.29295	1	0.0370691	0.2334	0.307765	0	0.540921	0.445383	0.510542	0	1	0.413928	0.303828	0	0.960888	0.504682	0.306144	0	0.411495	0.908138	0.573854	0.910987
FBgn0015038	Cyp9b1	0.198419	0.232265	0	1	0.355593	0.273076	0	1	-0.554952	0.359733	0	0.92842	0.0720962	0.317146	0	0.778396	-0.608577	0.514285	0	1	0.0881764	0.325201	0	1	-0.0963492	0.323371	0	1	-1.10973	0.576277	1
FBgn0015039	Cyp9b2	-0.25809	0.250084	0	0.999745	0.437037	0.28942	0	1	0.38312	0.341475	0	0.567583	0.24871	0.346203	0	0.587132	-0.457665	0.54257	0	1	-0.142699	0.279781	0	1	-0.288644	0.348595	0	0.807508	-0.179593	0.689171	0.935025
FBgn0015040	Cyp9c1	-0.136847	0.203488	0	1	0.332372	0.252831	0	1	-0.0136706	0.310578	0	1	0.323776	0.305946	0	0.426588	-0.360995	0.517242	0	1	0.137927	0.273932	0	1	0.220513	0.309798	0	1	-0.520857	0.35754	0.69116
FBgn0015075	Ddx1	-0.0219898	0.297756	0	1	0.179078	0.319657	0	1	0.0254009	0.468161	0	1	0.0448893	0.495974	0	1	0.459606	0.60699	0	1	-0.0721966	0.365045	0	1	-0.130168	0.403555	0	1	-0.31195	0.72473	1
FBgn0015218	eIF4E1	0.00351484	0.189114	0	1	0.0379013	0.234281	0	1	0.0297454	0.299802	0	0.934019	-0.399687	0.262332	0	0.330212	0.0107214	0.484075	0	1	-0.148675	0.265805	0	1	-0.0842205	0.256104	0	0.868865	-0.034822	0.267181	0.931741
FBgn0015221	Fer2LCH	0.0309099	0.193153	0	1	-0.238563	0.229941	0	1	0.538784	0.288284	0	0.268475	-0.533774	0.262056	0	0.140945	0.321487	0.490374	0	1	0.00921134	0.238339	0	1	-0.112887	0.263115	0	0.836289	0.790964	0.277251	0.0147281
FBgn0015222	Fer1HCH	-0.111563	0.169626	0	1	-0.134622	0.232447	0	1	0.457932	0.27403	0	0.350289	-0.272417	0.255697	0	0.504062	0.00153298	0.509378	0	1	0.00804936	0.238424	0	1	-0.012488	0.258662	0	0.922021	0.598766	0.320987	0.667506
FBgn0015229	glec	0.144198	0.243585	0	1	-0.231064	0.280645	0	1	0.16724	0.343445	0	1	-0.417818	0.34517	0	0.649736	0.710371	0.51996	0	1	-0.148497	0.311537	0	1	-0.2563	0.314595	0	0.954181	0.407502	0.446393	0.837967
FBgn0015239	Hr78	0.0276852	0.263645	0	1	0.195473	0.298809	0	1	0.324472	0.412932	0	1	0.468821	0.366935	0	0.955114	0.248151	0.565699	0	1	-0.0821693	0.33995	0	1	0.118085	0.346757	0	1	0.128119	0.738525	1
FBgn0015240	Hr96	-0.091229	0.222107	0	1	0.281937	0.263835	0	1	-0.29106	0.291485	0	0.65593	0.79271	0.276119	1	0.0342337	-0.449152	0.487335	0	1	0.365278	0.307631	0	0.970584	0.164678	0.296155	0	0.84492	-0.631672	0.347898	0.0549138
FBgn0015245	Hsp60A	0.24484	0.25952	0	1	0.223532	0.3094	0	1	0.220913	0.405862	0	1	0.570294	0.362819	0	0.390308	-0.252602	0.548414	0	1	0.104884	0.356354	0	1	-0.438146	0.322744	0	0.928386	-0.0760076	0.716028	1
FBgn0015247	Diap2	-0.0980914	0.266474	0	1	0.0154153	0.30733	0	1	0.283491	0.399087	0	1	0.422795	0.373741	0	1	-0.3077	0.557153	0	1	0.0893949	0.345244	0	1	0.111483	0.33993	0	1	0.301524	0.687776	1
FBgn0015268	Nap1	-0.105977	0.191777	0	1	0.262796	0.264718	0	1	-0.62652	0.315831	0	0.230022	-0.295282	0.26224	0	0.47955	-0.484727	0.485914	0	1	-0.0821488	0.264441	0	1	-0.197644	0.283944	0	0.764286	-1.01552	0.308183	0.0939325
FBgn0015269	Nf1	-0.236677	0.266637	0	1	-0.0193604	0.306541	0	1	0.0208517	0.381999	0	1	0.0664812	0.393699	0	1	0.334541	0.571201	0	1	-0.279864	0.352192	0	1	-0.488704	0.334591	0	1	-0.0244552	0.561679	1
FBgn0015270	Orc2	-0.0545989	0.280588	0	1	-0.011646	0.287168	0	1	0.357246	0.494529	0	1	-0.650662	0.514122	0	1	0.398518	0.615283	0	1	0.0262013	0.34359	0	1	0.207525	0.417158	0	1	0.738408	1.19304	1
FBgn0015271	Orc5	-0.11573	0.295933	0	1	-0.191497	0.31656	0	1	-0.316811	0.476038	0	1	-0.523868	0.494516	0	1	-0.0215395	0.614048	0	1	-0.00416053	0.363991	0	1	0.447352	0.414474	0	1	0.168324	0.834023	1
FBgn0015277	Pi3K59F	-0.0222878	0.296249	0	1	0.0624359	0.315918	0	1	-0.442638	0.481198	0	1	0.927206	0.484509	0	1	-0.248197	0.61643	0	1	-0.054594	0.362202	0	1	-0.0394444	0.409247	0	1	-0.979054	1.06408	1
FBgn0015278	Pi3K68D	0.127655	0.19258	0	1	-0.081502	0.247461	0	1	0.126953	0.299963	0	0.863143	0.338513	0.280102	0	0.37809	0.389729	0.491137	0	1	-0.2903	0.270017	0	1	0.0695587	0.263938	0	0.917173	0.224174	0.237572	0.249237
FBgn0015279	Pi3K92E	0.0306889	0.223956	0	1	-0.346407	0.27426	0	1	0.472982	0.320467	0	0.897622	0.410265	0.316582	0	0.600009	0.304849	0.502745	0	1	0.0831246	0.289547	0	1	0.157072	0.284365	0	1	0.89411	0.304916	0.566772
FBgn0015282	Rpt2	0.179835	0.195095	0	1	-0.0388827	0.247852	0	1	0.212411	0.314694	0	0.776276	0.471808	0.287635	0	0.274564	-0.204237	0.539037	0	1	0.0267614	0.285129	0	1	0.417276	0.289652	0	0.502618	0.201217	0.47356	0.994482
FBgn0015283	Rpn10	0.103559	0.246419	0	1	0.10478	0.277354	0	1	0.670411	0.350814	0	0.627876	0.687103	0.337445	0	0.219168	-0.219057	0.558678	0	1	-0.044928	0.32565	0	1	0.565124	0.314686	0	0.771059	0.683769	0.681377	1
FBgn0015286	Rala	-0.0278431	0.212503	0	1	-0.140159	0.274353	0	1	0.363925	0.326443	0	0.589608	0.159351	0.322409	0	0.63276	0.872704	0.530725	0	0.954682	0.23776	0.304824	0	1	0.0466105	0.288569	0	1	0.551256	0.577517	0.92268
FBgn0015288	RpL22	0.0648163	0.270287	0	1	0.163633	0.302372	0	1	-0.237196	0.413499	0	0.827377	0.45178	0.341821	0	0.362038	-0.821774	0.542803	0	1	0.0220612	0.3604	0	1	0.00850575	0.338578	0	1	-0.432399	0.953863	1
FBgn0015295	Shark	0.138199	0.274919	0	1	-0.112869	0.318656	0	1	0.339909	0.445369	0	1	0.481936	0.440023	0	1	-0.135288	0.581735	0	1	0.342656	0.360283	0	1	0.447354	0.382211	0	1	0.789424	0.728545	1
FBgn0015296	Shc	0.179464	0.242083	0	1	0.0372789	0.283215	0	1	0.76242	0.360231	0	0.596537	0.536867	0.372928	0	0.990933	0.413282	0.565103	0	1	0.477564	0.310473	0	1	0.684217	0.322106	0	0.574611	0.794841	0.535077	1
FBgn0015298	Srp19	-0.0869099	0.248736	0	1	0.00755602	0.281634	0	1	-0.357825	0.396646	0	1	-0.680096	0.37442	0	0.274275	0.0809493	0.542944	0	1	0.00472585	0.315221	0	1	-0.439824	0.306604	0	0.704628	-0.37781	0.524	1
FBgn0015299	Ssb-c31a	0.0106693	0.269999	0	1	0.0404236	0.298937	0	1	-0.288094	0.424876	0	1	-0.186928	0.411857	0	1	0.457524	0.573495	0	1	0.108041	0.351213	0	1	-0.474532	0.370272	0	1	-0.279285	0.797788	1
FBgn0015316	Try29F	-0.338418	0.297158	0	1	0.317715	0.319684	0	1	-0.295242	0.469137	0	1	0.392036	0.478154	0	1	-0.633938	0.603363	0	1	-0.428328	0.358018	0	1	-0.480199	0.381314	0	1	-1.16749	0.67619	0.567756
FBgn0015320	Ubc2	0.0398763	0.286497	0	1	-0.17395	0.311986	0	1	0.294135	0.428341	0	1	0.760999	0.425343	0	0.678915	-0.106045	0.553525	0	1	-0.0570019	0.345743	0	1	0.645779	0.327975	0	0.765715	0.901635	0.707572	1
FBgn0015321	Ubc4	-0.223532	0.226141	0	1	-0.066214	0.264826	0	1	-0.109749	0.317686	0	1	-0.255829	0.318896	0	0.708673	-0.178934	0.503303	0	1	-0.0683061	0.282259	0	1	-0.0036151	0.283293	0	1	-0.0161701	0.272176	1
FBgn0015331	abs	-0.123618	0.289697	0	1	-0.135148	0.316133	0	1	0.400813	0.476836	0	1	0.243416	0.459526	0	1	-0.141988	0.600302	0	1	0.100135	0.36034	0	1	0.469513	0.396924	0	1	0.744958	0.671766	1
FBgn0015336	CG15865	-0.292216	0.266628	0	1	-0.470105	0.307036	0	1	1.95335	0.385615	1	0.000100706	-0.361743	0.402996	0	1	1.2819	0.504363	0	0.580459	0.532519	0.340265	0	1	0.447469	0.332839	0	1	3.06733	0.514846	6.31627e-09
FBgn0015338	CG5861	0.0215736	0.249954	0	1	-0.129511	0.284416	0	1	-0.57549	0.373469	0	0.780576	-0.685747	0.335208	0	0.264044	0.0402443	0.522657	0	1	0.203705	0.295174	0	1	-0.276726	0.311008	0	1	-0.588544	0.554044	1
FBgn0015351	CG14906	0.245451	0.291519	0	1	-0.0855235	0.316649	0	1	0.713272	0.433323	0	1	0.0564662	0.410468	0	1	1.35242	0.553289	0	0.469592	0.730921	0.338335	0	0.970584	0.667575	0.368091	0	0.933847	1.00541	0.643442	0.987048
FBgn0015359	CG2034	0.113887	0.28488	0	1	0.301103	0.310455	0	1	0.622103	0.441269	0	1	-0.159874	0.43208	0	1	0.0440083	0.566851	0	1	0.0333248	0.352424	0	1	0.393247	0.350633	0	1	0.332334	0.591787	1
FBgn0015360	oxt	-0.186902	0.271249	0	1	-0.106303	0.313156	0	1	0.484368	0.40995	0	1	0.231129	0.397649	0	1	0.0589812	0.551093	0	1	0.014624	0.350938	0	1	0.103671	0.340544	0	1	0.823476	0.533667	1
FBgn0015371	chn	0.302612	0.284252	0	1	-0.0785303	0.303112	0	1	0.0938859	0.484863	0	1	-0.40371	0.514186	0	1	0.404438	0.616662	0	1	-0.0500885	0.365358	0	1	0.179063	0.417254	0	1	0.212875	0.941492	1
FBgn0015372	RabX1	0.425694	0.249527	0	1	0.066223	0.289796	0	1	0.239803	0.369142	0	1	1.06501	0.385544	0	0.338707	-0.0897617	0.56278	0	1	0.327871	0.303243	0	1	0.733628	0.33946	0	0.56161	0.156476	0.497474	0.855489
FBgn0015376	cutlet	-0.112847	0.256015	0	1	-0.0985021	0.265968	0	1	0.283329	0.490847	0	1	-0.396984	0.496371	0	1	0.388376	0.570556	0	1	-0.465974	0.318826	0	1	0.186122	0.407992	0	1	1.18672	1.42797	1
FBgn0015379	dod	0.235184	0.24856	0	1	0.155016	0.294291	0	1	-0.0354969	0.382509	0	1	0.0912007	0.381538	0	1	-0.289518	0.540642	0	1	0.34921	0.334102	0	1	0.454304	0.326154	0	1	-0.225676	0.422712	1
FBgn0015380	drl	-0.140109	0.279841	0	1	0.0246641	0.318168	0	1	-0.607561	0.408265	0	1	0.280282	0.431453	0	1	-0.349527	0.602615	0	1	-0.629378	0.346175	0	1	-0.336544	0.367437	0	1	-0.891852	0.591596	1
FBgn0015391	glu	0.0942872	0.294107	0	1	-0.178778	0.309965	0	1	-0.217957	0.476565	0	1	-0.749235	0.499416	0	1	-0.254688	0.602545	0	1	0.341216	0.365354	0	1	-0.0451419	0.417299	0	1	0.144087	1.02473	1
FBgn0015393	hoip	0.089716	0.253414	0	1	0.329398	0.28195	0	1	-0.37103	0.363841	0	1	-0.788104	0.343231	0	0.138194	0.303888	0.52579	0	1	0.133552	0.294895	0	1	-0.303325	0.326088	0	1	-0.858591	0.585968	0.929881
FBgn0015396	jumu	-0.119172	0.295962	0	1	-0.229074	0.318907	0	1	-0.161793	0.489662	0	1	-0.443958	0.476489	0	1	0.880223	0.604141	0	1	-0.180799	0.365334	0	1	0.0624785	0.409783	0	1	0.184143	1.02687	1
FBgn0015400	kek2	-0.0255992	0.182633	0	1	-0.195265	0.232207	0	1	-0.132653	0.420792	0	1	-0.228439	0.467098	0	1	0.230831	0.54053	0	1	-0.243523	0.25477	0	1	0.0823367	0.299729	0	1	1.15969	1.82348	1
FBgn0015402	ksr	-0.120152	0.288743	0	1	0.100512	0.317694	0	1	0.118772	0.430085	0	1	0.129927	0.44362	0	1	-0.0406782	0.583805	0	1	0.0120277	0.363006	0	1	0.136776	0.389509	0	1	0.0846798	0.614432	1
FBgn0015477	Rme-8	-0.142164	0.2209	0	1	-0.34498	0.255049	0	1	0.264948	0.322027	0	1	0.0342805	0.30103	0	1	0.313371	0.509474	0	1	0.102695	0.277188	0	1	0.0734078	0.281812	0	1	0.626228	0.269858	0.747724
FBgn0015509	Cul1	-0.0402878	0.204234	0	1	-0.0245351	0.25277	0	1	0.286527	0.305016	0	0.665514	0.0745469	0.301208	0	0.854592	0.246671	0.497499	0	1	0.149658	0.261644	0	1	0.089189	0.287168	0	0.870771	0.237251	0.293004	1
FBgn0015513	mbc	-0.0881982	0.216975	0	1	0.0714815	0.268055	0	1	0.265785	0.312842	0	1	-0.0110516	0.304187	0	1	0.459567	0.492644	0	1	0.0385161	0.297135	0	1	-0.0416993	0.292719	0	1	0.159007	0.354614	1
FBgn0015519	nAChRalpha3	-0.0480327	0.228942	0	1	-0.0558479	0.172349	0	1	-0.158324	0.37243	0	1	0.0861685	0.469814	0	1	0.0189134	0.481856	0	1	-0.0566902	0.305101	0	1	-0.106841	0.378636	0	1	-0.507786	2.14259	1
FBgn0015520	nonA-l	0.11326	0.29665	0	1	0.229153	0.315233	0	1	-0.439686	0.478822	0	1	-0.0703536	0.504842	0	1	-0.251391	0.616675	0	1	0.126475	0.355127	0	1	0.253176	0.410662	0	1	-1.1853	0.842377	1
FBgn0015521	RpS21	-0.0043742	0.194972	0	1	0.111455	0.22852	0	1	-0.522126	0.298669	0	0.29945	-0.788866	0.349489	0	0.120478	-0.314187	0.491119	0	1	0.183097	0.277235	0	1	-0.661873	0.326039	0	0.329404	-0.697428	0.546499	0.620387
FBgn0015522	olf186-M	0.132057	0.261089	0	1	-0.293135	0.30987	0	1	0.0496029	0.394435	0	1	-0.406701	0.407781	0	1	0.0837859	0.579208	0	1	-0.27798	0.343941	0	1	-0.345292	0.342329	0	1	0.563385	0.507064	1
FBgn0015524	otp	0.213055	0.241386	0	1	0.0992337	0.187781	0	1	0.136683	0.404982	0	1	-0.0516553	0.454378	0	1	0.380368	0.530692	0	1	0.342078	0.272599	0	1	-0.0199981	0.290545	0	1	-0.425348	2.10089	1
FBgn0015527	peng	0.020518	0.294566	0	1	0.559833	0.319339	0	1	-0.0980285	0.463403	0	1	0.68745	0.470038	0	1	-0.326634	0.586615	0	1	0.0964996	0.365358	0	1	0.0563016	0.373008	0	1	-1.10778	0.956114	1
FBgn0015543	snoRNA:Me28S-A1322	-0.0352368	0.216987	0	1	-0.00547477	0.222212	0	1	-0.221532	0.272364	0	1	0.0687346	0.38936	0	1	-0.234108	0.390136	0	1	-0.180976	0.234748	0	1	-0.0715182	0.365288	0	1	-3.0333	2.25987	1
FBgn0015544	spag	-0.0616054	0.252798	0	1	0.0484916	0.285433	0	1	-0.728613	0.368642	0	0.891923	-0.612788	0.365684	0	1	-0.793974	0.555554	0	1	-0.586152	0.335323	0	1	-0.251544	0.318213	0	1	-0.99002	0.387448	0.236609
FBgn0015546	spel1	-0.131158	0.297773	0	1	0.0307355	0.319694	0	1	0.0548132	0.465608	0	1	0.14212	0.507059	0	1	0.0442166	0.601896	0	1	-0.15676	0.357915	0	1	0.115171	0.403166	0	1	-0.085141	0.804636	1
FBgn0015550	tap	0.00795708	0.28471	0	1	-0.0278469	0.255358	0	1	-0.178429	0.46134	0	1	0.170465	0.509055	0	1	0.338595	0.599688	0	1	-0.0100113	0.32988	0	1	0.283646	0.412553	0	1	-0.705229	1.26263	1
FBgn0015553	tos	0.205157	0.284092	0	1	-0.15436	0.307788	0	1	-0.267822	0.489539	0	1	-0.654641	0.504478	0	1	0.00341783	0.610355	0	1	-0.313597	0.359877	0	1	0.0259763	0.417321	0	1	0.226233	1.16297	1
FBgn0015568	alpha-Est1	-0.223467	0.275794	0	1	0.10275	0.307903	0	1	-0.581309	0.428382	0	1	-0.03218	0.366127	0	1	-1.28925	0.598279	0	1	-0.136612	0.343748	0	1	-0.374318	0.342153	0	1	-0.916797	0.793207	1
FBgn0015569	alpha-Est10	0.0472539	0.245987	0	1	0.540651	0.287229	0	1	-0.490123	0.358005	0	1	-0.412834	0.330334	0	0.505393	-0.127451	0.533039	0	1	-0.204196	0.340446	0	1	-0.291512	0.321228	0	1	-1.21085	0.482531	0.773589
FBgn0015570	alpha-Est2	0.153134	0.294938	0	1	-0.222324	0.314578	0	1	-0.464554	0.489562	0	1	-0.652583	0.51039	0	1	0.591034	0.61591	0	1	0.0277856	0.365357	0	1	0.298322	0.417228	0	1	-0.198574	0.84073	1
FBgn0015571	alpha-Est3	-0.0155481	0.202467	0	1	0.250742	0.26781	0	1	0.295044	0.31339	0	1	0.922219	0.313206	1	0.040283	-0.29678	0.53677	0	1	0.154686	0.272677	0	1	0.437414	0.298676	0	0.687932	-0.0626855	0.425517	0.480545
FBgn0015572	alpha-Est4	0.0554701	0.270075	0	1	-0.178233	0.306376	0	1	-0.673593	0.412517	0	1	0.0844948	0.423679	0	1	-0.488802	0.606802	0	1	-0.233202	0.346705	0	1	-0.749101	0.333223	0	0.499215	-0.735122	0.544275	1
FBgn0015575	alpha-Est7	-0.39238	0.212847	0	0.578774	-0.189713	0.275307	0	1	-1.68947	0.307356	-1	1.60211e-06	-0.830466	0.295827	-1	0.045353	-1.82162	0.504333	-1	0.0408953	-0.666753	0.267431	0	0.236031	-0.857173	0.277078	-1	0.0405309	-1.63266	0.321353	6.56074e-10
FBgn0015576	alpha-Est8	0.590481	0.21537	0	0.300736	0.182263	0.26899	0	1	0.542057	0.34621	0	0.790097	0.34215	0.309568	0	0.713472	0.436032	0.525172	0	1	0.288739	0.270059	0	1	0.0802079	0.32199	0	1	0.197276	0.394939	1
FBgn0015577	alpha-Est9	0.0683011	0.213375	0	1	-0.0354178	0.250901	0	1	-0.0389367	0.335136	0	0.979346	0.203927	0.323847	0	0.693996	0.179023	0.498484	0	1	0.0238322	0.280409	0	1	-0.0733514	0.261024	0	0.913472	-0.0101191	0.392375	1
FBgn0015582	dare	-0.0556468	0.263928	0	1	0.0138866	0.306714	0	1	0.199326	0.39336	0	1	0.509646	0.427476	0	1	-0.23368	0.585496	0	1	-0.181934	0.343633	0	1	0.42783	0.344882	0	1	0.282808	0.682872	1
FBgn0015589	Apc	-0.0496155	0.224838	0	1	-0.356488	0.274042	0	1	0.653885	0.367943	0	0.644178	1.01063	0.335586	1	0.0483386	0.286768	0.51519	0	1	0.295714	0.304986	0	1	0.385087	0.30945	0	1	1.2007	0.450223	0.198298
FBgn0015591	AstA	0.131867	0.258361	0	1	-0.0137895	0.269573	0	1	0.215526	0.298993	0	0.764533	0.673106	0.303407	0	0.114531	-0.179898	0.488927	0	1	0.315244	0.318904	0	1	0.228811	0.263325	0	0.727443	0.122719	0.366673	0.910987
FBgn0015600	toc	-0.302305	0.278206	0	1	0.0310363	0.309399	0	1	-0.604166	0.406519	0	1	0.601534	0.395006	0	1	-0.263903	0.566436	0	1	-0.324788	0.340743	0	1	-0.339911	0.347542	0	1	-0.799703	0.550592	0.84886
FBgn0015602	BEAF-32	0.165099	0.252751	0	1	0.116013	0.292062	0	1	-0.283416	0.379748	0	1	-0.142448	0.368678	0	1	0.269915	0.541093	0	1	0.0597091	0.323513	0	1	0.00747283	0.329775	0	1	-0.354944	0.399244	1
FBgn0015609	CadN	-0.0225614	0.205678	0	1	-0.0867402	0.237492	0	1	0.0028236	0.369101	0	1	-0.464185	0.484666	0	1	-0.120957	0.402681	0	1	-0.0458302	0.273823	0	1	0.012939	0.358525	0	1	0.448596	1.9396	1
FBgn0015614	CanB2	-0.0541897	0.222142	0	1	-0.0718492	0.258698	0	1	-0.0356423	0.320443	0	1	-0.358172	0.318145	0	0.549737	0.638835	0.528431	0	1	-0.0652509	0.304093	0	1	-0.314567	0.283748	0	0.900374	0.125406	0.429907	0.994482
FBgn0015615	SMC3	0.0119824	0.254099	0	1	0.0328289	0.308452	0	1	0.178007	0.388614	0	1	0.27755	0.412227	0	1	0.0329143	0.553503	0	1	0.0230031	0.325878	0	1	0.279419	0.349172	0	1	0.167221	0.532244	1
FBgn0015618	Cdk8	0.146433	0.293432	0	1	-0.0309337	0.319275	0	1	0.0594795	0.445895	0	1	-0.105664	0.484146	0	1	0.00380895	0.593898	0	1	0.347218	0.358563	0	1	0.182129	0.379937	0	1	0.254027	0.589131	1
FBgn0015621	Clp	0.249197	0.29493	0	1	0.0595399	0.315354	0	1	-0.0342636	0.490632	0	1	0.111354	0.486545	0	1	0.0694263	0.610326	0	1	0.0650924	0.345159	0	1	0.456401	0.411787	0	1	-0.106467	1.16335	1
FBgn0015622	Cnx99A	-0.72239	0.242584	-1	0.0523801	-0.313764	0.28235	0	1	0.0820147	0.361291	0	0.94989	0.205721	0.307893	0	0.675702	-0.679874	0.547485	0	1	-0.416812	0.304079	0	0.960888	-0.167996	0.284383	0	0.806723	0.538412	0.661231	0.84886
FBgn0015623	Cpr	0.113021	0.248026	0	1	-0.141327	0.268203	0	1	-0.0811377	0.410079	0	0.899029	0.606824	0.303049	0	0.157931	-0.695864	0.554038	0	1	-0.316571	0.335595	0	1	-0.0276163	0.330613	0	0.928237	0.012573	0.786488	1
FBgn0015625	CycB3	0.119687	0.26185	0	1	-0.0151136	0.305692	0	1	-0.63294	0.494128	0	1	-0.704907	0.513757	0	1	0.695698	0.613686	0	1	0.252606	0.343356	0	1	0.145795	0.413619	0	1	-1.00475	1.63887	1
FBgn0015663	Dot	-0.397146	0.267124	0	1	-0.200784	0.268625	0	1	-0.183776	0.357088	0	1	-0.832818	0.340865	0	0.114109	0.0706	0.521235	0	1	-0.368947	0.29948	0	1	-0.730858	0.276983	0	0.338123	-0.0112189	0.508345	1
FBgn0015664	Dref	0.0545018	0.234702	0	1	0.0103611	0.282721	0	1	0.32262	0.364987	0	1	0.0657923	0.346851	0	1	0.101703	0.520591	0	1	-0.0500339	0.325796	0	1	0.123036	0.304271	0	1	0.352105	0.409772	1
FBgn0015714	Cyp6a17	0.402696	0.287887	0	1	0.140165	0.299608	0	1	0.444604	0.342913	0	0.492203	-0.365623	0.356068	0	0.519458	-0.375262	0.530722	0	1	-0.0399056	0.32315	0	1	-0.546946	0.354079	0	0.445037	0.344344	0.754507	0.811293
FBgn0015721	ktub	0.222249	0.291021	0	1	0.121227	0.260834	0	1	0.124748	0.466584	0	1	0.543989	0.512695	0	1	-0.433634	0.578244	0	1	0.0279009	0.358734	0	1	-0.0184325	0.417361	0	1	-0.373027	1.21359	1
FBgn0015737	Hmu	0.0817462	0.236788	0	1	0.278609	0.295349	0	1	0.283608	0.369987	0	1	0.473601	0.305197	0	0.39835	-0.30807	0.517814	0	1	0.10601	0.330095	0	1	0.0545457	0.27674	0	1	-0.0904633	0.54046	1
FBgn0015754	Lis-1	0.0387209	0.194548	0	1	-0.184064	0.256631	0	1	-0.0759646	0.316041	0	0.928996	-0.0347765	0.295706	0	0.910693	0.202378	0.500492	0	1	-0.0342518	0.294124	0	1	-0.137746	0.262836	0	0.896487	0.139916	0.337224	1
FBgn0015756	RpL9	0.0171361	0.178255	0	1	-0.152586	0.244166	0	1	-0.860021	0.306931	-1	0.0518919	-1.02083	0.288794	-1	0.00678311	-0.534652	0.485026	0	1	-0.0754899	0.283529	0	1	-0.564452	0.265734	0	0.252237	-0.689356	0.387229	0.151974
FBgn0015765	p38a	-0.0633898	0.242125	0	1	0.0507494	0.26815	0	1	0.53282	0.316014	0	0.332703	-0.0856616	0.293637	0	0.832436	0.440022	0.502557	0	1	0.298628	0.285689	0	1	0.195657	0.276724	0	0.771059	0.475578	0.448027	0.915857
FBgn0015766	Msr-110	-0.0653073	0.284632	0	1	0.333826	0.315448	0	1	0.322898	0.445209	0	1	0.468283	0.387603	0	0.546677	-0.5541	0.519707	0	1	0.432037	0.356647	0	1	0.158457	0.336017	0	1	0.0351089	0.981891	1
FBgn0015772	Nak	-0.064588	0.191821	0	1	0.0468889	0.243393	0	1	-0.00812764	0.293325	0	1	0.477918	0.300858	0	0.277159	0.356426	0.493032	0	1	-0.167246	0.294541	0	1	0.0104941	0.275956	0	1	-0.0967182	0.340852	0.764338
FBgn0015773	NetA	0.0649229	0.266681	0	1	-0.00826909	0.302665	0	1	0.571777	0.422904	0	1	0.881801	0.358659	0	0.231777	0.0883504	0.534784	0	1	-0.281719	0.361692	0	1	0.344985	0.339804	0	1	0.799454	0.794924	1
FBgn0015774	NetB	0.0835052	0.297719	0	1	-0.240307	0.319056	0	1	-0.138625	0.464914	0	1	-0.282911	0.465317	0	1	0.472863	0.613766	0	1	-0.140229	0.364818	0	1	-0.299494	0.39939	0	1	0.328792	0.873857	1
FBgn0015776	nrv1	-0.201631	0.205981	0	1	0.178722	0.238825	0	1	-0.319138	0.306696	0	0.589608	0.0263383	0.283338	0	0.829653	0.0243962	0.494244	0	1	-0.348866	0.286804	0	0.977586	-0.450996	0.252228	0	0.35875	-0.598435	0.375797	0.744808
FBgn0015777	nrv2	-0.266079	0.291216	0	1	-0.0921729	0.311605	0	1	0.137645	0.442959	0	1	-0.517474	0.432895	0	1	0.290605	0.571238	0	1	0.0440359	0.361387	0	1	-0.333093	0.37336	0	1	0.346324	0.747678	1
FBgn0015778	rin	-0.227846	0.253652	0	1	-0.0142238	0.265746	0	1	0.0675475	0.31671	0	0.894762	0.0898557	0.291636	0	0.82768	0.347801	0.530196	0	1	-0.144209	0.272999	0	1	-0.135092	0.299804	0	0.916949	0.336723	0.446963	0.92268
FBgn0015781	P5cr	-0.156293	0.256987	0	1	0.045465	0.309684	0	1	-0.262824	0.395059	0	1	0.153294	0.36578	0	1	-0.747595	0.571903	0	1	0.0402215	0.358691	0	1	-0.0678839	0.340205	0	1	-0.31394	0.670728	1
FBgn0015789	Rab10	-0.224409	0.207963	0	1	-0.135473	0.245545	0	1	0.0497548	0.315968	0	0.917918	-0.239959	0.283958	0	0.563835	0.390623	0.490427	0	1	0.130019	0.270156	0	1	-0.0468119	0.255346	0	0.902094	0.212252	0.374044	0.948126
FBgn0015790	Rab11	0.080916	0.201919	0	1	-0.0595099	0.251211	0	1	0.209185	0.2976	0	0.769566	-0.229203	0.287791	0	0.58315	0.273211	0.482638	0	1	0.1706	0.268148	0	1	0.0759197	0.249485	0	0.872667	0.232915	0.347606	0.957214
FBgn0015791	Rab14	0.0893098	0.211146	0	1	0.00512755	0.265903	0	1	0.312402	0.354172	0	1	-0.0355528	0.314941	0	1	0.445273	0.513018	0	1	0.16273	0.304881	0	1	-0.00401084	0.273429	0	1	0.39669	0.426832	1
FBgn0015793	Rab19	-0.0683043	0.25168	0	1	0.126712	0.296912	0	1	-0.181882	0.385883	0	1	-0.507738	0.390486	0	0.932611	0.292982	0.557132	0	1	0.182545	0.313613	0	1	-0.497924	0.335276	0	0.914083	-0.437821	0.561578	1
FBgn0015794	Rab18	-0.215814	0.222023	0	1	0.0885795	0.273685	0	1	-0.0291832	0.323368	0	0.965314	-0.322958	0.317479	0	0.524066	-0.189699	0.503626	0	1	0.421161	0.275498	0	0.89366	-0.262848	0.269046	0	0.760719	-0.161004	0.397397	0.704253
FBgn0015795	Rab7	-0.00407463	0.189316	0	1	0.0950769	0.257929	0	1	-0.181103	0.317148	0	0.813988	-0.0624885	0.297009	0	0.821674	0.237818	0.514029	0	1	0.0930838	0.293488	0	1	-0.222592	0.25854	0	0.730425	-0.324829	0.477925	1
FBgn0015797	Rab6	0.0171615	0.204724	0	1	0.0250135	0.242558	0	1	0.588062	0.292671	0	0.207368	0.0767598	0.280515	0	0.764592	0.128932	0.483736	0	1	0.365665	0.249942	0	0.910189	0.446976	0.275978	0	0.4512	0.520394	0.237894	0.127063
FBgn0015799	Rbf	0.0269445	0.292957	0	1	0.0690075	0.319677	0	1	0.297064	0.440578	0	1	0.336289	0.456927	0	1	0.0575422	0.582746	0	1	-0.0966559	0.361397	0	1	0.474255	0.365192	0	1	0.547484	0.84871	1
FBgn0015801	Reg-5	0.107708	0.295298	0	1	0.118506	0.318677	0	1	-0.0360426	0.479467	0	1	-0.52085	0.505797	0	1	-0.509075	0.613739	0	1	0.171703	0.365108	0	1	0.0903777	0.403227	0	1	-0.339899	0.865265	1
FBgn0015803	RtGEF	0.144754	0.267872	0	1	-0.0729082	0.2932	0	1	0.468862	0.391923	0	1	0.742875	0.355188	0	0.865943	0.0556738	0.520104	0	1	0.265676	0.315472	0	1	0.212641	0.316809	0	1	0.781889	0.51695	1
FBgn0015805	HDAC1	-0.150017	0.254085	0	1	0.23485	0.274106	0	1	0.1529	0.396351	0	1	-0.041162	0.347401	0	1	0.0540502	0.543048	0	1	-0.0517409	0.332428	0	1	0.312869	0.328468	0	1	-0.198368	0.554596	1
FBgn0015808	ScpX	-0.0246199	0.253634	0	1	0.135708	0.307602	0	1	0.215969	0.401707	0	1	0.549212	0.37701	0	0.403943	0.153297	0.551924	0	1	0.205405	0.361511	0	1	0.251368	0.333287	0	1	0.123795	0.845528	1
FBgn0015818	Spx	0.250536	0.289178	0	1	0.413213	0.319317	0	1	0.439871	0.46184	0	1	0.308418	0.473812	0	1	-0.114007	0.610735	0	1	0.260482	0.363784	0	1	0.408993	0.397103	0	1	-0.244512	1.00248	1
FBgn0015828	TfIIEalpha	0.060265	0.294545	0	1	0.0823812	0.312247	0	1	0.221291	0.493343	0	1	0.63349	0.501567	0	1	0.0139239	0.616633	0	1	0.12368	0.354462	0	1	0.883323	0.407556	0	1	0.251925	1.28915	1
FBgn0015829	TfIIEbeta	-0.0799855	0.269335	0	1	0.0199657	0.302382	0	1	-0.297555	0.411867	0	1	-0.358544	0.412709	0	1	0.175951	0.569816	0	1	0.0392038	0.3367	0	1	0.0187095	0.346484	0	1	-0.238442	0.57726	1
FBgn0015834	eIF3i	0.000912049	0.200856	0	1	-0.0561519	0.248628	0	1	-0.284446	0.297933	0	0.657823	-0.12016	0.281461	0	0.776924	-0.383725	0.515979	0	1	0.0670037	0.252431	0	1	0.00659213	0.268472	0	1	-0.338879	0.305687	0.816655
FBgn0015838	Vang	-0.262671	0.277472	0	1	0.0276818	0.312375	0	1	0.142064	0.4177	0	1	0.337137	0.411068	0	1	0.361501	0.558272	0	1	-0.0343903	0.347677	0	1	-0.00717979	0.367821	0	1	0.241279	0.536665	1
FBgn0015872	Drip	-0.0924592	0.209224	0	1	0.190697	0.2443	0	1	-0.381512	0.316415	0	0.549849	-0.109831	0.317291	0	0.738989	-0.54855	0.493775	0	1	-0.471516	0.313437	0	0.899291	-0.699631	0.2822	0	0.146097	-0.596103	0.438478	0.570253
FBgn0015903	apt	-0.0251698	0.236495	0	1	-0.255329	0.272746	0	1	0.181907	0.353855	0	1	0.121288	0.334065	0	0.928886	0.0783929	0.514744	0	1	-0.303847	0.299382	0	1	0.0455103	0.297252	0	1	0.452416	0.329052	1
FBgn0015904	ara	0.149188	0.276145	0	1	0.154785	0.27266	0	1	0.120187	0.494517	0	1	0.25329	0.502173	0	1	0.0791949	0.611477	0	1	-0.264657	0.349631	0	1	0.108236	0.415697	0	1	-0.248949	1.18498	1
FBgn0015905	ast	0.0481572	0.276283	0	1	0.117633	0.317955	0	1	-0.333211	0.455064	0	1	0.359764	0.447713	0	1	-0.245763	0.59541	0	1	-0.314153	0.353832	0	1	0.107477	0.382322	0	1	-0.694802	0.637132	1
FBgn0015919	caup	-0.072434	0.288308	0	1	0.138442	0.312318	0	1	0.141038	0.485891	0	1	0.197799	0.514086	0	1	-0.228635	0.614807	0	1	0.0380955	0.365207	0	1	-0.172162	0.408268	0	1	-0.0849288	0.992206	1
FBgn0015924	crq	0.0176723	0.214011	0	1	0.0457611	0.265035	0	1	-0.133432	0.325015	0	0.882035	-0.104799	0.287252	0	0.689191	0.649912	0.503359	0	1	-0.00646289	0.281758	0	1	-0.159937	0.273153	0	0.807508	-0.197219	0.414548	0.915857
FBgn0015925	csul	-0.0280871	0.273718	0	1	0.237807	0.306183	0	1	-0.216125	0.40473	0	1	-0.0445245	0.404312	0	1	0.144014	0.558368	0	1	-0.162397	0.335526	0	1	0.282363	0.346166	0	1	-0.767751	0.447624	1
FBgn0015926	dah	0.17417	0.138979	0	1	-0.0891474	0.153546	0	1	-0.136797	0.424853	0	1	-0.43863	0.475346	0	1	0.420682	0.473812	0	1	0.00608996	0.211107	0	1	-0.228224	0.296024	0	1	1.10041	2.81209	1
FBgn0015929	dpa	0.0847872	0.297681	0	1	0.0287848	0.307409	0	1	0.00855272	0.483615	0	1	-0.200322	0.503433	0	1	0.168145	0.60856	0	1	0.574557	0.358393	0	1	0.406051	0.414665	0	1	0.0529221	1.15909	1
FBgn0015949	hrg	-0.0554249	0.217747	0	1	-0.136034	0.259973	0	1	0.107531	0.325509	0	1	0.0932673	0.300189	0	1	-0.247428	0.497792	0	1	-0.0739765	0.284509	0	1	-0.0772424	0.280008	0	1	0.284469	0.308069	1
FBgn0016013	Faa	0.43037	0.29173	0	1	0.236461	0.293467	0	1	-0.882547	0.487403	0	0.829877	-0.274966	0.506853	0	1	-0.323163	0.604562	0	1	0.374869	0.357875	0	1	-0.201988	0.416021	0	1	-2.36874	1.00295	1
FBgn0016031	lama	0.314895	0.214338	0	1	-0.147607	0.260549	0	1	0.208004	0.358583	0	1	0.241242	0.353618	0	0.986703	0.0353593	0.521273	0	1	-0.0763321	0.282671	0	1	-0.253185	0.315686	0	1	0.248265	0.420435	1
FBgn0016032	lbm	0.132099	0.297514	0	1	-0.0707525	0.312736	0	1	0.607825	0.480072	0	1	-0.0161007	0.505907	0	1	0.114973	0.605555	0	1	0.30579	0.363376	0	1	-0.105444	0.398923	0	1	1.43903	0.738132	1
FBgn0016034	mael	0.141429	0.286833	0	1	-0.135734	0.301791	0	1	-0.272684	0.493424	0	1	-1.39283	0.502316	0	0.259758	0.817818	0.612227	0	1	0.125001	0.353451	0	1	-0.0870333	0.415128	0	1	-0.150992	1.26304	1
FBgn0016038	Vsp37A	0.248205	0.24138	0	1	0.264009	0.283981	0	1	-0.0870815	0.351601	0	1	-0.362668	0.360042	0	1	0.255984	0.52919	0	1	0.253621	0.305663	0	1	-0.101648	0.294801	0	1	-0.463379	0.374412	1
FBgn0016041	Tom40	-0.168853	0.264236	0	1	0.0361232	0.295568	0	1	-0.03499	0.35239	0	1	0.0695118	0.365098	0	1	-0.444476	0.518092	0	1	-0.476004	0.3012	0	0.970584	-0.00159139	0.305013	0	1	0.141053	0.514281	1
FBgn0016053	pgc	-0.0236501	0.238095	0	1	-0.0967388	0.286049	0	1	-0.176906	0.339506	0	1	-0.309237	0.372965	0	0.740706	0.112812	0.547778	0	1	0.165177	0.338031	0	1	-0.0641694	0.307368	0	1	-0.0685427	0.489639	1
FBgn0016054	phr6-4	-0.47714	0.290192	0	1	-0.12951	0.311281	0	1	0.352351	0.481986	0	1	-0.622433	0.502834	0	1	-0.242686	0.615534	0	1	-0.0943261	0.363663	0	1	0.0352383	0.417336	0	1	0.739457	0.90198	1
FBgn0016059	Sema1b	0.0408864	0.222889	0	1	-0.159649	0.275326	0	1	0.489845	0.322432	0	0.795311	-0.113444	0.329766	0	1	0.695562	0.515754	0	1	-0.116366	0.296087	0	1	0.220317	0.301669	0	1	0.741704	0.400443	0.816655
FBgn0016061	side	-0.140185	0.199452	0	1	-0.0751936	0.197617	0	1	0.384086	0.403233	0	1	0.170625	0.461091	0	1	0.176382	0.457397	0	1	-0.0126524	0.24357	0	1	0.22366	0.389278	0	1	2.55719	2.01422	1
FBgn0016070	smg	0.2964	0.267296	0	1	-0.135528	0.308006	0	1	-0.561716	0.417552	0	0.96301	-0.895022	0.42807	0	0.199929	0.829552	0.523596	0	1	-0.0677868	0.323216	0	1	-0.181732	0.303832	0	1	-0.5579	0.811755	1
FBgn0016075	vkg	0.225301	0.261106	0	1	0.108993	0.179537	0	1	0.0244064	0.474793	0	1	-0.296249	0.467524	0	1	-0.113222	0.582679	0	1	-0.134493	0.277476	0	1	-0.013906	0.36106	0	1	-0.86099	1.7535	1
FBgn0016076	vri	-0.194809	0.245535	0	1	-0.028023	0.303634	0	1	0.187402	0.413338	0	1	0.887028	0.348224	0	0.117191	-0.0554789	0.537469	0	1	-0.227764	0.333382	0	1	-0.450364	0.321776	0	0.786217	0.324496	0.622115	0.972296
FBgn0016078	wun	-0.065351	0.204258	0	1	-0.525052	0.243769	0	0.482855	-0.442692	0.314529	0	0.469229	-0.80491	0.305648	-1	0.0643227	-0.00226143	0.497578	0	1	-0.292668	0.278444	0	1	-0.632843	0.273506	0	0.239567	0.110138	0.369543	0.60833
FBgn0016080	xmas-1	0.134854	0.266495	0	1	0.136248	0.227106	0	1	0.0750115	0.451793	0	1	0.422008	0.47608	0	1	0.0193805	0.555768	0	1	-0.0668683	0.282783	0	1	-0.38661	0.383827	0	1	-0.243667	1.74129	1
FBgn0016081	fry	0.199661	0.219225	0	1	-0.0932931	0.255224	0	1	0.274506	0.337822	0	1	0.793153	0.305293	1	0.0809651	-0.0855403	0.506181	0	1	0.229156	0.315517	0	1	0.488153	0.306284	0	0.862675	0.393936	0.418877	1
FBgn0016119	ATPsynCF6	-0.0112846	0.210597	0	1	-0.211014	0.273115	0	1	-0.278859	0.320186	0	0.699698	-0.968648	0.300444	-1	0.0170619	-0.172698	0.477955	0	1	0.198256	0.270468	0	1	-0.161457	0.26497	0	0.828101	-0.0895543	0.430877	0.382952
FBgn0016120	ATPsynD	0.0820319	0.208603	0	1	-0.127605	0.274384	0	1	-0.0760061	0.297532	0	0.942273	-0.549624	0.284217	0	0.196867	-0.381284	0.486184	0	1	0.246898	0.269273	0	1	0.0433279	0.254961	0	0.951574	-0.0286767	0.392256	0.649033
FBgn0016122	Acer	0.274319	0.262384	0	1	-0.00152607	0.296248	0	1	-0.439103	0.384679	0	1	0.0698545	0.389236	0	1	0.0133777	0.549849	0	1	-0.173356	0.328355	0	1	-0.310577	0.328572	0	1	-0.54447	0.451655	1
FBgn0016123	Alp4	-0.444974	0.297452	0	1	0.551806	0.317211	0	1	0.489178	0.494551	0	1	1.061	0.481282	0	0.757033	-0.350356	0.614666	0	1	-0.390204	0.362092	0	1	0.572694	0.392386	0	1	-0.298236	1.2609	1
FBgn0016126	CaMKI	-0.0578401	0.225188	0	1	-0.165839	0.284136	0	1	-0.283775	0.346234	0	1	-0.205834	0.310355	0	0.831279	0.496696	0.559634	0	1	-0.362767	0.331863	0	1	-0.401567	0.297107	0	1	-0.0596673	0.611784	1
FBgn0016131	Cdk4	-0.0988773	0.269623	0	1	-0.045431	0.306	0	1	-0.351806	0.413403	0	1	-0.285661	0.401831	0	1	-0.0569768	0.572454	0	1	0.039449	0.336707	0	1	0.0599332	0.344944	0	1	-0.224372	0.453301	1
FBgn0016641	PTP-ER	0.194697	0.290181	0	1	-0.126082	0.319155	0	1	-0.291041	0.432416	0	1	0.234257	0.50002	0	1	-0.292381	0.585353	0	1	-0.305775	0.3586	0	1	-0.18065	0.376511	0	1	-0.103781	0.815254	1
FBgn0016650	Lgr1	0.149863	0.293431	0	1	0.964589	0.31436	0	0.266949	0.47151	0.467761	0	1	0.515581	0.504722	0	1	0.393312	0.584949	0	1	0.120128	0.364981	0	1	0.378092	0.415211	0	1	-1.81701	1.13521	1
FBgn0016672	Ipp	-0.0152514	0.288748	0	1	0.142897	0.318795	0	1	0.209464	0.480443	0	1	0.599045	0.495316	0	1	-0.444443	0.616675	0	1	0.214921	0.360369	0	1	0.149631	0.414162	0	1	0.0403266	1.12274	1
FBgn0016675	Lectin-galC1	0.228697	0.272364	0	1	-0.128298	0.243894	0	1	-0.719514	0.477921	0	1	-0.366941	0.510622	0	1	0.544966	0.553756	0	1	-0.011146	0.326526	0	1	0.154941	0.288693	0	1	-1.20477	1.99289	1
FBgn0016684	NaPi-T	-0.381129	0.284626	0	1	0.112489	0.216908	0	1	0.085047	0.436251	0	1	1.10385	0.490999	0	0.557716	-1.64294	0.594256	0	1	-0.193711	0.354183	0	1	-0.746433	0.376602	0	0.82221	-0.913237	1.14631	0.628925
FBgn0016685	Nlp	0.370031	0.219438	0	0.708845	0.194308	0.251979	0	1	0.117085	0.320953	0	0.882035	-0.427781	0.303602	0	0.335055	0.386163	0.494622	0	1	0.235916	0.258209	0	1	0.241809	0.265231	0	0.738196	-0.145058	0.356056	0.516839
FBgn0016687	Nurf-38	-0.028553	0.199613	0	1	-0.274251	0.235735	0	1	0.0819213	0.307642	0	0.936331	-0.942919	0.281129	-1	0.0105772	0.133005	0.47877	0	1	0.0793748	0.265875	0	1	-0.187313	0.254403	0	0.765337	0.459057	0.30625	0.0249024
FBgn0016691	ATPsynO	0.0262665	0.200981	0	1	-0.127122	0.265731	0	1	-0.12172	0.281219	0	0.827835	-0.436423	0.272945	0	0.286328	-0.332049	0.488308	0	1	0.254236	0.270277	0	1	-0.00534649	0.256118	0	0.954181	-0.0492119	0.350881	0.704036
FBgn0016693	Past1	0.0264396	0.21075	0	1	0.00521722	0.272342	0	1	0.605059	0.341324	0	0.286168	0.435004	0.299147	0	0.321888	0.1566	0.497688	0	1	0.339243	0.304171	0	1	0.291761	0.287581	0	0.745964	0.580585	0.429623	0.997479
FBgn0016694	Pdp1	0.0100995	0.201594	0	1	-0.195695	0.243387	0	1	-0.4773	0.309551	0	0.412387	-0.046613	0.30326	0	0.895848	0.394174	0.527306	0	1	-0.71855	0.308701	0	0.336045	-0.527748	0.287793	0	0.371123	-0.180912	0.507532	0.477965
FBgn0016696	Pitslre	-0.0188251	0.221106	0	1	0.172345	0.266255	0	1	-0.0965163	0.343746	0	1	0.370454	0.305246	0	0.647619	-0.152622	0.512847	0	1	-0.342794	0.281895	0	1	-0.0296502	0.291891	0	1	-0.317022	0.383138	1
FBgn0016697	Prosalpha5	0.300371	0.243606	0	1	0.101218	0.281532	0	1	0.350444	0.345101	0	1	0.804935	0.31791	0	0.119564	0.115859	0.532252	0	1	0.301604	0.33872	0	1	0.624744	0.318469	0	0.625217	0.169599	0.566982	1
FBgn0016698	Ptpa	0.213761	0.28822	0	1	0.174603	0.316196	0	1	0.77006	0.44468	0	1	-0.295509	0.459794	0	1	0.105319	0.592836	0	1	0.0436372	0.358572	0	1	0.434132	0.368993	0	1	0.724943	0.564408	1
FBgn0016701	Rab4	-0.0406015	0.215775	0	1	0.155068	0.259767	0	1	-0.0890105	0.343416	0	1	-0.476973	0.309244	0	0.39835	0.216944	0.537266	0	1	-0.0966161	0.302695	0	1	-0.215278	0.282336	0	1	-0.190547	0.443699	1
FBgn0016715	Reg-2	0.788819	0.214933	1	0.0163782	0.0848182	0.265537	0	1	-1.00839	0.378645	0	0.207368	0.0364165	0.308859	0	1	-0.450507	0.540246	0	1	-0.237848	0.312305	0	1	0.0268471	0.307737	0	1	-1.20291	0.442995	0.00207003
FBgn0016726	RpL29	-0.097938	0.186279	0	1	0.0301684	0.224225	0	1	-0.641187	0.2924	0	0.170343	-0.987038	0.309288	-1	0.0172038	-0.418877	0.512606	0	1	-0.157689	0.27436	0	1	-0.795921	0.30887	0	0.132036	-0.695702	0.493736	0.521987
FBgn0016754	sba	-0.235083	0.289544	0	1	0.0289777	0.307203	0	1	0.287595	0.430643	0	1	0.840065	0.421333	0	1	-0.397707	0.548005	0	1	-0.0807514	0.35301	0	1	0.0854302	0.344591	0	1	0.469035	0.74286	1
FBgn0016756	Usp47	0.0807073	0.24984	0	1	0.0642324	0.303809	0	1	0.305813	0.404651	0	1	1.04647	0.32554	1	0.0238716	-0.174995	0.542376	0	1	0.0631648	0.338496	0	1	0.353064	0.337192	0	0.854146	0.311321	0.773586	1
FBgn0016762	angel	0.338283	0.286904	0	1	-0.090734	0.318712	0	1	0.04396	0.449614	0	1	-0.378984	0.452799	0	1	0.240169	0.601766	0	1	0.432328	0.354203	0	1	0.403406	0.389112	0	1	0.161266	0.616748	1
FBgn0016794	dos	0.353406	0.287689	0	1	-0.202696	0.317926	0	1	0.639476	0.468289	0	1	0.170061	0.450983	0	1	0.0862229	0.569444	0	1	0.278043	0.356936	0	1	0.368031	0.366697	0	1	1.40685	0.799424	1
FBgn0016797	fz2	-0.093781	0.258086	0	1	-0.258051	0.292839	0	1	0.315083	0.381143	0	1	-0.180773	0.37621	0	1	0.598594	0.54513	0	1	-0.304724	0.32813	0	1	-0.371704	0.326296	0	1	0.802441	0.522656	1
FBgn0016917	Stat92E	0.107416	0.18102	0	1	-0.134273	0.238323	0	1	-0.0344269	0.286134	0	0.962612	0.00350698	0.268711	0	0.903148	0.317474	0.501336	0	1	-0.17408	0.28854	0	1	-0.367875	0.251217	0	0.518007	0.130617	0.357481	0.84886
FBgn0016920	nompC	0.254595	0.268143	0	1	-0.208208	0.284866	0	1	0.0732312	0.476812	0	1	-0.555279	0.504829	0	1	0.183231	0.605842	0	1	-0.445481	0.362468	0	1	-0.352862	0.41657	0	1	1.19712	1.24064	1
FBgn0016926	Pino	0.184835	0.221345	0	1	0.0243611	0.288056	0	1	0.249256	0.357923	0	0.751742	0.424855	0.285095	0	0.33912	-0.310057	0.5186	0	1	0.142411	0.308406	0	1	0.145578	0.271052	0	0.820123	0.267583	0.499918	1
FBgn0016930	Dyrk2	0.268717	0.230073	0	1	-0.325122	0.279148	0	1	-0.235718	0.339133	0	1	0.0906414	0.358346	0	1	-0.112947	0.526191	0	1	-0.332889	0.316384	0	1	-0.196079	0.299756	0	1	0.128908	0.328326	0.900429
FBgn0016970	l(2)k10201	-0.0661938	0.297088	0	1	0.17391	0.316294	0	1	0.151089	0.476616	0	1	-0.526467	0.484133	0	1	0.493176	0.607249	0	1	-0.176848	0.363944	0	1	-1.05046	0.411337	0	0.346136	-0.227711	1.14215	1
FBgn0016975	stnB	0.0617835	0.270279	0	1	-0.269562	0.262419	0	1	0.128477	0.426861	0	1	0.26833	0.494928	0	1	-0.253583	0.538391	0	1	-0.0689366	0.326145	0	1	-0.054365	0.404327	0	1	1.90525	1.41384	1
FBgn0016976	stnA	0.0617835	0.270279	0	1	-0.269562	0.262419	0	1	0.128477	0.426861	0	1	0.26833	0.494928	0	1	-0.253583	0.538391	0	1	-0.0689366	0.326145	0	1	-0.054365	0.404327	0	1	1.90525	1.41384	1
FBgn0016977	spen	-0.201877	0.208253	0	1	-0.402067	0.274892	0	1	-0.0515897	0.311096	0	0.953123	-0.194194	0.294973	0	0.609532	0.198469	0.517461	0	1	-0.129879	0.325292	0	1	-0.120254	0.281868	0	0.847546	0.433612	0.506961	1
FBgn0016978	snRNP-U1-70K	-0.179672	0.297766	0	1	0.148537	0.312883	0	1	0.185849	0.473089	0	1	0.267508	0.503029	0	1	-0.163102	0.611008	0	1	0.231519	0.365343	0	1	-0.245769	0.414357	0	1	0.171926	0.752316	1
FBgn0016983	smid	-0.136548	0.226224	0	1	0.100997	0.273692	0	1	0.0874485	0.360043	0	1	0.283861	0.361511	0	0.716156	0.01421	0.533919	0	1	-0.162512	0.299881	0	1	0.323712	0.321892	0	1	-0.13709	0.455142	1
FBgn0016984	sktl	0.0696642	0.276356	0	1	0.203553	0.292185	0	1	0.460173	0.431067	0	1	1.29275	0.387575	1	0.0225152	-0.141095	0.585915	0	1	0.224347	0.357595	0	1	0.513371	0.350973	0	0.688577	0.313681	1.02075	1
FBgn0017414	cag	-0.106234	0.297424	0	1	-0.147021	0.319431	0	1	-0.23599	0.479145	0	1	-0.333946	0.472444	0	1	0.695639	0.595334	0	1	-0.246358	0.363244	0	1	-0.323481	0.393403	0	1	-0.162296	0.775801	1
FBgn0017418	ari-1	-0.160532	0.22323	0	1	-0.00781511	0.257881	0	1	-0.224683	0.329343	0	1	-0.161894	0.345458	0	0.894156	-0.0344516	0.513042	0	1	-0.303283	0.312158	0	1	-0.195069	0.288353	0	1	-0.203937	0.441181	1
FBgn0017424	asRNA:CR11538	0.14881	0.163484	0	1	0.130462	0.191986	0	1	0.4328	0.317585	0	1	-0.123944	0.331391	0	1	0.0552805	0.252139	0	1	0.194573	0.249905	0	1	0.327566	0.260831	0	1	3.06251	2.6558	1
FBgn0017429	CG5989	-0.0928062	0.25311	0	1	-0.021047	0.287724	0	1	0.0183054	0.379011	0	1	0.675361	0.391844	0	1	-0.244629	0.594103	0	1	-0.269964	0.340019	0	1	0.277655	0.337339	0	1	-0.022812	0.664962	1
FBgn0017430	Nelf-E	0.13888	0.290159	0	1	0.105529	0.312483	0	1	-0.444294	0.42134	0	1	-0.467888	0.441507	0	1	0.481127	0.591008	0	1	0.00107306	0.345504	0	1	-0.354698	0.377172	0	1	-0.529473	0.548581	1
FBgn0017448	CG2187	0.107912	0.295835	0	1	0.0219648	0.314621	0	1	-0.0847967	0.448863	0	1	-0.390647	0.509196	0	1	-0.861937	0.616664	0	1	-0.0517403	0.354586	0	1	-0.351282	0.394163	0	1	-0.39806	0.99361	1
FBgn0017456	Ubc84D	-0.119111	0.2187	0	1	-0.0965874	0.186239	0	1	-0.352727	0.328822	0	1	0.00830986	0.401866	0	1	-0.282722	0.408908	0	1	-0.0408025	0.174313	0	1	0.120263	0.360193	0	1	-2.12766	2.56504	1
FBgn0017457	U2af38	0.236095	0.254844	0	1	0.311545	0.289442	0	1	0.0667794	0.367396	0	1	-0.0112064	0.36362	0	1	-0.210786	0.533917	0	1	-0.0433321	0.318476	0	1	0.078379	0.321962	0	1	-0.26065	0.367391	1
FBgn0017482	T3dh	-0.00593476	0.213101	0	1	-0.147312	0.270814	0	1	0.0186645	0.336553	0	1	-0.0998123	0.3269	0	1	-0.141797	0.530948	0	1	-0.119593	0.296356	0	1	-0.0450984	0.289947	0	1	0.220878	0.346195	1
FBgn0017545	RpS3A	0.00939507	0.213262	0	1	-0.190578	0.250485	0	1	-0.892942	0.365294	0	0.102558	-0.843486	0.288972	-1	0.0308997	0.102254	0.521728	0	1	-0.232364	0.313905	0	1	-0.829318	0.28602	-1	0.0633484	-0.769727	0.599184	0.680616
FBgn0017550	Rga	-0.210263	0.291606	0	1	-0.0454988	0.317048	0	1	0.180666	0.426399	0	1	0.830185	0.41393	0	1	-0.0820891	0.5765	0	1	-0.0466828	0.359425	0	1	0.201382	0.367053	0	1	0.42059	0.921782	1
FBgn0017551	Rca1	-0.129984	0.296558	0	1	0.00238427	0.31694	0	1	-0.237856	0.477838	0	1	-0.139753	0.509248	0	1	0.0874036	0.614097	0	1	0.3224	0.364764	0	1	0.674183	0.417352	0	1	-0.415675	1.12267	1
FBgn0017558	Pdk	0.673144	0.198758	1	0.0246464	0.0254685	0.253457	0	1	-0.799393	0.324613	-1	0.0943116	0.435385	0.301611	0	0.323708	-0.114349	0.507979	0	1	-0.486279	0.315379	0	0.89366	-0.127255	0.272951	0	0.840901	-1.06574	0.413711	0.00339949
FBgn0017561	Ork1	0.0589731	0.297774	0	1	0.0963724	0.302753	0	1	-0.479725	0.493089	0	1	0.501179	0.505967	0	1	-0.342004	0.613833	0	1	-0.414704	0.346461	0	1	-0.678089	0.416879	0	1	-1.11327	1.21517	1
FBgn0017566	ND-75	0.107852	0.260874	0	1	0.211694	0.309058	0	1	0.325588	0.446811	0	1	0.579669	0.370105	0	1	-0.29812	0.567279	0	1	0.0279355	0.365313	0	1	-0.31046	0.359869	0	1	0.102645	0.978196	1
FBgn0017567	ND-23	0.0340382	0.229013	0	1	0.0123653	0.261742	0	1	-0.378204	0.33688	0	0.587626	-0.832148	0.328286	-1	0.0773566	-0.226576	0.495762	0	1	0.219337	0.25352	0	1	-0.263391	0.278109	0	0.690067	-0.445418	0.47206	0.610628
FBgn0017572	Mo25	-0.0728839	0.200855	0	1	-0.0698538	0.253575	0	1	0.305545	0.312707	0	1	0.192725	0.309277	0	0.805817	0.0903483	0.500709	0	1	-0.286204	0.275652	0	1	0.0956621	0.27932	0	0.865286	0.381816	0.281627	1
FBgn0017577	Mcm5	0.198138	0.286246	0	1	-0.126514	0.295196	0	1	-0.278579	0.475187	0	1	-0.550789	0.511449	0	1	0.646649	0.606765	0	1	0.198296	0.34859	0	1	0.164014	0.416797	0	1	0.0367641	1.32978	1
FBgn0017578	Max	-0.514606	0.23673	0	0.782488	-0.0986441	0.26922	0	1	-0.426354	0.36873	0	1	-0.547664	0.361227	0	0.407624	0.0740106	0.551224	0	1	-0.317954	0.315029	0	1	-0.301056	0.29154	0	1	-0.222916	0.498308	1
FBgn0017579	RpL14	0.0193122	0.198038	0	1	-0.042034	0.247288	0	1	-0.513058	0.28828	0	0.284003	-0.750316	0.286974	-1	0.0617769	-0.475836	0.476797	0	1	0.0708711	0.246254	0	1	-0.429871	0.252809	0	0.401265	-0.574993	0.325259	0.111817
FBgn0017581	Lk6	-0.0955867	0.249631	0	1	-0.0416483	0.267478	0	1	-0.214142	0.324233	0	0.793291	0.497259	0.303073	0	0.261719	-0.395838	0.47805	0	1	-0.490236	0.261246	0	0.651316	-0.138902	0.260133	0	0.820123	-0.0571837	0.474319	0.55269
FBgn0017590	klg	-0.0117101	0.146033	0	1	-0.0347422	0.122376	0	1	0.28829	0.413036	0	1	-0.0576361	0.220621	0	1	-0.0428295	0.555618	0	1	-0.0762965	0.200536	0	1	-0.324311	0.32424	0	1	1.91533	2.56349	1
FBgn0019624	COX5A	0.160318	0.183922	0	1	0.00959094	0.267119	0	1	-0.0174409	0.283764	0	0.946905	-0.580032	0.281708	0	0.145751	-0.531462	0.496957	0	1	0.38893	0.311357	0	0.970584	0.106405	0.259777	0	0.928237	-0.0722649	0.43307	0.453691
FBgn0019637	Atu	0.0345463	0.286022	0	1	0.0510685	0.281956	0	1	0.390452	0.48243	0	1	1.09417	0.513996	0	1	-0.16849	0.616711	0	1	0.0883804	0.319389	0	1	0.680244	0.413933	0	1	1.06953	1.49661	1
FBgn0019643	AANAT1	-0.463429	0.198083	0	0.268569	0.427268	0.230641	0	0.724154	-0.38459	0.278823	0	0.469229	0.24607	0.270729	0	0.568535	-0.404801	0.50421	0	1	-0.345491	0.251737	0	0.94674	0.0200612	0.280157	0	0.931262	-0.94423	0.349868	0.0672543
FBgn0019644	ATPsynB	0.0627492	0.190226	0	1	0.0435751	0.282516	0	1	-0.105257	0.299268	0	0.884386	-0.0609795	0.266626	0	0.813375	-0.495993	0.525705	0	1	0.30433	0.308218	0	1	0.0736591	0.294597	0	0.888945	-0.190727	0.536305	1
FBgn0019662	qm	-0.0675502	0.213098	0	1	-0.125594	0.252728	0	1	0.270827	0.305139	0	0.65593	0.00425628	0.293572	0	0.902671	0.140009	0.505115	0	1	-0.109428	0.300234	0	1	-0.0912213	0.283582	0	0.870351	0.424179	0.37088	1
FBgn0019686	lok	0.188059	0.265308	0	1	-0.0217713	0.312409	0	1	-0.632254	0.432903	0	1	-1.19782	0.425055	0	0.119489	0.390731	0.569727	0	1	-0.232023	0.332394	0	1	-0.267215	0.338584	0	1	-0.835479	0.710254	0.893677
FBgn0019830	colt	-0.00574876	0.242414	0	1	-0.168865	0.299509	0	1	-0.418486	0.37368	0	1	-0.153814	0.312494	0	0.682811	-0.946703	0.568903	0	1	-0.236748	0.334823	0	1	-0.104619	0.328125	0	1	-0.216141	0.776507	1
FBgn0019890	Smg5	0.00274183	0.21104	0	1	-0.109213	0.263594	0	1	-0.00103032	0.31745	0	1	0.78927	0.328968	0	0.114109	0.186909	0.503875	0	1	0.0827913	0.280557	0	1	0.30435	0.286236	0	0.920707	0.0168583	0.278609	0.158817
FBgn0019925	Surf4	-0.247303	0.205573	0	1	-0.115585	0.242427	0	1	-0.27661	0.297804	0	0.644178	-0.61885	0.288928	0	0.129492	-0.331623	0.480351	0	1	-0.272056	0.261148	0	1	-0.423089	0.25616	0	0.411495	-0.167916	0.303629	0.948243
FBgn0019928	Ser8	-1.14157	0.288075	-1	0.0125947	-0.728871	0.317217	0	1	1.03136	0.440838	0	0.65593	-1.96208	0.4292	-1	0.00307903	2.85541	0.529957	1	1.82238e-05	1.67845	0.327053	1	0.00028152	1.8728	0.375559	1	0.000181818	2.6938	0.828981	6.05905e-15
FBgn0019929	Ser7	0.024362	0.235341	0	1	-0.149381	0.148607	0	1	0.433941	0.437074	0	1	-0.145341	0.257993	0	1	0.0552805	0.252139	0	1	-0.148928	0.218042	0	1	0.311398	0.30061	0	1	5.0902	2.39116	1
FBgn0019932	SamDC	-0.0202265	0.2534	0	1	0.0254464	0.301215	0	1	-0.162702	0.398367	0	1	-1.02037	0.382547	0	0.396313	0.336734	0.574003	0	1	-0.290394	0.331152	0	1	-0.503555	0.34971	0	0.914083	-0.0613921	0.666151	1
FBgn0019936	RpS20	-0.0278818	0.198221	0	1	-0.144031	0.240771	0	1	-0.571377	0.331066	0	0.305464	-0.931885	0.281291	-1	0.0148834	-0.237193	0.480581	0	1	0.23446	0.258992	0	1	-0.335032	0.273204	0	0.6046	-0.447513	0.409335	0.257827
FBgn0019938	RpI1	0.238629	0.252593	0	1	0.15217	0.292255	0	1	-0.447552	0.374423	0	1	-0.00127237	0.351351	0	1	-0.161385	0.539804	0	1	-0.371724	0.314202	0	1	-0.254876	0.323341	0	1	-0.816976	0.453127	1
FBgn0019949	Cdk9	-0.349741	0.275798	0	1	0.177216	0.306391	0	1	-0.017528	0.389572	0	1	-0.24399	0.386163	0	1	-0.263496	0.567394	0	1	0.253541	0.345001	0	1	0.267232	0.359985	0	1	-0.367952	0.482815	1
FBgn0019952	Orct	-0.526086	0.279205	0	1	-0.0752913	0.315656	0	1	0.391393	0.456852	0	1	-0.0141446	0.434179	0	1	-0.7917	0.588969	0	1	-0.0825687	0.364671	0	1	-0.139509	0.367311	0	1	0.635968	0.889378	1
FBgn0019957	ND-42	-0.0160358	0.198743	0	1	0.0299265	0.268619	0	1	0.0564616	0.306209	0	0.92564	0.0488853	0.282682	0	0.796165	-0.356782	0.527549	0	1	0.049855	0.290607	0	1	0.190937	0.289154	0	0.786217	-0.0487896	0.464546	1
FBgn0019960	Mitofilin	0.0701125	0.25891	0	1	0.145765	0.306158	0	1	0.212601	0.423295	0	1	0.646431	0.34132	0	0.264801	-0.462912	0.537882	0	1	0.0422977	0.358275	0	1	-0.00419632	0.321198	0	1	0.131775	0.776532	1
FBgn0019968	Khc-73	0.142551	0.208534	0	1	-0.287754	0.265328	0	1	0.436615	0.314547	0	0.946905	0.336855	0.318916	0	0.617617	0.289922	0.5065	0	1	0.309509	0.277705	0	1	0.124855	0.270873	0	1	0.806576	0.294268	0.682316
FBgn0019972	Drice	0.0147728	0.252161	0	1	0.597831	0.278073	0	1	0.843479	0.363204	0	0.469229	1.27575	0.35052	1	0.0105392	0.462288	0.549471	0	1	0.376791	0.331249	0	1	0.430854	0.324642	0	0.956589	0.171616	0.6162	1
FBgn0019982	Gs1l	-0.0834256	0.270484	0	1	0.0767385	0.312537	0	1	0.826591	0.426121	0	0.723468	0.148285	0.397004	0	1	0.668754	0.567385	0	1	0.405859	0.363728	0	1	0.356113	0.363477	0	1	0.961092	0.860197	1
FBgn0019985	mGluR	0.105243	0.140416	0	1	-0.0558415	0.153707	0	1	0.0682467	0.306063	0	1	-0.389479	0.448359	0	1	0.174805	0.470212	0	1	-0.0439417	0.186328	0	1	0.0238943	0.227905	0	1	1.7307	2.72341	1
FBgn0019990	Gcn2	0.205298	0.254809	0	1	0.270722	0.30943	0	1	-0.531916	0.39193	0	1	0.38977	0.392831	0	1	-0.0464761	0.561598	0	1	0.107819	0.318206	0	1	-0.082843	0.339174	0	1	-1.06045	0.419221	0.816655
FBgn0020018	Ppox	0.433989	0.25676	0	1	-0.209565	0.302998	0	1	0.173977	0.392494	0	1	-0.138065	0.39718	0	1	-0.245789	0.551609	0	1	-0.108823	0.339279	0	1	0.155248	0.332499	0	1	0.477634	0.441574	1
FBgn0020224	Cbl	-0.0214627	0.208268	0	1	-0.375835	0.253695	0	1	0.0271728	0.305324	0	0.965314	-0.284855	0.30818	0	0.644746	0.177776	0.496258	0	1	-0.216877	0.307387	0	1	0.0498905	0.274837	0	1	0.476746	0.31652	1
FBgn0020235	ATPsyngamma	0.0926666	0.210947	0	1	-0.00142248	0.284493	0	1	0.228821	0.335041	0	0.776276	0.184217	0.293613	0	0.694581	-0.463919	0.547125	0	1	0.214228	0.314813	0	1	0.232834	0.309013	0	0.757887	0.256072	0.657764	1
FBgn0020236	ATPCL	0.153836	0.252749	0	1	0.236055	0.272445	0	1	0.156973	0.384523	0	0.882035	0.397642	0.34368	0	0.395593	-0.446532	0.516882	0	1	0.0327367	0.300761	0	1	0.14252	0.277869	0	0.899009	-0.0487752	0.546488	1
FBgn0020238	14-3-3epsilon	0.124036	0.173683	0	1	0.0218194	0.24052	0	1	0.559971	0.278649	0	0.221702	-0.0256482	0.2807	0	0.873368	0.490247	0.492488	0	1	0.166852	0.286096	0	1	0.301954	0.276096	0	0.61553	0.689305	0.363908	0.764338
FBgn0020248	stet	0.156132	0.229427	0	1	0.019953	0.273202	0	1	0.0907166	0.482391	0	1	-0.894936	0.509562	0	1	0.225428	0.539213	0	1	-0.0270917	0.302053	0	1	-0.0605096	0.340172	0	1	-0.0111931	1.92439	1
FBgn0020249	stck	0.126436	0.223945	0	1	-0.0162673	0.261457	0	1	-0.0747592	0.314851	0	0.946905	-0.272146	0.303215	0	0.572394	-0.154799	0.496217	0	1	0.274488	0.279379	0	1	0.171838	0.269672	0	0.790206	-0.0844463	0.336641	0.872544
FBgn0020251	sfl	0.111134	0.261099	0	1	-0.0578982	0.282531	0	1	0.346147	0.349207	0	1	0.144675	0.342738	0	0.915674	0.265894	0.545482	0	1	-0.201757	0.304221	0	1	-0.219321	0.317041	0	1	0.481652	0.456234	1
FBgn0020255	Ran	0.110751	0.206066	0	1	0.0947834	0.243122	0	1	0.0369918	0.301372	0	0.960494	-0.378719	0.286383	0	0.400828	0.176425	0.492426	0	1	-0.0935956	0.264167	0	1	0.0287634	0.258296	0	0.905869	-0.0584641	0.362621	0.991484
FBgn0020257	Ppa	-0.356453	0.246545	0	1	-0.0888657	0.279759	0	1	0.223019	0.38485	0	1	0.121382	0.387625	0	1	-0.0292152	0.539658	0	1	-0.24742	0.291629	0	1	-0.235534	0.320194	0	1	0.589336	0.472799	1
FBgn0020258	ppk	0.0431408	0.231882	0	1	-0.0305672	0.170507	0	1	-0.187555	0.40797	0	1	-0.166746	0.483626	0	1	0.108831	0.442419	0	1	0.153035	0.297921	0	1	-0.360967	0.348835	0	1	-0.43534	1.99091	1
FBgn0020261	pcm	-0.162048	0.295757	0	1	0.179909	0.319693	0	1	-0.00260285	0.473848	0	1	0.170614	0.476921	0	1	-0.308194	0.589828	0	1	-0.118594	0.365248	0	1	0.199897	0.400071	0	1	-0.166337	0.809398	1
FBgn0020270	mre11	-0.147118	0.272265	0	1	-0.0558616	0.318448	0	1	0.0380877	0.415317	0	1	0.578663	0.44259	0	1	-0.538339	0.557952	0	1	0.27546	0.364372	0	1	0.295026	0.372314	0	1	0.224892	0.713033	1
FBgn0020272	mst	0.0261064	0.294775	0	1	0.0765373	0.317977	0	1	0.488156	0.489904	0	1	0.550625	0.505374	0	1	-0.0338625	0.616734	0	1	0.145446	0.365322	0	1	0.745968	0.414445	0	1	0.749854	0.981709	1
FBgn0020278	loco	0.0842643	0.264369	0	1	0.0472881	0.307228	0	1	0.284998	0.433514	0	1	1.43698	0.395948	1	0.0523586	0.0678367	0.601062	0	1	0.116113	0.361414	0	1	0.556752	0.350565	0	0.861571	0.290125	0.997003	1
FBgn0020279	lig	0.0333866	0.262562	0	1	0.287435	0.282905	0	1	0.352749	0.413332	0	1	0.501852	0.361792	0	1	-0.393306	0.534666	0	1	0.105609	0.343623	0	1	0.160414	0.309384	0	1	0.175974	0.535732	1
FBgn0020294	ko	-0.28853	0.296734	0	1	-0.283284	0.31969	0	1	-0.0621012	0.463973	0	1	0.44656	0.449873	0	1	0.539093	0.613358	0	1	0.0555795	0.351037	0	1	-0.168058	0.400301	0	1	0.410307	0.714964	1
FBgn0020299	stumps	-0.125173	0.283887	0	1	-0.249518	0.319564	0	1	0.325731	0.447074	0	1	0.962126	0.469678	0	0.724405	-0.223727	0.585556	0	1	-0.0326708	0.361872	0	1	0.194878	0.373746	0	1	0.794012	0.663526	1
FBgn0020300	geko	0.27422	0.291801	0	1	0.138484	0.289154	0	1	-0.0621069	0.494512	0	1	-0.809261	0.51421	0	1	0.472618	0.616734	0	1	0.023808	0.358486	0	1	-0.221481	0.417285	0	1	-0.338479	1.01382	1
FBgn0020304	drongo	0.11611	0.268659	0	1	-0.0864999	0.281078	0	1	0.41258	0.350837	0	1	0.571758	0.339705	0	0.343277	0.0852695	0.509134	0	1	0.138119	0.302922	0	1	0.0332617	0.327207	0	1	0.725903	0.498356	1
FBgn0020305	dbe	0.0414714	0.283682	0	1	0.508402	0.3073	0	1	-0.0579911	0.401578	0	1	0.122078	0.408803	0	1	-0.498722	0.569031	0	1	0.0813109	0.32606	0	1	0.0216542	0.347532	0	1	-0.655439	0.526505	1
FBgn0020306	dom	0.00556075	0.240263	0	1	-0.0240144	0.27901	0	1	-0.391112	0.355886	0	1	0.312904	0.307386	0	0.598973	-0.399858	0.506535	0	1	-0.489995	0.295892	0	1	-0.12914	0.285423	0	1	-0.385416	0.484091	1
FBgn0020307	dve	0.0112394	0.23238	0	1	0.0891223	0.271356	0	1	9.36349e-05	0.358338	0	1	-0.115349	0.332316	0	0.938782	0.123329	0.527228	0	1	-0.272843	0.298375	0	1	-0.329272	0.296613	0	0.900374	-0.0406049	0.375941	1
FBgn0020309	crol	-0.0186343	0.209936	0	1	-0.0806963	0.256404	0	1	-0.0747203	0.318526	0	0.904425	0.0990967	0.332991	0	0.755979	0.38023	0.517775	0	1	-0.212319	0.30356	0	1	-0.235073	0.288499	0	0.769538	0.10671	0.465452	1
FBgn0020312	Tmtc3	-0.312367	0.276102	0	1	-0.0574308	0.317738	0	1	0.229221	0.429215	0	1	0.157932	0.410944	0	1	0.272064	0.570246	0	1	0.126879	0.358277	0	1	0.14899	0.367576	0	1	0.337039	0.689361	1
FBgn0020369	Rpt6	0.162689	0.219187	0	1	0.06604	0.258315	0	1	0.173974	0.286176	0	0.800065	0.00179416	0.273732	0	0.964412	0.0107674	0.491596	0	1	0.260766	0.275845	0	1	0.320959	0.259261	0	0.602703	0.043151	0.284589	0.996128
FBgn0020370	TppII	0.190235	0.207676	0	1	-0.0266848	0.255272	0	1	0.0398841	0.304479	0	0.959552	0.10568	0.285006	0	0.728956	-0.14683	0.488543	0	1	-0.0483595	0.296134	0	1	-0.447919	0.312927	0	0.503215	0.0592976	0.417093	0.948243
FBgn0020372	TM4SF	0.0531073	0.240562	0	1	0.00404907	0.254943	0	1	-0.296916	0.477345	0	1	0.0720401	0.49825	0	1	0.357834	0.566259	0	1	-0.200274	0.343149	0	1	-0.261345	0.407153	0	1	-0.818869	1.29109	1
FBgn0020379	Rfx	0.226078	0.297773	0	1	-0.201695	0.316372	0	1	-0.47142	0.470141	0	1	0.415198	0.501076	0	1	-0.419596	0.61363	0	1	0.00604185	0.365341	0	1	-0.476102	0.410129	0	1	-0.147462	0.735855	1
FBgn0020381	Dredd	-0.101301	0.23359	0	1	0.128653	0.285223	0	1	0.225691	0.348611	0	1	0.28275	0.371346	0	1	-0.231102	0.543173	0	1	-0.0555396	0.299203	0	1	0.166006	0.316964	0	1	0.070271	0.395644	1
FBgn0020385	pug	0.134564	0.263075	0	1	0.123769	0.311553	0	1	-0.278057	0.411955	0	1	0.0965486	0.405856	0	1	-0.509228	0.554974	0	1	-0.221198	0.353163	0	1	-0.270784	0.358321	0	1	-0.557637	0.609146	1
FBgn0020386	Pdk1	0.0463851	0.220255	0	1	-0.39075	0.242794	0	0.937143	-0.464981	0.325325	0	0.425014	0.0173428	0.310395	0	0.845768	0.245664	0.501895	0	1	-0.314636	0.276261	0	1	-0.545721	0.268442	0	0.277055	0.110701	0.391396	0.511587
FBgn0020388	Gcn5	0.257027	0.267367	0	1	0.333722	0.31087	0	1	-0.159518	0.435192	0	1	1.0888	0.381064	0	0.284074	-0.519297	0.589404	0	1	0.530625	0.353669	0	1	0.276308	0.36938	0	1	-0.823963	0.753797	0.923114
FBgn0020389	Papss	-0.293346	0.294667	0	1	-0.147372	0.319672	0	1	0.305029	0.456085	0	1	-0.0829341	0.483666	0	1	0.0103149	0.58829	0	1	0.1887	0.364869	0	1	0.384761	0.398371	0	1	0.526492	0.741584	1
FBgn0020391	Nrk	0.329413	0.275886	0	1	-0.0148466	0.277939	0	1	0.229769	0.48864	0	1	-0.354392	0.502731	0	1	0.191096	0.580927	0	1	0.343597	0.352734	0	1	-0.165522	0.39976	0	1	0.77291	1.29548	1
FBgn0020392	Nmt	0.172064	0.227572	0	1	0.244299	0.267365	0	1	0.210448	0.323269	0	1	-0.209255	0.293279	0	0.794638	0.201225	0.505876	0	1	0.0680963	0.290299	0	1	0.346374	0.2811	0	1	-0.189669	0.321915	1
FBgn0020407	asun	0.309879	0.296978	0	1	-0.044438	0.319521	0	1	-0.12852	0.464605	0	1	0.105381	0.4937	0	1	-0.195413	0.616107	0	1	-0.0400143	0.365285	0	1	0.357508	0.409147	0	1	-0.134439	0.8053	1
FBgn0020412	JIL-1	-0.168432	0.240187	0	1	-0.0631325	0.276274	0	1	-0.00342106	0.343016	0	1	-0.133138	0.343656	0	0.939161	-0.051532	0.518906	0	1	-0.21722	0.317358	0	1	-0.128139	0.303105	0	1	0.0830957	0.384266	1
FBgn0020414	Idgf3	0.459088	0.24563	0	1	0.888887	0.254912	0	0.219264	-0.20365	0.327361	0	1	1.16548	0.332144	1	0.0116516	-0.430502	0.527484	0	1	0.624856	0.280742	0	0.55471	0.799395	0.308533	0	0.246834	-1.32033	0.462202	0.00818237
FBgn0020415	Idgf2	0.399674	0.284335	0	1	0.0926929	0.305837	0	1	-0.158136	0.406709	0	1	-0.445399	0.408585	0	1	0.380813	0.583735	0	1	0.231656	0.348446	0	1	0.393297	0.35579	0	1	-0.0568098	0.582502	1
FBgn0020416	Idgf1	0.48112	0.287248	0	1	0.184564	0.319301	0	1	-0.0108631	0.42732	0	1	-0.332643	0.446618	0	1	0.381899	0.606571	0	1	0.398913	0.32702	0	1	0.0558958	0.364312	0	1	-0.314716	0.672438	1
FBgn0020440	Fak	-0.0900661	0.235667	0	1	-0.079986	0.281291	0	1	0.0631381	0.359819	0	1	-0.24582	0.344333	0	0.794638	0.0350084	0.534164	0	1	-0.163684	0.309397	0	1	-0.0788635	0.298766	0	1	0.214255	0.396718	1
FBgn0020443	eRF3	-0.174944	0.21938	0	1	-0.0165525	0.2485	0	1	0.10756	0.309114	0	0.888642	0.127238	0.285874	0	0.653691	0.0912093	0.494151	0	1	-0.186974	0.264199	0	1	-0.293812	0.28292	0	0.649723	0.273946	0.310124	0.730396
FBgn0020445	E23	-0.0858518	0.294654	0	1	0.0802994	0.319364	0	1	-0.199303	0.450293	0	1	-0.383329	0.45572	0	1	0.218182	0.605487	0	1	-0.0686985	0.351165	0	1	-0.0808675	0.385622	0	1	-0.279973	0.71554	1
FBgn0020493	Dad	-0.0884054	0.269828	0	1	-0.0352817	0.287006	0	1	0.0352396	0.362177	0	1	0.39972	0.35389	0	1	-0.472879	0.524446	0	1	-0.175637	0.311524	0	1	-0.428419	0.316113	0	0.976568	0.161303	0.482378	1
FBgn0020496	CtBP	-0.0275154	0.268005	0	1	-0.176836	0.258385	0	1	0.204224	0.339922	0	0.773242	0.172989	0.302069	0	0.71656	0.200036	0.493542	0	1	-0.101649	0.262328	0	1	0.0574349	0.275246	0	0.931313	0.696752	0.385226	0.812819
FBgn0020497	emb	-0.164802	0.199173	0	1	-0.0922809	0.260022	0	1	-0.136359	0.309585	0	0.844977	-0.130732	0.281277	0	0.693996	0.313635	0.504575	0	1	-0.336154	0.294215	0	1	-0.18476	0.282655	0	0.786217	-0.0509376	0.390419	1
FBgn0020503	CLIP-190	0.0992366	0.201474	0	1	0.173579	0.257285	0	1	-0.362242	0.312915	0	0.542079	0.358851	0.284409	0	0.421827	-0.0961318	0.500017	0	1	-0.191981	0.30298	0	1	-0.150411	0.267133	0	0.800328	-0.628586	0.354427	0.657036
FBgn0020506	Amyrel	-0.577829	0.295984	0	1	-0.312253	0.319614	0	1	0.263067	0.477352	0	1	-0.277505	0.514046	0	1	-1.07709	0.549484	0	1	-0.727916	0.340524	0	1	-0.178926	0.385222	0	1	1.39477	1.28003	1
FBgn0020508	Ag5r2	0.155046	0.256924	0	1	-0.734521	0.246892	-1	0.0950402	-1.00391	0.288477	-1	0.00720782	-1.53695	0.290394	-1	9.25863e-06	-1.89459	0.501006	-1	0.011485	-0.380755	0.313739	0	0.978612	-0.263577	0.317384	0	0.737302	-0.307209	0.558382	0.00426552
FBgn0020510	Abi	0.0346652	0.260219	0	1	0.116824	0.303409	0	1	0.559604	0.391596	0	1	0.715949	0.365668	0	1	0.179579	0.513756	0	1	0.06694	0.334581	0	1	0.351357	0.347449	0	1	0.573549	0.597727	1
FBgn0020513	ade5	0.498961	0.28146	0	1	0.096642	0.304602	0	1	-0.135937	0.390808	0	1	0.565787	0.391929	0	0.804262	-0.227821	0.5987	0	1	-0.139018	0.343931	0	1	0.0223719	0.341894	0	1	-0.143975	0.671304	1
FBgn0020518	snoRNA:Me28S-G764	-0.127343	0.177889	0	1	0.00894562	0.139641	0	1	0.0107555	0.431883	0	1	0.311842	0.354686	0	1	-0.185852	0.474368	0	1	-0.0328155	0.23107	0	1	-0.463478	0.326355	0	1	0.373675	2.16151	1
FBgn0020521	pio	-0.0336433	0.297323	0	1	0.247804	0.318225	0	1	0.45333	0.490451	0	1	0.218032	0.502672	0	1	0.0839606	0.588383	0	1	-0.185543	0.36533	0	1	0.248868	0.401775	0	1	0.407681	1.09463	1
FBgn0020545	kraken	0.217962	0.252094	0	1	0.474627	0.300038	0	1	-0.436906	0.410816	0	1	1.17443	0.323105	1	0.00509685	-0.905956	0.556577	0	1	0.299385	0.329455	0	1	-0.0838909	0.300495	0	1	-1.35035	0.726804	0.22745
FBgn0020616	SA	0.0904487	0.249198	0	1	0.00713064	0.29831	0	1	-0.0944373	0.383317	0	1	-0.205969	0.379123	0	1	0.246152	0.532168	0	1	-0.0611769	0.316657	0	1	-0.0773818	0.314991	0	1	-0.210876	0.455138	1
FBgn0020618	Rack1	-0.0950622	0.228864	0	1	0.0854592	0.299231	0	1	-0.218009	0.40373	0	0.824295	0.435518	0.35159	0	0.409813	-0.818535	0.585634	0	1	-0.0480096	0.347193	0	1	0.193364	0.358724	0	0.848084	-0.429811	1.01002	0.994428
FBgn0020620	RN-tre	0.232935	0.215784	0	1	-0.103907	0.269853	0	1	0.0776264	0.321985	0	1	0.0140828	0.31789	0	1	0.0519331	0.509772	0	1	-0.128036	0.291607	0	1	0.0968207	0.305779	0	1	0.112861	0.301035	1
FBgn0020621	Pkn	0.0236558	0.196544	0	1	-0.303836	0.25803	0	1	0.378183	0.315115	0	0.537714	-0.0931886	0.313094	0	0.711827	0.938184	0.507221	0	0.669979	0.179374	0.292803	0	1	-0.13653	0.270438	0	0.900374	0.841695	0.428353	0.231432
FBgn0020622	Pi3K21B	-0.309003	0.226138	0	1	0.321922	0.283118	0	1	0.745715	0.325213	0	0.332676	0.593175	0.319772	0	0.280693	0.742809	0.533776	0	1	0.415765	0.304942	0	1	0.396473	0.326394	0	0.611514	0.469357	0.581996	0.950307
FBgn0020626	Osbp	-0.11485	0.270415	0	1	-0.0693173	0.309674	0	1	1.14748	0.412797	0	0.140878	0.582715	0.361442	0	0.351635	0.53152	0.509768	0	1	0.353513	0.356648	0	1	0.206384	0.311572	0	1	1.64368	0.677336	0.762802
FBgn0020633	Mcm7	-0.0855185	0.283423	0	1	0.133217	0.311461	0	1	0.36668	0.476927	0	1	-0.500147	0.508675	0	1	0.596699	0.607884	0	1	-0.211079	0.35489	0	1	0.402944	0.411487	0	1	0.299433	1.08528	1
FBgn0020647	KrT95D	0.277222	0.290683	0	1	0.189399	0.31894	0	1	0.0335432	0.464093	0	1	-0.163164	0.487437	0	1	0.514802	0.599012	0	1	-0.100141	0.361316	0	1	-0.160033	0.410766	0	1	-0.494469	0.706014	1
FBgn0020653	Trxr-1	0.594906	0.232176	0	0.127476	-0.0181309	0.28749	0	1	0.291767	0.407458	0	0.776276	0.715614	0.292195	1	0.0896051	-0.248906	0.555923	0	1	0.266342	0.353343	0	1	0.241685	0.308592	0	0.751673	0.27461	0.784973	1
FBgn0020655	ArfGAP1	0.0285679	0.264605	0	1	0.189938	0.319665	0	1	0.250899	0.46042	0	1	0.638042	0.380205	0	0.329856	-0.26217	0.567815	0	1	0.0232398	0.362018	0	1	0.221	0.34424	0	1	0.0623707	1.0264	1
FBgn0020660	eIF4B	0.050334	0.155053	0	1	-0.0629287	0.174678	0	1	-0.468254	0.408283	0	1	-0.0576361	0.220621	0	1	0.351201	0.445727	0	1	-0.066974	0.296475	0	1	0.154181	0.30547	0	1	-1.42031	2.68518	1
FBgn0020762	Atet	-0.157541	0.239471	0	1	-0.466552	0.290836	0	1	0.36613	0.334772	0	1	-0.228662	0.36745	0	0.847669	0.171584	0.502398	0	1	0.233019	0.300572	0	1	-0.0998091	0.287263	0	1	1.09467	0.485035	0.933939
FBgn0020764	Alas	-0.0378892	0.256742	0	1	0.175618	0.282288	0	1	0.472701	0.433557	0	1	0.977496	0.350766	1	0.060927	-0.10028	0.562081	0	1	0.0898854	0.357375	0	1	0.269253	0.350929	0	0.978382	0.148839	0.776542	1
FBgn0020767	Spred	-0.0128968	0.279771	0	1	-0.0951529	0.310599	0	1	0.372072	0.42052	0	1	0.0527378	0.412191	0	1	0.362647	0.560016	0	1	-0.160921	0.336557	0	1	0.064929	0.339157	0	1	0.953575	0.478281	1
FBgn0020880	CG7179	0.00879964	0.125808	0	1	-0.0236284	0.173809	0	1	-0.0783932	0.285438	0	1	-0.0660762	0.295122	0	1	-0.0314146	0.344845	0	1	-0.148269	0.265852	0	1	0.338041	0.306354	0	1	-1.54537	2.91105	1
FBgn0020887	Su(z)12	0.0144516	0.297407	0	1	0.0549604	0.31656	0	1	0.260756	0.469043	0	1	0.570462	0.481455	0	1	-0.17811	0.589011	0	1	0.13075	0.363708	0	1	0.272335	0.399766	0	1	0.547768	0.915925	1
FBgn0020906	Jon25Bi	0.387671	0.225019	0	0.681325	-0.5223	0.309293	0	0.869053	-3.05357	0.335112	-1	2.00266e-17	-0.494958	0.322868	0	0.30968	-3.83133	0.569808	-1	3.43886e-09	-0.834745	0.337527	0	0.269024	-0.513269	0.417002	0	0.570816	-3.05102	0.920274	1.89459e-07
FBgn0020907	Scp2	0.402023	0.288016	0	1	0.275811	0.309203	0	1	0.121936	0.47155	0	1	1.40372	0.512996	0	0.334033	0.513366	0.600534	0	1	-0.108164	0.350684	0	1	-0.126918	0.416474	0	1	-0.617033	1.435	1
FBgn0020909	Rtc1	0.0243616	0.275164	0	1	0.483196	0.313468	0	1	-0.0658934	0.420053	0	1	0.150543	0.424403	0	1	-0.199647	0.581931	0	1	-0.220367	0.3431	0	1	0.0693427	0.365776	0	1	-0.926457	0.514464	1
FBgn0020910	RpL3	-0.0648766	0.245311	0	1	0.0274354	0.298451	0	1	-0.215042	0.396574	0	0.787507	0.500468	0.360488	0	0.37809	-0.820189	0.584857	0	1	-0.0917966	0.346782	0	1	0.136297	0.358431	0	0.856164	-0.267713	1.01219	1
FBgn0020912	Ptx1	-0.0734648	0.275636	0	1	0.178835	0.313034	0	1	0.0588827	0.425208	0	1	0.560078	0.363991	0	1	-0.472687	0.529928	0	1	-0.810364	0.331818	0	0.89366	-0.641174	0.324636	0	0.762143	-0.0562144	0.666529	0.51268
FBgn0020930	Dgkepsilon	0.0555161	0.282432	0	1	0.164342	0.305721	0	1	-0.393621	0.363276	0	1	-0.0520058	0.387827	0	1	0.365389	0.553266	0	1	-0.0247787	0.356947	0	1	-0.546481	0.409453	0	1	-0.750323	0.913667	1
FBgn0021750	SerRS-m	-0.418977	0.295128	0	1	0.273826	0.319697	0	1	0.0993938	0.447688	0	1	0.423722	0.48215	0	1	0.0645825	0.602314	0	1	0.185906	0.361564	0	1	0.503861	0.403656	0	1	-0.337684	0.920469	1
FBgn0021760	chb	0.117264	0.210697	0	1	-0.00703186	0.260388	0	1	0.12428	0.315192	0	1	-0.0713114	0.315124	0	1	-0.129647	0.506533	0	1	-0.0741325	0.283795	0	1	-0.0912022	0.285586	0	1	0.0804491	0.265357	1
FBgn0021761	Nup154	-0.274415	0.244053	0	1	0.223945	0.281853	0	1	-0.489306	0.352583	0	0.946905	-0.539249	0.31967	0	0.342031	-0.138764	0.532944	0	1	-0.414341	0.293817	0	1	-0.166057	0.295778	0	1	-0.835437	0.406715	1
FBgn0021764	sdk	-0.0958267	0.27296	0	1	0.0333949	0.31163	0	1	0.0119266	0.394015	0	1	-0.524365	0.399278	0	1	0.302607	0.550656	0	1	-0.0357455	0.338373	0	1	0.0430665	0.369759	0	1	-0.181278	0.489691	1
FBgn0021765	scu	0.232377	0.244711	0	1	0.282289	0.312631	0	1	0.282505	0.391297	0	1	0.344117	0.348863	0	1	-0.171346	0.573991	0	1	0.339309	0.357305	0	1	0.360193	0.323871	0	1	-0.275989	0.744661	1
FBgn0021767	org-1	0.12925	0.297488	0	1	-0.123434	0.318828	0	1	0.222633	0.483548	0	1	0.549336	0.474313	0	1	0.078857	0.616159	0	1	-0.352088	0.364872	0	1	0.449656	0.404712	0	1	0.503014	0.740603	1
FBgn0021768	nudC	0.147666	0.249122	0	1	0.0419291	0.283601	0	1	0.0217132	0.405331	0	1	-0.16259	0.355746	0	1	0.21199	0.548041	0	1	0.0437878	0.343401	0	1	-0.0847913	0.324925	0	1	0.146119	0.517236	1
FBgn0021776	mira	0.221665	0.297469	0	1	0.0276046	0.313408	0	1	0.0401183	0.484696	0	1	0.760874	0.509078	0	1	-0.893942	0.616108	0	1	0.19308	0.353442	0	1	0.0670643	0.413462	0	1	0.118914	1.1397	1
FBgn0021795	Tapdelta	0.0233975	0.192485	0	1	-0.141704	0.276651	0	1	0.068258	0.297515	0	0.934019	-0.406018	0.282724	0	0.325496	-0.41337	0.520015	0	1	0.104509	0.293454	0	1	0.0279115	0.281551	0	0.922021	0.294239	0.425115	0.957107
FBgn0021796	Tor	-0.16477	0.268532	0	1	0.398086	0.318434	0	1	0.248166	0.450549	0	1	0.824283	0.429806	0	0.855772	-0.188996	0.580147	0	1	-0.0272333	0.358844	0	1	0.286871	0.359271	0	1	-0.347203	0.882766	1
FBgn0021800	Reph	-0.360938	0.290118	0	1	-0.152304	0.31964	0	1	-0.401506	0.439392	0	1	-0.00217525	0.424356	0	1	0.386483	0.584662	0	1	-0.275145	0.361645	0	1	-0.465224	0.378072	0	1	-0.158351	0.696655	1
FBgn0021814	Vps28	0.244488	0.227417	0	1	0.221775	0.279187	0	1	0.327952	0.31844	0	1	-0.0646456	0.309079	0	1	0.00361936	0.505416	0	1	0.761505	0.277497	0	0.225491	0.41164	0.286866	0	0.704628	0.0404679	0.329475	0.601198
FBgn0021818	cnk	0.0454544	0.28105	0	1	-0.163152	0.315914	0	1	0.0153006	0.436463	0	1	0.671891	0.428718	0	1	-0.614113	0.579497	0	1	-0.325385	0.364271	0	1	0.255398	0.364481	0	1	0.297477	0.783696	1
FBgn0021825	DCTN2-p50	-0.057145	0.266516	0	1	0.139193	0.302896	0	1	0.72073	0.392539	0	0.625979	0.897898	0.388371	0	0.173249	-0.259832	0.585242	0	1	0.121838	0.36167	0	1	0.56374	0.327105	0	0.625217	0.678845	0.906431	1
FBgn0021847	l(2)k14710	0.0150748	0.260672	0	1	-0.0655393	0.296993	0	1	0.133774	0.439718	0	1	0.325868	0.418151	0	1	-0.22541	0.561847	0	1	-0.135288	0.337466	0	1	0.23135	0.329893	0	1	0.357819	0.672824	1
FBgn0021856	l(2)k14505	0.0686696	0.265351	0	1	-0.0471767	0.279923	0	1	-0.0929494	0.348255	0	1	-0.407842	0.349722	0	0.566786	0.0910681	0.52505	0	1	0.230765	0.316593	0	1	0.0404042	0.297449	0	1	-0.0077451	0.49545	1
FBgn0021872	Xbp1	0.0607767	0.264205	0	1	0.248144	0.300104	0	1	0.172092	0.398312	0	0.848106	0.795081	0.27933	1	0.0416738	-0.553811	0.545921	0	1	0.0511846	0.344698	0	1	-0.0859985	0.306876	0	0.989063	-0.157146	0.789202	0.987134
FBgn0021874	Nle	-0.0380472	0.289941	0	1	0.167467	0.319411	0	1	0.336374	0.47652	0	1	0.51676	0.488815	0	1	-0.311697	0.616495	0	1	-0.378527	0.364496	0	1	-0.0746727	0.394979	0	1	0.216641	1.06105	1
FBgn0021875	Zfrp8	-0.124755	0.274156	0	1	0.343454	0.309226	0	1	-0.260523	0.424785	0	1	-0.200383	0.421587	0	1	-0.154346	0.581737	0	1	0.110658	0.353988	0	1	0.0155844	0.350581	0	1	-0.80254	0.499484	1
FBgn0021895	ytr	0.116343	0.269963	0	1	0.193436	0.307404	0	1	0.298885	0.38573	0	1	0.587235	0.344759	0	0.399092	-0.0133409	0.521797	0	1	-0.11154	0.313334	0	1	0.153641	0.31039	0	1	0.218272	0.542353	1
FBgn0021906	RFeSP	0.0567853	0.222627	0	1	0.360279	0.29497	0	1	0.0707509	0.367368	0	0.922239	0.142125	0.30604	0	0.647296	-0.502615	0.558359	0	1	0.463791	0.34319	0	0.960888	0.175539	0.298283	0	0.804743	-0.518985	0.719011	0.948243
FBgn0021944	Coprox	0.203475	0.278011	0	1	0.352113	0.310564	0	1	0.375516	0.425615	0	1	0.775128	0.37692	0	0.889466	-0.253201	0.557561	0	1	-0.0106769	0.361621	0	1	0.622366	0.358815	0	0.789629	0.0279746	0.899153	1
FBgn0021967	ND-PDSW	0.121019	0.204533	0	1	-0.111912	0.266976	0	1	-0.441836	0.339723	0	0.508157	-0.564507	0.283994	0	0.150699	-0.326178	0.483797	0	1	0.505557	0.297048	0	0.799764	-0.0405953	0.281889	0	0.913472	-0.317239	0.468037	0.478
FBgn0021979	l(2)k09913	-0.0980745	0.209314	0	1	0.116017	0.266207	0	1	-0.21559	0.314697	0	0.742528	0.251362	0.291551	0	0.587131	-0.674502	0.538393	0	1	0.0441917	0.287121	0	1	0.148569	0.287794	0	0.81454	-0.427701	0.532513	0.900478
FBgn0021995	Rs1	0.022082	0.285932	0	1	0.0508617	0.316128	0	1	-0.0735541	0.475133	0	1	1.14073	0.479764	0	0.451939	-0.7738	0.592881	0	1	-0.3603	0.365191	0	1	0.41671	0.394298	0	1	-0.0216177	1.1308	1
FBgn0022023	eIF3h	0.0921181	0.200576	0	1	0.0146702	0.23904	0	1	-0.0908487	0.302386	0	0.926766	-0.344751	0.267411	0	0.348075	-0.172026	0.486311	0	1	0.0908053	0.250577	0	1	-0.0235807	0.283511	0	1	-0.18918	0.311436	0.92268
FBgn0022027	Vps25	-0.0268429	0.271792	0	1	0.0376772	0.299976	0	1	0.0206558	0.37928	0	1	-0.127415	0.385835	0	1	0.29785	0.545582	0	1	0.498234	0.338663	0	1	0.3675	0.320506	0	1	-0.157431	0.397296	0.80287
FBgn0022029	l(2)k01209	-0.101791	0.229693	0	1	0.52496	0.271567	0	1	0.0130359	0.334586	0	1	-0.0771995	0.333767	0	1	-0.466435	0.523232	0	1	-0.102696	0.297306	0	1	-0.101611	0.29987	0	1	-0.634348	0.348102	0.35607
FBgn0022069	Nnp-1	-0.393991	0.258884	0	1	0.242936	0.300493	0	1	-0.0925822	0.386908	0	1	0.0254501	0.38249	0	1	-0.279036	0.582499	0	1	-0.16237	0.319519	0	1	0.103936	0.328224	0	1	-0.513624	0.606008	1
FBgn0022097	Vha36-1	0.0603322	0.217093	0	1	0.0749456	0.239829	0	1	-0.278023	0.319192	0	0.679627	-0.385823	0.282288	0	0.326255	-0.173669	0.476817	0	1	0.331371	0.249863	0	0.960888	-0.188301	0.245335	0	0.756308	-0.452248	0.339067	0.516839
FBgn0022153	l(2)k05819	-0.109251	0.21943	0	1	0.0324637	0.26236	0	1	0.343572	0.333195	0	1	0.144231	0.307394	0	0.949385	0.227997	0.504775	0	1	-0.0428835	0.294194	0	1	0.0131227	0.284392	0	1	0.293742	0.293661	1
FBgn0022160	Gpo-1	-0.244176	0.281236	0	1	0.166413	0.309708	0	1	1.27486	0.444856	0	0.123446	0.728507	0.373229	0	0.248024	0.781505	0.521526	0	1	0.751712	0.365274	0	0.687754	1.69348	0.330305	1	4.70587e-05	1.2866	0.895133	0.484366
FBgn0022213	Cse1	0.405	0.241735	0	1	0.220308	0.282563	0	1	0.173398	0.34914	0	1	-0.0814715	0.313192	0	1	0.585383	0.509829	0	1	-0.238914	0.285674	0	1	0.314581	0.28915	0	1	-0.157983	0.438588	1
FBgn0022224	ubl	0.248971	0.288492	0	1	-0.0178952	0.312998	0	1	-0.434981	0.465612	0	1	-0.0360199	0.496708	0	1	0.307664	0.612048	0	1	-0.0684096	0.355928	0	1	-0.461628	0.376552	0	1	-0.8672	1.52573	1
FBgn0022238	lolal	-0.0377143	0.195005	0	1	-0.0824656	0.268046	0	1	-0.209834	0.32214	0	0.797387	-0.168057	0.299574	0	0.651817	0.272196	0.521699	0	1	-0.220384	0.314158	0	1	-0.311551	0.284691	0	0.631158	-0.157154	0.492203	1
FBgn0022288	l(2)09851	0.125122	0.25252	0	1	0.353283	0.310848	0	1	-0.308494	0.384088	0	1	0.0403831	0.403524	0	1	-0.546076	0.553747	0	1	-0.319954	0.329814	0	1	0.0573443	0.323028	0	1	-1.00177	0.66088	1
FBgn0022338	dnk	0.076788	0.276368	0	1	-0.128426	0.314562	0	1	0.340311	0.423282	0	1	-0.868076	0.412515	0	0.385608	0.273898	0.545083	0	1	0.276312	0.347722	0	1	0.259741	0.355481	0	1	0.858379	0.678818	1
FBgn0022343	CG3760	0.029329	0.214824	0	1	0.204029	0.269517	0	1	-0.058187	0.304207	0	1	-0.0578331	0.290668	0	0.787557	-0.25863	0.504305	0	1	0.0788108	0.305071	0	1	0.300432	0.284008	0	0.922021	-0.363035	0.371616	1
FBgn0022344	CG10340	-0.0282778	0.23363	0	1	0.154293	0.263831	0	1	-0.125011	0.344526	0	1	-0.659303	0.326183	0	0.223262	-0.017752	0.502095	0	1	0.279642	0.286006	0	1	0.00991714	0.315167	0	1	-0.282936	0.45271	1
FBgn0022349	CG1910	-0.0431289	0.194872	0	1	-0.0463927	0.250229	0	1	0.206035	0.299905	0	0.741706	0.0101287	0.284829	0	0.794638	0.0656963	0.490601	0	1	-0.377509	0.273497	0	0.94459	-0.0879609	0.278477	0	0.856164	0.215468	0.242721	0.775931
FBgn0022355	Tsf1	-0.145604	0.238037	0	1	0.695205	0.282479	0	1	0.319364	0.454619	0	1	2.10724	0.506675	1	0.01191	0.195656	0.475076	0	1	0.09394	0.316526	0	1	0.499592	0.411523	0	1	-1.38052	1.55114	0.812819
FBgn0022359	Sodh-2	0.0963602	0.20314	0	1	0.0848732	0.138035	0	1	-0.0629857	0.385428	0	1	0.152254	0.366829	0	1	0.183134	0.53146	0	1	0.273782	0.246484	0	1	-0.0414897	0.349259	0	1	-1.92276	2.1872	1
FBgn0022361	Pur-alpha	-0.454876	0.238491	0	1	-0.0373165	0.285636	0	1	-0.10373	0.373554	0	1	-0.063019	0.335392	0	1	0.99641	0.5563	0	0.848943	-0.258409	0.327405	0	1	-0.430567	0.311146	0	0.916949	-0.0149927	0.67161	0.982978
FBgn0022382	Pka-R2	-0.371993	0.236617	0	0.889755	0.17382	0.271802	0	1	-0.234652	0.302001	0	0.71676	0.165482	0.291758	0	0.60705	0.125929	0.52533	0	1	-0.586999	0.293551	0	0.55471	-0.016762	0.278067	0	0.918529	-0.426825	0.478852	0.730396
FBgn0022699	D19B	0.0401043	0.278273	0	1	0.15698	0.299568	0	1	0.0503823	0.494533	0	1	0.792978	0.51295	0	1	-0.806302	0.615249	0	1	0.134502	0.347885	0	1	0.314147	0.414951	0	1	-0.124584	1.29	1
FBgn0022700	Cht4	0.102316	0.27427	0	1	-0.53747	0.294947	0	1	2.22112	0.358964	1	1.45905e-07	0.384609	0.412717	0	1	1.4266	0.548879	0	0.20368	0.244628	0.363842	0	1	0.818839	0.364106	0	0.376281	3.2819	0.8974	0.103749
FBgn0022702	Cht2	-0.692819	0.296723	0	0.566715	0.0638824	0.219921	0	1	0.210041	0.49417	0	1	-0.247792	0.514039	0	1	0.399079	0.614573	0	1	-0.239721	0.348142	0	1	-0.277741	0.416854	0	1	-0.414102	1.38579	1
FBgn0022709	Adk1	-0.01194	0.2433	0	1	-0.0253085	0.291863	0	1	0.0821347	0.383268	0	1	-0.0784856	0.361011	0	1	0.310408	0.547866	0	1	-0.024009	0.320186	0	1	-0.135249	0.321092	0	1	0.205641	0.357552	1
FBgn0022710	Ac13E	-0.32294	0.230265	0	1	-0.059537	0.269738	0	1	-0.203378	0.331202	0	1	-0.318163	0.343491	0	0.813375	0.181526	0.537708	0	1	-0.224415	0.295184	0	1	-0.266613	0.283041	0	1	-0.102463	0.453751	1
FBgn0022724	Taf8	-0.09744	0.297736	0	1	0.1559	0.319597	0	1	0.0954388	0.473666	0	1	0.0901647	0.480556	0	1	-0.470257	0.614031	0	1	0.331042	0.36367	0	1	0.483868	0.409269	0	1	-0.246148	0.697105	1
FBgn0022740	HLH54F	0.0910862	0.258389	0	1	-0.146457	0.290661	0	1	0.0936815	0.462266	0	1	-0.0261224	0.490408	0	1	0.460149	0.576158	0	1	0.0677167	0.327321	0	1	0.031708	0.405421	0	1	0.9698	1.39111	1
FBgn0022764	Sin3A	-0.00685579	0.211532	0	1	-0.057044	0.259625	0	1	-0.195301	0.318818	0	0.77798	-0.151585	0.297527	0	0.626933	-0.221148	0.50053	0	1	-0.239896	0.273133	0	1	-0.322768	0.273026	0	0.807872	-0.213999	0.294481	1
FBgn0022768	Pp2C1	-0.0807561	0.289144	0	1	-0.272267	0.318365	0	1	0.0387524	0.453427	0	1	0.077209	0.437723	0	1	-0.560466	0.592621	0	1	-0.159736	0.364978	0	1	-0.109494	0.389555	0	1	0.617541	0.893353	1
FBgn0022770	Peritrophin-A	0.237063	0.297765	0	1	0.13416	0.298873	0	1	-0.431733	0.488291	0	1	-0.153254	0.507636	0	1	0.0257598	0.616483	0	1	-0.181731	0.348379	0	1	0.063232	0.41715	0	1	-1.1176	1.15495	1
FBgn0022772	Orc1	-0.115241	0.287082	0	1	-0.203262	0.23557	0	1	-0.425795	0.494546	0	1	-0.412922	0.510576	0	1	0.0262664	0.613	0	1	0.051273	0.294494	0	1	-0.0177483	0.414838	0	1	0.744841	1.53031	1
FBgn0022774	Oat	-0.00496907	0.235011	0	1	0.0143669	0.159716	0	1	-0.118326	0.427572	0	1	0.172197	0.477885	0	1	-0.205059	0.490569	0	1	0.184616	0.191747	0	1	0.428324	0.34395	0	1	-0.584744	2.11192	1
FBgn0022786	Hira	-0.00627656	0.283806	0	1	0.234241	0.318612	0	1	0.0582692	0.450286	0	1	0.254922	0.443392	0	1	0.0864537	0.595601	0	1	0.0838312	0.357697	0	1	0.221401	0.376723	0	1	-0.411001	0.761049	1
FBgn0022787	Hel89B	-0.26678	0.25	0	1	-0.188371	0.291091	0	1	0.434674	0.366307	0	1	0.0810967	0.375847	0	1	0.588775	0.556115	0	1	0.0648311	0.319664	0	1	0.314853	0.323947	0	1	0.688683	0.502965	1
FBgn0022800	Cad96Ca	0.0324198	0.223252	0	1	0.0618313	0.191737	0	1	0.317897	0.3914	0	1	0.252334	0.419603	0	1	-0.119598	0.403557	0	1	0.00391832	0.269435	0	1	0.158729	0.352787	0	1	1.09348	1.96634	1
FBgn0022893	Df31	0.0823126	0.205327	0	1	-0.181263	0.277823	0	1	0.218682	0.346591	0	0.776276	-0.875077	0.304971	-1	0.0361228	0.734733	0.504482	0	1	-0.160827	0.283927	0	1	0.204537	0.281416	0	0.768652	0.618983	0.458568	0.104636
FBgn0022935	D19A	0.0060618	0.297767	0	1	0.116401	0.311278	0	1	0.285155	0.492745	0	1	0.59699	0.498405	0	1	-0.467404	0.610612	0	1	0.000400663	0.364874	0	1	-0.390617	0.409456	0	1	0.537171	1.17492	1
FBgn0022936	CycH	-0.0497536	0.288553	0	1	0.282919	0.309454	0	1	-0.0873436	0.41932	0	1	-0.29695	0.423902	0	1	0.331402	0.566886	0	1	-0.297028	0.345203	0	1	0.0964515	0.353778	0	1	-0.564225	0.558104	1
FBgn0022942	Cbp80	-0.0841806	0.235751	0	1	-0.0724103	0.286677	0	1	0.346169	0.370991	0	1	0.254208	0.367167	0	0.814765	-0.28832	0.531524	0	1	-0.133812	0.330957	0	1	0.3572	0.31736	0	1	0.570254	0.479737	1
FBgn0022943	Cbp20	-0.0515406	0.275788	0	1	0.0779123	0.306656	0	1	0.152323	0.416052	0	1	-0.347967	0.404342	0	1	-0.00831868	0.556706	0	1	0.223231	0.342362	0	1	0.0147757	0.338426	0	1	0.0384628	0.50816	1
FBgn0022959	yps	-0.187059	0.278581	0	1	0.318586	0.306049	0	1	0.0127235	0.382329	0	1	-0.0528562	0.400262	0	1	-0.0657976	0.531539	0	1	-0.164278	0.307848	0	1	-0.379602	0.354959	0	1	-0.0336667	0.551467	1
FBgn0022960	vimar	-0.172982	0.274127	0	1	-0.19998	0.304068	0	1	0.277622	0.390304	0	1	0.360452	0.396454	0	1	0.338635	0.539308	0	1	-0.264204	0.334437	0	1	0.203503	0.335831	0	1	0.684394	0.458501	1
FBgn0022981	rpk	0.303036	0.239518	0	1	0.0145482	0.281595	0	1	-0.0289159	0.494357	0	1	-1.09997	0.513345	0	0.778097	0.527355	0.586618	0	1	0.000672235	0.334624	0	1	0.0565327	0.408854	0	1	-0.0914286	1.7705	1
FBgn0022984	qkr58E-3	-0.0869927	0.235502	0	1	-0.0398266	0.268357	0	1	-0.283101	0.336365	0	1	-0.312508	0.336831	0	0.698209	0.268572	0.522941	0	1	-0.0275385	0.293131	0	1	-0.394423	0.289003	0	1	-0.28923	0.42596	1
FBgn0022985	qkr58E-2	0.021401	0.295009	0	1	0.23438	0.308197	0	1	-0.035378	0.420191	0	1	0.169859	0.402735	0	1	0.174907	0.552313	0	1	-0.123348	0.331441	0	1	0.00814006	0.353881	0	1	-0.1094	0.547967	1
FBgn0022986	qkr58E-1	0.162484	0.248558	0	1	0.100929	0.294588	0	1	0.21849	0.355948	0	1	-0.0203316	0.3361	0	1	-0.173976	0.529914	0	1	-0.303002	0.315982	0	1	0.0650459	0.311304	0	1	0.0580893	0.38914	1
FBgn0022987	qkr54B	0.000575319	0.278965	0	1	-0.202846	0.304834	0	1	0.0466889	0.380602	0	1	-0.122353	0.397304	0	1	0.60557	0.554006	0	1	-0.19758	0.31743	0	1	0.113177	0.340817	0	1	0.413559	0.522402	1
FBgn0023000	mth	-0.095552	0.259272	0	1	0.0531258	0.30389	0	1	0.0490286	0.389662	0	1	-0.383004	0.372245	0	1	0.479906	0.563496	0	1	0.0544252	0.32736	0	1	-0.110649	0.318101	0	1	0.0705158	0.58996	1
FBgn0023001	melt	0.251561	0.28007	0	1	0.0428541	0.30463	0	1	0.443769	0.390162	0	1	0.940766	0.400452	0	0.48135	0.0492948	0.585664	0	1	0.244576	0.346557	0	1	0.375395	0.367204	0	1	0.409852	0.642352	1
FBgn0023023	CRMP	0.106821	0.292085	0	1	-0.104138	0.298651	0	1	-0.00622606	0.490944	0	1	0.479361	0.50953	0	1	0.577754	0.616749	0	1	0.288071	0.360699	0	1	-0.136943	0.417218	0	1	0.355558	1.07368	1
FBgn0023076	Clk	-0.100603	0.248064	0	1	-0.087039	0.280263	0	1	-0.477774	0.345109	0	1	-0.383362	0.336783	0	0.579245	0.120673	0.527957	0	1	-0.413795	0.314173	0	1	-0.197681	0.303607	0	1	-0.361327	0.434509	1
FBgn0023081	gek	0.0897318	0.261576	0	1	-0.0688099	0.300056	0	1	-0.152181	0.380946	0	1	-0.303497	0.390759	0	1	0.467303	0.555675	0	1	0.0295158	0.329014	0	1	-0.21254	0.34034	0	1	-0.136305	0.418976	1
FBgn0023083	fray	-0.00821476	0.208697	0	1	-0.240633	0.250333	0	1	0.0880589	0.319051	0	0.917918	0.0279593	0.284797	0	0.918301	0.201035	0.497848	0	1	-0.107133	0.2903	0	1	-0.190362	0.260438	0	0.755636	0.3304	0.319847	1
FBgn0023090	dtr	0.0661872	0.184533	0	1	0.0620786	0.237979	0	1	0.0877576	0.277844	0	1	-0.107177	0.390288	0	1	0.0894266	0.504818	0	1	0.0123331	0.240019	0	1	0.0887563	0.308536	0	1	0.37418	2.26993	1
FBgn0023091	dimm	-0.0222586	0.169487	0	1	0.0251344	0.21244	0	1	-0.332749	0.378942	0	1	0.0417264	0.313242	0	1	0.454136	0.485548	0	1	-0.00525505	0.31275	0	1	-0.0835866	0.354459	0	1	-2.25795	2.29533	1
FBgn0023094	cyc	-0.351405	0.244593	0	1	-0.014109	0.297281	0	1	0.33247	0.365582	0	1	-0.00247591	0.395933	0	1	0.040316	0.56571	0	1	-0.202942	0.326711	0	1	0.300635	0.345012	0	1	0.367631	0.60284	1
FBgn0023095	caps	-0.147287	0.26665	0	1	-0.154215	0.285121	0	1	0.324606	0.376809	0	1	0.846825	0.319198	1	0.0807501	0.0204697	0.516582	0	1	0.161181	0.304676	0	1	0.144819	0.299527	0	1	0.76916	0.577207	0.935025
FBgn0023096	btv	-0.00530411	0.190837	0	1	-0.112115	0.217527	0	1	0.244921	0.321342	0	1	0.304488	0.351631	0	1	-0.116909	0.374581	0	1	-0.151435	0.174792	0	1	0.0290607	0.324171	0	1	2.76355	2.41542	1
FBgn0023097	bon	-0.104719	0.27192	0	1	0.226982	0.303994	0	1	0.0485948	0.384334	0	1	-0.12366	0.400537	0	1	0.290703	0.564346	0	1	-0.211325	0.335787	0	1	-0.678073	0.364618	0	0.738101	-0.234353	0.556801	1
FBgn0023129	aay	2.94046	0.207566	1	5.05192e-42	0.118088	0.272327	0	1	-1.24237	0.289937	-1	0.000398175	1.6395	0.277767	1	3.21084e-07	-0.217933	0.509702	0	1	0.123117	0.289765	0	1	1.0164	0.329499	1	0.0414201	-1.45263	0.472738	9.49461e-25
FBgn0023130	a6	0.155736	0.268673	0	1	-0.0338638	0.285191	0	1	0.140437	0.483954	0	1	-0.215045	0.509378	0	1	-0.445257	0.608337	0	1	0.145366	0.356944	0	1	-0.163612	0.40529	0	1	0.694245	1.13668	1
FBgn0023143	Uba1	0.105205	0.221075	0	1	-0.00646219	0.264515	0	1	0.747069	0.340822	0	0.164339	0.663367	0.318413	0	0.15791	0.409261	0.542104	0	1	0.272553	0.312515	0	1	0.447006	0.306917	0	0.497702	0.883688	0.629073	1
FBgn0023167	SmD3	0.245359	0.232631	0	1	0.519302	0.276416	0	1	-0.0362988	0.343799	0	1	0.000527403	0.353504	0	1	-0.21053	0.520704	0	1	0.348336	0.311798	0	1	0.430035	0.300206	0	0.704628	-0.825463	0.318864	0.452477
FBgn0023169	AMPKalpha	0.0898528	0.25881	0	1	0.128045	0.312736	0	1	0.94611	0.413364	0	0.440322	0.535011	0.353124	0	0.408196	0.509056	0.533643	0	1	0.143176	0.344808	0	1	-0.275199	0.348069	0	1	0.919712	0.814465	1
FBgn0023170	RpL39	0.0388874	0.274597	0	1	-0.212749	0.253402	0	1	-0.536184	0.301497	0	0.29945	-0.899065	0.369483	-1	0.0916515	0.349822	0.557375	0	1	-0.364215	0.357907	0	1	-0.740436	0.395968	-1	NA	-0.575384	1.05614	0.563567
FBgn0023171	rnh1	-0.189014	0.262737	0	1	-0.107458	0.300796	0	1	-0.349788	0.395069	0	1	-0.940005	0.386785	0	0.295507	0.0644272	0.570725	0	1	-0.0999443	0.333736	0	1	-0.841002	0.331252	0	0.364566	-0.274241	0.531688	0.972296
FBgn0023172	RhoGEF2	-0.0851271	0.200625	0	1	-0.152247	0.258437	0	1	0.103551	0.323583	0	0.897622	0.190657	0.290285	0	0.640657	0.204807	0.493387	0	1	-0.189482	0.269106	0	1	0.158212	0.304458	0	0.813766	0.172145	0.324897	1
FBgn0023174	Prosbeta2	0.175285	0.232924	0	1	0.029026	0.274345	0	1	0.125921	0.292567	0	0.863143	-0.25049	0.307988	0	0.518271	0.182059	0.48496	0	1	0.202699	0.278012	0	1	0.0218858	0.268991	0	0.983625	0.0313643	0.405977	1
FBgn0023175	Prosalpha7	0.200453	0.208493	0	1	0.0906504	0.252747	0	1	0.192612	0.30959	0	1	0.00106794	0.303009	0	0.964834	-0.0938593	0.499411	0	1	0.197482	0.268923	0	1	0.353169	0.263486	0	0.6046	0.0891703	0.231915	0.893009
FBgn0023177	Pp4-19C	-0.0668321	0.289851	0	1	0.223609	0.312256	0	1	0.812271	0.417362	0	1	0.550993	0.424629	0	1	-0.07274	0.572466	0	1	0.344997	0.346408	0	1	0.382588	0.363585	0	1	0.704424	0.657839	1
FBgn0023179	amon	0.331591	0.297765	0	1	0.325301	0.318879	0	1	-0.222813	0.478519	0	1	0.419036	0.483501	0	1	-0.301649	0.593038	0	1	-0.0536095	0.363191	0	1	-0.614877	0.390468	0	1	-0.860608	0.726678	1
FBgn0023180	Orc6	-0.258632	0.291138	0	1	-0.149241	0.310361	0	1	0.0325461	0.483015	0	1	-0.592007	0.51195	0	1	0.590631	0.609759	0	1	0.0225708	0.355066	0	1	-0.0707785	0.413094	0	1	0.822306	0.839732	1
FBgn0023181	Orc4	-0.201191	0.286586	0	1	-0.00957249	0.273548	0	1	-0.32258	0.493585	0	1	-0.205058	0.513221	0	1	-0.00648707	0.602107	0	1	0.0424871	0.330845	0	1	0.202744	0.410437	0	1	-0.48134	1.35985	1
FBgn0023197	Jon74E	0.602756	0.198591	1	0.0642954	-1.55445	0.274444	-1	2.37621e-06	-1.63949	0.316115	-1	7.06856e-06	-1.16424	0.261193	-1	0.000320388	-2.00992	0.541283	-1	0.0070474	-1.78006	0.250556	-1	1.99565e-09	-1.54752	0.316382	-1	4.71221e-05	0.171194	0.583808	2.61854e-06
FBgn0023212	EloB	0.0658442	0.219798	0	1	0.0271929	0.257141	0	1	0.152927	0.307172	0	1	-0.171469	0.305018	0	0.722387	-0.105842	0.496146	0	1	-0.0940032	0.276053	0	1	0.0817516	0.269482	0	1	0.0565303	0.271762	1
FBgn0023213	eIF4G1	-0.212363	0.207585	0	1	-0.29788	0.251789	0	1	-0.440288	0.335805	0	0.514657	-0.531356	0.291181	0	0.1891	0.328976	0.531614	0	1	-0.451254	0.31505	0	0.922723	-0.666741	0.262061	0	0.124367	-0.147084	0.527052	1
FBgn0023214	edl	0.380976	0.294664	0	1	-0.180317	0.319643	0	1	3.25505	0.375884	1	4.3305e-15	-0.193273	0.483326	0	1	3.71889	0.517173	1	4.21954e-10	1.4373	0.336688	1	0.0137727	1.01633	0.342871	0	0.187737	4.34182	0.742583	2.12053e-11
FBgn0023215	Mnt	-0.256083	0.288158	0	1	-0.417059	0.303351	0	1	-0.434774	0.372206	0	1	0.23226	0.353885	0	1	0.377904	0.555336	0	1	-0.221443	0.338785	0	1	0.49099	0.331687	0	0.906513	0.216308	0.616454	0.962
FBgn0023216	Parg	0.0644784	0.276639	0	1	-0.132281	0.310188	0	1	0.17313	0.409175	0	1	0.107427	0.417682	0	1	-0.0749665	0.568052	0	1	0.35315	0.336606	0	1	0.353054	0.367205	0	1	0.324695	0.526511	1
FBgn0023388	Dap160	-0.0699355	0.238926	0	1	-0.202778	0.289313	0	1	0.242297	0.341379	0	1	0.179546	0.332439	0	1	0.226331	0.511689	0	1	-0.105781	0.307361	0	1	-0.11305	0.28822	0	1	0.71623	0.352474	0.935932
FBgn0023395	Chd3	0.181409	0.248708	0	1	-0.0790998	0.283601	0	1	-0.4069	0.491944	0	1	-0.632199	0.507418	0	1	0.734737	0.58739	0	1	-0.12952	0.33109	0	1	-0.0868978	0.395153	0	1	-0.897395	1.56601	1
FBgn0023407	B4	0.451357	0.229073	0	0.69066	-0.103966	0.290568	0	1	-0.254682	0.33821	0	1	-0.223178	0.347657	0	1	0.49737	0.537542	0	1	-0.0240044	0.330883	0	1	-0.589837	0.31003	0	0.543958	-0.131807	0.551847	0.807139
FBgn0023416	Ac3	0.0183268	0.136769	0	1	-0.164418	0.183924	0	1	0.147291	0.348576	0	1	0.0611606	0.404034	0	1	0.0445528	0.494006	0	1	-0.500529	0.348951	0	1	-0.348098	0.417071	0	1	3.45153	2.19701	1
FBgn0023441	fus	0.0269591	0.239388	0	1	-0.105523	0.271788	0	1	0.308387	0.336285	0	1	0.11872	0.339011	0	1	0.0638906	0.519387	0	1	-0.28622	0.292071	0	1	-0.119883	0.296923	0	1	0.629914	0.32622	0.87179
FBgn0023458	Rbcn-3A	-0.164479	0.237662	0	1	-0.0374278	0.278183	0	1	0.229773	0.371363	0	1	0.866488	0.34764	0	0.106067	-0.322396	0.541132	0	1	-0.00436077	0.335029	0	1	0.0769055	0.315297	0	1	0.361961	0.596566	1
FBgn0023477	Taldo	-0.512038	0.240717	0	0.546014	0.496675	0.306665	0	1	-0.287484	0.386056	0	1	0.502727	0.341948	0	0.509959	-0.693836	0.551838	0	1	0.062654	0.351126	0	1	0.123494	0.325161	0	1	-1.1762	0.751085	1
FBgn0023479	teq	0.246473	0.292486	0	1	-0.0367169	0.306205	0	1	-0.192821	0.489239	0	1	0.0596805	0.499348	0	1	0.399067	0.616727	0	1	-0.437464	0.364348	0	1	0.129485	0.404911	0	1	-0.128152	1.0041	1
FBgn0023495	Lip3	0.403901	0.224482	0	1	1.0147	0.286454	0	1	-0.755252	0.480803	0	0.999999	2.45456	0.513979	1	0.00144467	-0.92496	0.598973	0	1	0.820897	0.319687	0	1	1.63495	0.41326	1	0.0388045	-4.85323	1.41795	0.00391715
FBgn0023496	Lip1	-0.116583	0.186072	0	1	0.0390045	0.153913	0	1	-0.227454	0.429582	0	1	0.235693	0.388902	0	1	0.151647	0.461963	0	1	0.0728132	0.189461	0	1	-0.35719	0.347649	0	1	-1.47944	2.22901	1
FBgn0023506	Es2	0.231541	0.289743	0	1	0.189042	0.317679	0	1	0.291269	0.443228	0	1	0.177081	0.465167	0	1	0.156019	0.585946	0	1	0.270346	0.360622	0	1	0.504616	0.381384	0	1	0.250166	0.614995	1
FBgn0023507	D2hgdh	-0.257777	0.252667	0	1	-0.0302668	0.287984	0	1	-0.0232504	0.384106	0	1	0.243148	0.310726	0	0.619951	-0.551504	0.536483	0	1	-0.245237	0.347387	0	1	-0.126226	0.3009	0	0.926306	-0.0121167	0.739312	1
FBgn0023508	Ocrl	0.0543132	0.292776	0	1	-0.0747417	0.314375	0	1	0.733366	0.440317	0	1	1.11092	0.431164	0	0.342031	-0.106631	0.577967	0	1	0.0930504	0.362876	0	1	0.174809	0.380149	0	1	1.23376	1.00636	1
FBgn0023509	mip130	0.113819	0.297413	0	1	0.29538	0.316124	0	1	0.90041	0.491394	0	1	0.570032	0.495035	0	1	-0.456471	0.608009	0	1	-0.0044385	0.363544	0	1	0.241224	0.402167	0	1	1.20336	0.900732	1
FBgn0023510	Rbcn-3B	-0.164181	0.220913	0	1	-0.215688	0.259727	0	1	-0.0354117	0.320785	0	1	0.379774	0.312809	0	0.544248	0.146115	0.502922	0	1	-0.197149	0.292335	0	1	-0.151011	0.301351	0	1	0.259251	0.362003	1
FBgn0023511	Edem1	-0.020438	0.271558	0	1	0.0937288	0.31794	0	1	0.256204	0.427558	0	1	-0.310094	0.421332	0	1	-0.125765	0.568876	0	1	-0.200118	0.356749	0	1	0.392185	0.344501	0	1	0.252381	0.649169	1
FBgn0023512	eIF2Bepsilon	-0.315226	0.297522	0	1	0.0187186	0.31878	0	1	0.229331	0.488831	0	1	0.457021	0.480002	0	1	-0.54302	0.609537	0	1	-0.0423117	0.365123	0	1	0.252759	0.393452	0	1	0.431081	0.92836	1
FBgn0023513	CG14803	0.291339	0.27881	0	1	-0.00407546	0.281151	0	1	-0.114277	0.483051	0	1	0.169237	0.514159	0	1	0.448669	0.610919	0	1	-0.283821	0.336387	0	1	0.153592	0.413728	0	1	-0.181655	1.34668	1
FBgn0023514	CG14805	-0.17939	0.238539	0	1	0.249867	0.294368	0	1	-0.141564	0.345694	0	1	0.755771	0.346686	0	0.785395	-0.193146	0.52965	0	1	0.0816237	0.307053	0	1	0.0097831	0.31835	0	1	-0.494466	0.411168	0.616009
FBgn0023515	CG14814	0.112966	0.280997	0	1	-0.355758	0.316619	0	1	-0.55528	0.47789	0	1	-0.632117	0.514189	0	1	0.835401	0.614587	0	1	0.179028	0.348096	0	1	-0.279456	0.416597	0	1	0.135363	1.44159	1
FBgn0023516	Pex5	-0.112873	0.282571	0	1	0.0930726	0.319679	0	1	0.156939	0.470096	0	1	0.767643	0.409862	0	1	-0.909229	0.572995	0	1	-0.131629	0.365346	0	1	-0.232003	0.390215	0	1	-0.000806708	1.13872	1
FBgn0023517	Pgam5	0.0359006	0.270757	0	1	0.236257	0.318771	0	1	0.513525	0.440973	0	1	0.313227	0.435998	0	1	-0.0775449	0.5683	0	1	0.15593	0.359296	0	1	0.60673	0.360156	0	1	0.330848	0.664505	1
FBgn0023518	trr	0.189709	0.276264	0	1	-0.0804523	0.314678	0	1	-0.0664127	0.411805	0	1	0.142168	0.40565	0	1	-0.024515	0.580019	0	1	-0.252313	0.348286	0	1	-0.420226	0.352284	0	1	0.112172	0.509871	1
FBgn0023519	mRpL16	0.080245	0.245045	0	1	0.104202	0.302223	0	1	0.243575	0.370767	0	1	-0.490936	0.370094	0	1	0.109724	0.532602	0	1	0.169659	0.317523	0	1	0.193818	0.3067	0	1	0.0613163	0.423468	1
FBgn0023520	CG3857	-0.045459	0.29448	0	1	-0.05172	0.288752	0	1	0.298458	0.490417	0	1	0.530773	0.512286	0	1	-0.463763	0.61372	0	1	-0.214058	0.360751	0	1	-0.116516	0.417356	0	1	0.97274	0.991617	1
FBgn0023521	CG3587	0.0486215	0.284519	0	1	0.211128	0.318174	0	1	0.113805	0.452009	0	1	0.205945	0.430892	0	1	-0.0299563	0.589631	0	1	0.136933	0.363871	0	1	0.196832	0.374491	0	1	-0.21712	0.637779	1
FBgn0023522	CG11596	-0.047206	0.257558	0	1	0.304331	0.290781	0	1	-0.0735927	0.355685	0	1	-0.103627	0.359853	0	1	-0.411575	0.539558	0	1	-0.101152	0.318771	0	1	-0.123483	0.331842	0	1	-0.486417	0.402247	1
FBgn0023523	Or2a	0.0243038	0.0851061	0	1	0.00195655	0.100312	0	1	-0.0713124	0.349583	0	1	0.0463598	0.441086	0	1	0.112382	0.282011	0	1	0.000998022	0.263717	0	1	-0.0873383	0.33597	0	1	-0.907814	2.77282	1
FBgn0023525	CG3191	-0.24413	0.290137	0	1	-0.413785	0.319384	0	1	0.906704	0.42137	0	1	0.114424	0.469613	0	1	1.37196	0.576281	0	0.682427	0.166652	0.354625	0	1	-0.158613	0.365102	0	1	1.96493	0.716451	0.128009
FBgn0023526	CG2865	0.141631	0.265196	0	1	-0.35668	0.285992	0	1	-0.516422	0.367295	0	1	-0.314242	0.37585	0	1	-0.0373993	0.552781	0	1	-0.716978	0.323321	0	0.964101	-0.54386	0.348328	0	1	0.197137	0.537894	0.847516
FBgn0023527	CG3071	0.00493649	0.274619	0	1	0.476196	0.311315	0	1	-0.379674	0.438205	0	1	0.402177	0.420142	0	1	-0.515415	0.580957	0	1	-0.446625	0.33499	0	1	0.396733	0.342515	0	1	-1.28587	0.669346	0.923114
FBgn0023528	CG2924	-0.21327	0.215492	0	1	-0.100763	0.25803	0	1	0.294836	0.315958	0	1	-0.08767	0.301274	0	1	0.10718	0.493586	0	1	-0.249865	0.278897	0	1	-0.143056	0.306139	0	1	0.427016	0.348108	1
FBgn0023529	CG2918	-0.539482	0.188905	-1	0.0961575	-0.22728	0.260926	0	1	0.311268	0.315028	0	0.65181	-0.213179	0.266184	0	0.611811	-0.715444	0.515867	0	1	-0.063007	0.287124	0	1	-0.0764279	0.274745	0	0.989565	0.568775	0.4282	0.490875
FBgn0023530	CG3740	0.0648202	0.265813	0	1	0.0320369	0.305662	0	1	0.37317	0.388713	0	1	-0.32952	0.36755	0	1	-0.451767	0.522877	0	1	0.242872	0.328541	0	1	-0.255147	0.327608	0	1	0.290716	0.519365	1
FBgn0023531	CG32809	-0.125857	0.297762	0	1	0.00401391	0.317957	0	1	0.092122	0.472331	0	1	-0.0509969	0.47088	0	1	0.210592	0.611629	0	1	0.0896219	0.364843	0	1	-0.129697	0.399998	0	1	0.159441	0.776993	1
FBgn0023534	CG17778	0.0438896	0.245584	0	1	-0.283183	0.281165	0	1	0.263409	0.376489	0	1	-0.437636	0.387089	0	1	-0.0768672	0.54938	0	1	-0.410128	0.316018	0	1	-0.435564	0.320548	0	0.928237	0.824169	0.540649	1
FBgn0023535	arg	0.308053	0.277045	0	1	0.102133	0.272243	0	1	-0.582976	0.453233	0	1	0.0217676	0.512316	0	1	-0.240988	0.576614	0	1	-0.319561	0.324224	0	1	-0.0177774	0.417362	0	1	-2.28775	1.52129	1
FBgn0023536	CG3156	-0.124545	0.27818	0	1	0.0157895	0.317294	0	1	0.0470693	0.420951	0	1	0.178949	0.414267	0	1	-0.0344698	0.58502	0	1	-0.126132	0.357203	0	1	0.193072	0.35754	0	1	0.0105367	0.630264	1
FBgn0023537	CG17896	-0.190306	0.226831	0	1	-0.138242	0.287836	0	1	0.321678	0.372384	0	0.715598	0.445712	0.324168	0	0.471022	-0.287326	0.563215	0	1	-0.157372	0.339071	0	1	0.259119	0.324986	0	0.737302	0.565364	0.75993	1
FBgn0023540	CG3630	0.381457	0.288215	0	1	-0.450533	0.319375	0	1	-0.00720402	0.492215	0	1	-0.149552	0.496797	0	1	-0.079654	0.615489	0	1	0.211275	0.365115	0	1	-0.160888	0.417366	0	1	1.00048	1.05886	1
FBgn0023541	Cyp4d14	-0.195176	0.222548	0	1	-0.431392	0.263924	0	0.921439	-1.70924	0.322921	-1	4.09414e-06	-1.06741	0.331829	-1	0.0172038	-1.48252	0.515618	0	0.255085	-0.492534	0.285406	0	0.721468	-0.708422	0.35267	0	0.291846	-1.33689	0.587437	0.187335
FBgn0023542	Nmd3	-0.151869	0.226223	0	1	0.2434	0.271864	0	1	-0.362654	0.317729	0	1	0.156085	0.308232	0	0.873892	-0.421983	0.524158	0	1	-0.111039	0.279665	0	1	0.0415733	0.293996	0	1	-0.72938	0.342375	0.668283
FBgn0023545	PIG-K	-0.04828	0.230764	0	1	-0.00810113	0.274791	0	1	-0.10337	0.337896	0	1	-0.42527	0.339229	0	0.622402	-0.155145	0.518128	0	1	0.138592	0.295281	0	1	-0.110134	0.292661	0	1	-0.139715	0.341734	1
FBgn0023549	Mct1	0.129597	0.24567	0	1	-0.159294	0.303646	0	1	0.0534094	0.417165	0	0.973234	0.841408	0.305872	1	0.0600705	-0.401302	0.592614	0	1	-0.123288	0.363003	0	1	0.204311	0.350075	0	1	0.174954	0.988538	1
FBgn0023550	FarO	-0.0266355	0.294811	0	1	-0.202605	0.270041	0	1	-0.4495	0.489743	0	1	0.238153	0.513951	0	1	0.0833031	0.593873	0	1	-0.183454	0.341148	0	1	0.101877	0.411636	0	1	0.108839	1.46514	1
FBgn0024150	Ac78C	-0.180606	0.287622	0	1	0.151707	0.30834	0	1	0.11596	0.492481	0	1	-0.259999	0.513457	0	1	-0.261603	0.616729	0	1	0.0337312	0.363769	0	1	0.113855	0.416972	0	1	-0.20385	0.882494	1
FBgn0024177	zpg	0.252	0.251957	0	1	-0.0106236	0.194798	0	1	-0.614263	0.479852	0	1	-0.397324	0.406815	0	1	0.838327	0.568541	0	1	-0.115685	0.315398	0	1	-0.0848707	0.400992	0	1	-1.35056	1.82866	1
FBgn0024179	wit	-0.290263	0.23952	0	1	-0.254022	0.286311	0	1	-1.0123	0.32161	-1	0.0716043	0.419247	0.308921	0	0.568535	-0.763424	0.518955	0	1	-0.726505	0.300314	0	0.432339	-0.647734	0.31552	0	0.465257	-0.738806	0.43401	0.0412012
FBgn0024182	waw	0.106414	0.269462	0	1	-0.0457394	0.287152	0	1	0.208684	0.37414	0	1	0.568925	0.365481	0	0.392033	-0.124842	0.5476	0	1	-0.337685	0.312414	0	1	0.195762	0.315545	0	1	0.420641	0.639776	1
FBgn0024183	vig	-0.054244	0.247123	0	1	0.252687	0.295848	0	1	-0.182017	0.350854	0	1	0.702311	0.317555	0	0.2057	-0.0564744	0.500715	0	1	-0.5999	0.290343	0	0.669546	-0.230284	0.296362	0	1	-0.375311	0.474965	0.193338
FBgn0024187	syd	-0.210074	0.253001	0	1	-0.0767607	0.296446	0	1	0.427877	0.365305	0	1	0.526756	0.346414	0	0.901456	0.25643	0.516487	0	1	-0.0239445	0.311505	0	1	-0.128236	0.33453	0	1	0.740091	0.494039	0.995666
FBgn0024188	san	0.147569	0.251918	0	1	0.234497	0.275707	0	1	-0.0256712	0.344942	0	1	-0.220029	0.347762	0	0.802054	0.0089005	0.522496	0	1	0.294688	0.290386	0	1	-0.167268	0.285808	0	1	-0.338553	0.472889	1
FBgn0024191	sip1	0.0516363	0.181304	0	1	-0.106745	0.232248	0	1	-0.0999535	0.372313	0	1	0.4101	0.463704	0	1	-0.0847677	0.540922	0	1	0.224583	0.221705	0	1	0.0783063	0.252388	0	1	0.276201	2.37326	1
FBgn0024194	rasp	-0.18286	0.282042	0	1	0.0793707	0.306108	0	1	0.155922	0.401269	0	1	-0.307458	0.407929	0	1	0.300069	0.564031	0	1	0.18343	0.330987	0	1	0.11014	0.355817	0	1	-0.0264451	0.544327	1
FBgn0024196	robl	0.0776373	0.257775	0	1	0.0948135	0.281788	0	1	0.0918652	0.348168	0	1	-0.554119	0.390421	0	0.428831	0.583797	0.550678	0	1	0.620887	0.285498	0	0.580645	-0.369485	0.351151	0	1	0.0584617	0.697449	0.988516
FBgn0024222	IKKbeta	0.141542	0.242014	0	1	0.132818	0.283137	0	1	0.474352	0.347021	0	0.962612	-0.189294	0.340609	0	0.886088	0.646452	0.52108	0	1	0.136586	0.314497	0	1	0.430431	0.314175	0	0.987419	0.38748	0.44278	1
FBgn0024227	aurB	-0.0725842	0.164064	0	1	-0.0928347	0.209164	0	1	0.442894	0.463797	0	1	-0.0396308	0.456332	0	1	0.630794	0.594451	0	1	0.206977	0.318188	0	1	0.589394	0.389549	0	1	2.15008	1.7973	1
FBgn0024230	Hs2st	0.000648898	0.270694	0	1	-0.256328	0.306342	0	1	-0.173481	0.388613	0	1	-0.329011	0.382778	0	1	0.470139	0.548901	0	1	0.390612	0.335782	0	1	-0.0344082	0.337823	0	1	0.149309	0.491695	1
FBgn0024232	gprs	-0.302369	0.264664	0	1	-0.349601	0.275799	0	1	0.201477	0.246241	0	1	-0.109966	0.416096	0	1	-0.135214	0.395342	0	1	-0.169606	0.18487	0	1	0.042866	0.226447	0	1	4.24431	2.26703	1
FBgn0024234	gbb	-0.10826	0.295892	0	1	-0.247258	0.300826	0	1	0.0746186	0.494328	0	1	0.414895	0.511183	0	1	-0.26382	0.615949	0	1	0.257808	0.327908	0	1	0.0671251	0.417155	0	1	0.556404	1.12064	1
FBgn0024236	foi	-0.291804	0.219533	0	1	-0.245629	0.254565	0	1	-0.598328	0.312297	0	0.608521	0.369584	0.305239	0	0.545251	-0.605472	0.505307	0	1	-0.551721	0.276109	0	0.653863	-0.172707	0.286771	0	1	-0.395578	0.320343	0.0959942
FBgn0024238	Fim	-0.214745	0.189507	0	1	-0.259534	0.23096	0	1	0.451101	0.285365	0	0.38162	0.487828	0.27722	0	0.254823	0.08974	0.480467	0	1	0.121074	0.244911	0	1	0.172185	0.264189	0	0.786217	0.710448	0.233579	0.0174811
FBgn0024244	drm	0.0708778	0.214383	0	1	-0.249242	0.260496	0	1	0.39366	0.301903	0	0.507591	-0.169835	0.321082	0	0.665683	0.213023	0.502423	0	1	-0.1425	0.3053	0	1	-0.0415604	0.286687	0	0.96257	0.683462	0.441664	0.948243
FBgn0024245	dnt	0.179122	0.29725	0	1	-0.236964	0.30972	0	1	0.176579	0.488589	0	1	-0.0527049	0.502661	0	1	0.163096	0.615264	0	1	-0.175529	0.363956	0	1	0.720343	0.41369	0	1	0.951914	0.813465	1
FBgn0024248	chico	0.0974521	0.22655	0	1	-0.125612	0.274663	0	1	-0.416661	0.339287	0	1	0.0406933	0.321529	0	1	-0.146464	0.512443	0	1	-0.35711	0.324164	0	1	-0.278623	0.2902	0	1	-0.426348	0.428998	1
FBgn0024250	brk	-0.141737	0.287583	0	1	-0.109133	0.301002	0	1	0.53059	0.433165	0	1	1.39805	0.409495	1	0.0325518	-0.181012	0.580623	0	1	-0.0871955	0.342686	0	1	0.621073	0.366803	0	0.819796	0.720362	0.699812	0.81084
FBgn0024251	bbx	0.118026	0.267555	0	1	-0.0497903	0.286988	0	1	0.203465	0.373385	0	1	0.567429	0.366102	0	0.368446	-0.117067	0.546522	0	1	-0.321806	0.312269	0	1	0.184053	0.314586	0	1	0.41952	0.632739	1
FBgn0024273	WASp	-0.153999	0.238176	0	1	-0.0795091	0.286257	0	1	0.54771	0.34534	0	0.379247	0.725684	0.295218	1	0.0725828	0.172881	0.486542	0	1	0.295078	0.297733	0	1	0.0941313	0.302259	0	0.976213	0.81105	0.521934	0.712397
FBgn0024277	trio	-0.0227285	0.197331	0	1	-0.289999	0.244301	0	1	0.0943559	0.285386	0	0.894334	0.209181	0.294466	0	0.653691	0.331639	0.483732	0	1	-0.0516374	0.255433	0	1	-0.2538	0.254172	0	0.666565	0.399866	0.198178	0.0767231
FBgn0024285	Srp54	0.133683	0.223374	0	1	0.0164134	0.265842	0	1	0.317964	0.375174	0	1	0.630286	0.357443	0	0.298345	-0.185371	0.570387	0	1	0.0726523	0.336767	0	1	0.571406	0.323733	0	0.740118	0.286961	0.694349	1
FBgn0024288	Sox100B	-0.109779	0.296478	0	1	-0.0566638	0.318322	0	1	0.646614	0.460157	0	1	0.92802	0.4737	0	0.790032	0.0509383	0.575964	0	1	0.0771327	0.364921	0	1	0.0694302	0.379095	0	1	1.13949	0.883949	1
FBgn0024289	Sodh-1	-0.337791	0.29691	0	1	0.299655	0.312344	0	1	-0.579828	0.474383	0	1	0.523536	0.438049	0	1	-0.71346	0.611877	0	1	0.184517	0.349143	0	1	0.110259	0.390432	0	1	-1.33914	0.949444	1
FBgn0024291	Sirt1	0.0842413	0.205322	0	1	-0.453634	0.24862	0	0.750971	-0.0474116	0.309199	0	1	0.100421	0.302817	0	1	0.0475591	0.504904	0	1	-0.216211	0.285633	0	1	-0.308019	0.266282	0	0.636291	0.588054	0.289958	0.616643
FBgn0024293	Spn43Ab	0.454658	0.297737	0	1	0.158483	0.318395	0	1	0.100598	0.482432	0	1	0.299256	0.500255	0	1	-0.421594	0.61444	0	1	0.312338	0.363282	0	1	0.691807	0.399702	0	0.977955	0.138032	0.996368	1
FBgn0024314	Plap	-0.0542681	0.287981	0	1	-0.0233552	0.319686	0	1	0.13737	0.435965	0	1	0.823863	0.434696	0	1	-0.106104	0.574686	0	1	0.284485	0.364852	0	1	0.592019	0.377329	0	1	0.240056	0.771964	1
FBgn0024315	Picot	-0.314448	0.215131	0	0.693895	-0.0623281	0.294771	0	1	-0.0828763	0.32628	0	0.926766	0.0783738	0.31724	0	0.854592	-0.362422	0.539428	0	1	-0.665899	0.292528	0	0.397973	-0.38963	0.272965	0	0.504354	0.0357349	0.622326	1
FBgn0024319	Nach	-0.106704	0.213081	0	1	0.00177484	0.133376	0	1	-0.0751276	0.267293	0	1	-0.0576361	0.220621	0	1	-0.511888	0.451355	0	1	0.0219462	0.193786	0	1	-0.202144	0.35017	0	1	-1.91015	2.99814	1
FBgn0024320	Npc1a	-0.225473	0.233334	0	1	-0.194146	0.285305	0	1	0.330531	0.360571	0	1	-0.114008	0.317943	0	0.95681	0.334321	0.508441	0	1	-0.00798196	0.297494	0	1	0.0114993	0.295105	0	1	0.614767	0.490975	1
FBgn0024321	NK7.1	-0.15907	0.26697	0	1	0.0627375	0.302323	0	1	0.641214	0.387216	0	1	0.481152	0.389942	0	1	0.178605	0.539771	0	1	0.220274	0.333863	0	1	0.533611	0.346293	0	1	0.585817	0.428599	1
FBgn0024326	Mkk4	-0.090939	0.203331	0	1	0.00384068	0.255958	0	1	-0.0655298	0.320696	0	0.953777	0.0490473	0.309939	0	0.894572	0.204113	0.512479	0	1	-0.138176	0.300669	0	1	-0.094441	0.278752	0	0.898422	-0.107654	0.414676	1
FBgn0024329	Mekk1	0.137845	0.278123	0	1	0.272255	0.296273	0	1	0.282321	0.436919	0	1	1.16211	0.386741	1	0.035827	-0.475323	0.591461	0	1	0.204508	0.349343	0	1	0.390821	0.347686	0	1	-0.0219721	0.93728	1
FBgn0024330	MED6	0.148201	0.248746	0	1	0.134943	0.285779	0	1	-0.133226	0.350742	0	1	-0.0124735	0.347755	0	1	0.187252	0.52714	0	1	-0.0343556	0.299668	0	1	-0.0421461	0.324384	0	1	-0.375336	0.455297	1
FBgn0024352	Stip1	0.221471	0.222263	0	1	-0.0946286	0.250143	0	1	0.385107	0.310787	0	0.537838	-0.198544	0.28488	0	0.661597	0.21032	0.493988	0	1	-0.0616012	0.262406	0	1	0.149122	0.262583	0	0.800328	0.550152	0.290341	0.623477
FBgn0024360	MTPAP	0.31672	0.297707	0	1	0.0603667	0.316886	0	1	0.199817	0.489508	0	1	0.601773	0.49562	0	1	-0.549796	0.60882	0	1	-0.548823	0.362009	0	1	0.00593258	0.410763	0	1	0.259688	0.888459	1
FBgn0024361	Tsp2A	0.0440332	0.197339	0	1	0.0484191	0.240578	0	1	0.933254	0.285544	1	0.0145128	0.417343	0.282679	0	0.343277	0.336122	0.522348	0	1	0.635835	0.318823	0	0.55471	0.768679	0.29913	0	0.15437	1.0176	0.522628	0.61654
FBgn0024362	Naa30A	-0.0804726	0.25888	0	1	0.0509755	0.302326	0	1	0.165124	0.394848	0	1	0.573321	0.377549	0	0.390308	-0.201328	0.54579	0	1	-0.167968	0.31461	0	1	0.518496	0.308756	0	0.849721	0.198517	0.682887	1
FBgn0024364	CG11417	0.220483	0.289579	0	1	0.47742	0.299318	0	1	0.0557271	0.492451	0	1	0.620103	0.51316	0	1	-0.48435	0.608326	0	1	-0.191419	0.352192	0	1	0.132567	0.410048	0	1	-1.00686	1.2055	1
FBgn0024365	CG12773	-0.0566186	0.222586	0	1	0.178111	0.272378	0	1	0.409889	0.35754	0	1	0.535937	0.326821	0	0.356936	-0.154229	0.503452	0	1	0.071541	0.302857	0	1	0.0645933	0.291455	0	1	0.241886	0.395081	1
FBgn0024371	E2f2	-0.1045	0.271847	0	1	0.168346	0.296353	0	1	-0.141712	0.392578	0	1	-0.765062	0.389298	0	1	-0.0635697	0.543762	0	1	0.21825	0.345174	0	1	-0.0234594	0.34056	0	1	-0.367603	0.48446	1
FBgn0024432	Dlc90F	0.102079	0.207452	0	1	0.0719047	0.26184	0	1	0.368118	0.297647	0	0.538896	-0.477972	0.295975	0	0.283626	0.363574	0.495863	0	1	0.497767	0.267356	0	0.656875	0.234176	0.278442	0	0.761302	0.342299	0.3582	0.230753
FBgn0024491	Bin1	0.675872	0.253222	0	0.684299	0.0445104	0.298249	0	1	0.0944915	0.387127	0	1	0.117544	0.398609	0	1	0.233996	0.540572	0	1	0.322452	0.314025	0	1	-0.0154429	0.325705	0	1	0.148299	0.400587	0.82841
FBgn0024509	Sec13	-0.0159221	0.251166	0	1	-0.00953339	0.306495	0	1	0.336039	0.417515	0	1	0.39744	0.406043	0	1	0.0115451	0.582467	0	1	0.0365085	0.360541	0	1	0.194346	0.35317	0	1	0.166822	0.740491	1
FBgn0024510	dlt	0.10466	0.290599	0	1	-0.253504	0.311942	0	1	0.314423	0.482514	0	1	0.183395	0.510056	0	1	-0.00471861	0.613343	0	1	0.266602	0.357164	0	1	0.751268	0.412236	0	1	1.21827	0.986361	1
FBgn0024542	Neos	0.170678	0.294796	0	1	0.135238	0.318338	0	1	-0.153598	0.461596	0	1	-0.307289	0.446023	0	1	0.266313	0.59564	0	1	-0.016078	0.362791	0	1	0.213227	0.394597	0	1	-0.236963	0.588365	1
FBgn0024555	flfl	-0.0804127	0.209933	0	1	0.0962965	0.260841	0	1	-0.0573104	0.313639	0	1	0.194354	0.313782	0	0.848505	0.447538	0.520614	0	1	-0.304094	0.283754	0	1	-0.130666	0.292077	0	1	-0.0643035	0.378566	1
FBgn0024556	mEFTu1	-0.151489	0.230481	0	1	0.325686	0.314606	0	1	0.225243	0.443878	0	1	0.539443	0.36173	0	1	-0.457077	0.581636	0	1	0.229126	0.358898	0	1	0.250169	0.344356	0	1	-0.319022	0.918289	1
FBgn0024558	Dph5	0.163122	0.251896	0	1	0.156826	0.292778	0	1	-0.151228	0.370891	0	1	-0.270954	0.379059	0	1	-0.396693	0.55593	0	1	-0.0962257	0.353519	0	1	0.065743	0.339016	0	1	-0.422807	0.554214	1
FBgn0024689	fws	-0.224375	0.249148	0	1	-0.065776	0.292415	0	1	-0.13167	0.382895	0	1	-0.0668232	0.368877	0	1	-0.150773	0.550165	0	1	-0.189314	0.332177	0	1	0.396459	0.323726	0	1	-0.202426	0.470183	1
FBgn0024698	Cpsf160	0.207929	0.269777	0	1	-0.0104705	0.310661	0	1	-0.388759	0.417702	0	1	-0.593239	0.431779	0	1	0.0405044	0.592052	0	1	0.0385951	0.341342	0	1	0.173712	0.35638	0	1	-0.31679	0.581989	1
FBgn0024728	Slip1	-0.144867	0.230405	0	1	-0.195309	0.287258	0	1	0.0413482	0.365669	0	1	-0.253174	0.321984	0	0.731622	0.55488	0.540522	0	1	-0.199947	0.331115	0	1	0.0591335	0.292278	0	1	0.425881	0.545403	1
FBgn0024732	Drep1	0.357457	0.291943	0	1	-0.212982	0.314784	0	1	-0.179895	0.486616	0	1	-0.580204	0.503405	0	1	0.419959	0.616472	0	1	-0.021034	0.354841	0	1	0.14114	0.416636	0	1	0.38607	1.00989	1
FBgn0024733	RpL10	-0.0537559	0.207059	0	1	-0.411086	0.248928	0	1	-0.801889	0.363541	0	0.165619	-1.04422	0.282929	-1	0.00509685	-0.0619865	0.508885	0	1	-0.148088	0.302331	0	1	-0.780123	0.284935	-1	0.085175	-0.361287	0.543682	0.667286
FBgn0024734	PRL-1	-0.0394553	0.207862	0	1	-0.481819	0.265578	0	0.76692	-0.393543	0.351458	0	0.587626	-0.168323	0.307273	0	0.728594	0.730859	0.543106	0	1	-0.576607	0.333918	0	0.759866	-0.520526	0.279988	0	0.345201	0.197429	0.629102	0.871644
FBgn0024754	Flo1	-0.288954	0.286571	0	1	0.0385181	0.319694	0	1	0.674758	0.441247	0	1	0.892245	0.451712	0	0.783361	-0.119491	0.574135	0	1	0.23454	0.35894	0	1	0.305166	0.36439	0	1	0.877431	0.774776	1
FBgn0024804	Dbp80	-0.169937	0.234259	0	1	-0.102538	0.285059	0	1	0.0893638	0.35092	0	1	-0.146475	0.347219	0	0.965333	0.837653	0.551876	0	1	-0.235382	0.326229	0	1	-0.368325	0.323376	0	1	0.253204	0.668023	1
FBgn0024806	DIP2	-0.339223	0.225835	0	1	0.170292	0.281815	0	1	0.363432	0.330193	0	1	-0.232753	0.332495	0	0.810292	0.384522	0.532266	0	1	0.0153575	0.312392	0	1	-0.250084	0.297797	0	1	0.313732	0.462936	0.939309
FBgn0024807	DIP1	-0.0717506	0.256642	0	1	-0.210899	0.2766	0	1	0.157166	0.399426	0	1	0.579819	0.368227	0	0.36678	-0.434672	0.558269	0	1	-0.278155	0.321857	0	1	0.252715	0.31894	0	1	0.502961	0.705541	1
FBgn0024811	Crk	-0.16854	0.23444	0	1	-0.150691	0.261677	0	1	-0.253155	0.377626	0	1	-0.350431	0.330554	0	0.591007	0.89254	0.560415	0	1	-0.345794	0.32744	0	1	-0.599201	0.314499	0	0.327513	-0.0552927	0.698084	0.84886
FBgn0024814	Clc	0.0484105	0.185538	0	1	0.0731762	0.24861	0	1	0.322816	0.288588	0	0.569197	-0.0296512	0.27882	0	0.824626	0.28394	0.483423	0	1	0.274032	0.272045	0	1	0.261672	0.246755	0	0.643875	0.256659	0.238575	0.831434
FBgn0024833	AP-1mu	0.0504409	0.200973	0	1	0.254963	0.250441	0	1	0.00808032	0.303279	0	0.962612	-0.0852744	0.289767	0	0.831279	-0.228381	0.492683	0	1	0.182992	0.289839	0	1	0.137483	0.27508	0	0.820057	-0.30171	0.262004	0.84014
FBgn0024841	Pcd	0.0466801	0.27919	0	1	0.266494	0.310325	0	1	0.0691143	0.420976	0	1	-0.647297	0.414949	0	1	0.0390744	0.568995	0	1	0.247602	0.349453	0	1	-0.153515	0.347674	0	1	-0.216908	0.52649	1
FBgn0024846	p38b	-0.12549	0.222639	0	1	-0.147935	0.275386	0	1	0.0245907	0.329598	0	1	0.610993	0.319079	0	0.263414	-0.353856	0.514027	0	1	-0.0553146	0.311663	0	1	0.00789556	0.313003	0	1	0.193321	0.439349	1
FBgn0024887	kin17	0.0976701	0.279818	0	1	0.0308828	0.307827	0	1	-0.0175568	0.423142	0	1	0.227534	0.439871	0	1	-0.0294782	0.581381	0	1	-0.220379	0.335987	0	1	-0.147379	0.354585	0	1	-0.0296995	0.511657	1
FBgn0024889	Kap-alpha1	-0.0377707	0.207497	0	1	0.197606	0.253546	0	1	-0.0353481	0.309186	0	1	-0.102828	0.295513	0	1	-0.00897701	0.499812	0	1	-0.177238	0.282512	0	1	-0.175452	0.2667	0	1	-0.272649	0.245961	1
FBgn0024909	Taf7	-0.136017	0.289357	0	1	-0.13268	0.31552	0	1	0.247347	0.422913	0	1	-0.392794	0.434664	0	1	0.317324	0.568	0	1	0.243638	0.348313	0	1	-0.0745753	0.359733	0	1	0.338347	0.496271	1
FBgn0024912	agt	-0.0272429	0.237889	0	1	-0.0222996	0.28059	0	1	0.10942	0.340705	0	1	-0.861586	0.331768	-1	0.0643227	-0.155197	0.49341	0	1	0.358558	0.295728	0	1	-0.354018	0.275537	0	0.582468	0.0955715	0.466883	0.315459
FBgn0024913	Actbeta	0.0198308	0.228917	0	1	-0.0131469	0.169679	0	1	-0.211854	0.444994	0	1	-0.0309365	0.48618	0	1	-0.108817	0.540315	0	1	-0.0939582	0.281468	0	1	0.00843667	0.383471	0	1	-0.891538	1.75976	1
FBgn0024920	Ts	-0.089908	0.289311	0	1	-0.0474692	0.282293	0	1	0.174328	0.489301	0	1	-0.131288	0.511903	0	1	0.265164	0.607368	0	1	0.0955366	0.356628	0	1	0.459777	0.416228	0	1	0.662784	0.993076	1
FBgn0024921	Tnpo	-0.0854721	0.217804	0	1	0.00856863	0.271841	0	1	-0.137235	0.341358	0	1	-0.363339	0.294194	0	0.542518	0.626947	0.53285	0	1	-0.249836	0.32581	0	1	-0.43508	0.295436	0	0.872667	-0.207099	0.528106	1
FBgn0024945	NitFhit	0.0720641	0.217316	0	1	0.392368	0.264744	0	1	-0.352469	0.336807	0	1	0.242151	0.352842	0	0.808049	-0.516272	0.548297	0	1	-0.447732	0.303407	0	0.983425	-0.168619	0.310666	0	1	-0.934511	0.375438	0.129927
FBgn0024947	NTPase	0.312854	0.238377	0	1	-0.00492771	0.272372	0	1	0.400044	0.404246	0	0.611585	0.893147	0.331321	1	0.0563432	-0.280713	0.537483	0	1	-0.0818173	0.324693	0	1	0.215806	0.327997	0	0.786217	0.39847	0.680311	1
FBgn0024956	Mat1	-0.092139	0.291299	0	1	0.163108	0.318177	0	1	-0.176718	0.440603	0	1	-0.0682313	0.433895	0	1	0.236441	0.584645	0	1	0.0463665	0.351971	0	1	0.0779211	0.38196	0	1	-0.502558	0.586131	1
FBgn0024957	Irp-1B	-0.669523	0.259737	0	0.173298	-0.0595694	0.299637	0	1	-0.629792	0.428532	0	0.436056	0.657497	0.382639	0	0.317219	-0.928866	0.587531	0	1	-0.241831	0.344884	0	1	-0.241057	0.346932	0	1	-0.716398	1.00318	1
FBgn0024958	Irp-1A	-0.148593	0.277373	0	1	0.253073	0.318011	0	1	0.325415	0.444091	0	1	0.921545	0.408223	0	0.316341	-0.271316	0.590571	0	1	-0.0440182	0.363856	0	1	0.715827	0.354434	0	0.738196	0.0225179	0.884011	1
FBgn0024973	CG2701	0.23893	0.29735	0	1	0.0835844	0.298731	0	1	0.107571	0.494549	0	1	0.752311	0.511334	0	1	-0.192683	0.616696	0	1	0.0241132	0.352901	0	1	0.276765	0.41465	0	1	-0.0526442	1.40863	1
FBgn0024975	CG2712	-0.0969242	0.260454	0	1	0.0193474	0.254538	0	1	-0.0277831	0.477302	0	1	0.323173	0.512984	0	1	-0.242607	0.581335	0	1	0.184562	0.296331	0	1	0.310748	0.413798	0	1	0.0532639	1.35784	1
FBgn0024980	Syx4	0.0300506	0.233255	0	1	-0.100899	0.272521	0	1	0.123245	0.374658	0	1	-0.34058	0.34615	0	0.778396	0.736084	0.517099	0	1	0.193463	0.304683	0	1	0.202321	0.276047	0	1	0.290526	0.474655	1
FBgn0024983	CG4293	0.159419	0.297321	0	1	0.309117	0.319594	0	1	-0.0258943	0.486535	0	1	0.532808	0.490147	0	1	-0.59689	0.606835	0	1	0.131128	0.365083	0	1	0.179292	0.389486	0	1	-0.516816	0.827469	1
FBgn0024984	CG3457	-0.0377525	0.222537	0	1	-0.144707	0.191161	0	1	0.0643227	0.481916	0	1	-0.395663	0.493771	0	1	0.383798	0.459537	0	1	-0.00350355	0.249513	0	1	-0.0537125	0.311224	0	1	1.90802	2.14281	1
FBgn0024985	CG11448	0.0296206	0.258541	0	1	-0.121237	0.273046	0	1	0.431085	0.342635	0	1	0.414762	0.319585	0	0.509959	-0.151228	0.504501	0	1	-0.0418031	0.2949	0	1	0.047973	0.312385	0	1	0.66545	0.460619	1
FBgn0024986	CG3719	-0.304099	0.219413	0	0.950893	-0.368109	0.268795	0	1	0.710712	0.309607	0	0.134979	-0.855549	0.304591	-1	0.0418352	0.42926	0.482701	0	1	0.368685	0.269417	0	0.926406	-0.0119789	0.30385	0	1	1.24168	0.468314	0.0198741
FBgn0024987	ssx	0.0647923	0.248291	0	1	0.1213	0.28595	0	1	0.206506	0.366772	0	1	0.2866	0.366438	0	1	-0.070307	0.516547	0	1	-0.0429139	0.300389	0	1	0.169963	0.31453	0	1	0.160617	0.418768	1
FBgn0024991	CG2694	0.378513	0.294136	0	1	0.302848	0.317796	0	1	-0.00930079	0.491613	0	1	0.314685	0.51139	0	1	-0.160342	0.615197	0	1	0.287702	0.365353	0	1	0.522322	0.408448	0	1	-0.512833	1.1881	1
FBgn0024992	CG2658	0.164402	0.296811	0	1	0.277649	0.319623	0	1	0.20445	0.476608	0	1	0.126717	0.460666	0	1	-0.596323	0.57664	0	1	0.256827	0.365336	0	1	-0.0233412	0.401553	0	1	-0.0758596	0.866661	1
FBgn0024993	CG2662	-0.0827024	0.288103	0	1	0.513771	0.305152	0	1	-0.132963	0.494158	0	1	-0.484391	0.511015	0	1	-0.0575484	0.608805	0	1	-0.0909147	0.361505	0	1	0.224966	0.417184	0	1	-1.64771	0.991505	1
FBgn0024994	Csat	-0.223627	0.270406	0	1	-0.0615435	0.318259	0	1	0.738025	0.397251	0	1	0.581379	0.40051	0	1	0.448814	0.535384	0	1	0.139301	0.359519	0	1	0.228696	0.351048	0	1	1.10133	0.743785	1
FBgn0024995	CG2680	-0.360567	0.295055	0	1	0.234081	0.317351	0	1	0.392452	0.489389	0	1	0.149519	0.51332	0	1	-0.645472	0.607065	0	1	0.196566	0.364298	0	1	0.242262	0.392046	0	1	-0.104168	1.04509	1
FBgn0024996	eIF2Bbeta	0.10201	0.24742	0	1	0.205094	0.297404	0	1	0.250511	0.371714	0	1	0.280628	0.378381	0	1	-0.333698	0.561891	0	1	0.196133	0.320569	0	1	0.458724	0.319509	0	0.948892	0.0265745	0.512891	1
FBgn0024997	CG2681	-0.0556258	0.296619	0	1	0.401216	0.318112	0	1	0.770401	0.469489	0	1	0.624156	0.467075	0	1	0.313794	0.593084	0	1	-0.0155953	0.359785	0	1	0.507096	0.382159	0	1	0.248368	1.07486	1
FBgn0024998	CG2685	0.085003	0.297759	0	1	0.216744	0.291935	0	1	0.482624	0.489495	0	1	0.488568	0.512795	0	1	-0.293478	0.614208	0	1	0.0777124	0.352377	0	1	0.389412	0.417335	0	1	0.47137	1.61853	1
FBgn0025109	Bem46	-0.155235	0.237867	0	1	0.297704	0.283804	0	1	-0.123199	0.352424	0	1	0.0249674	0.348706	0	1	0.2462	0.540106	0	1	-0.0153653	0.322416	0	1	0.216266	0.303618	0	1	-0.530009	0.377295	1
FBgn0025111	Ant2	0.0407653	0.226355	0	1	-0.193305	0.259572	0	1	-0.369909	0.340053	0	0.569197	-0.856631	0.301417	-1	0.0387715	0.172268	0.513141	0	1	0.248166	0.279621	0	1	-0.305258	0.275269	0	0.654909	-0.11345	0.478636	0.566772
FBgn0025185	az2	0.0126295	0.296012	0	1	0.150683	0.3163	0	1	0.34305	0.48364	0	1	-0.12654	0.479932	0	1	-0.0234276	0.613411	0	1	0.083952	0.362559	0	1	0.180346	0.404701	0	1	0.0205333	0.780398	1
FBgn0025186	ari-2	-0.115975	0.288253	0	1	0.142327	0.31509	0	1	0.220955	0.4272	0	1	0.00884901	0.441369	0	1	0.145964	0.57132	0	1	-0.0719959	0.36052	0	1	-0.0523547	0.383402	0	1	0.053431	0.623134	1
FBgn0025335	CG4585	-0.150884	0.228493	0	1	0.0291475	0.294565	0	1	0.530269	0.382406	0	0.954686	0.312229	0.356951	0	0.724405	0.0043735	0.564504	0	1	0.321276	0.342079	0	1	0.347609	0.344054	0	0.867791	0.521324	0.749527	1
FBgn0025336	CG4882	0.349917	0.252496	0	1	0.0204242	0.281181	0	1	-0.030268	0.379025	0	1	-0.211992	0.333037	0	0.848505	-0.0731794	0.525584	0	1	0.113811	0.309753	0	1	-0.0455279	0.302569	0	1	-0.0863448	0.39805	1
FBgn0025352	Thiolase	-0.0085818	0.260227	0	1	0.0599715	0.311107	0	1	-0.077558	0.424609	0	1	0.552432	0.3359	0	0.335019	-0.440138	0.575162	0	1	0.243908	0.361682	0	1	0.037576	0.357251	0	1	-0.262859	0.939341	1
FBgn0025355	SuUR	0.141153	0.26744	0	1	0.0350187	0.307128	0	1	0.472047	0.390543	0	1	-0.197135	0.369487	0	1	0.686963	0.544394	0	1	-0.184045	0.332164	0	1	0.183798	0.339711	0	1	0.421361	0.417461	1
FBgn0025366	Ip259	-0.275558	0.190023	0	0.904149	-0.181414	0.239467	0	1	-0.785431	0.312227	-1	0.082343	-1.12701	0.285343	-1	0.002098	-0.571359	0.500163	0	1	-0.450315	0.316496	0	0.910189	-0.699853	0.324156	0	0.263111	-0.564083	0.551669	0.957214
FBgn0025373	Fpps	-0.115316	0.225528	0	1	0.135239	0.252305	0	1	0.466017	0.314648	0	0.440322	0.0852237	0.282856	0	0.829653	0.656566	0.4907	0	1	-0.147259	0.266893	0	1	0.36032	0.299868	0	0.574656	0.304416	0.336908	0.444969
FBgn0025381	rush	0.0750692	0.253863	0	1	-0.136853	0.289709	0	1	0.0197236	0.399035	0	1	0.666034	0.357069	0	1	-0.0539558	0.544825	0	1	0.37681	0.32336	0	1	-0.311366	0.330035	0	1	0.20873	0.574959	1
FBgn0025383	CG14780	-0.0248713	0.182746	0	1	-0.0162158	0.208044	0	1	0.0112528	0.427384	0	1	-0.00552034	0.387547	0	1	-0.0708066	0.488435	0	1	-0.0575717	0.167368	0	1	-0.173702	0.311632	0	1	0.00654584	2.27599	1
FBgn0025388	CG12179	-0.00595878	0.264649	0	1	-0.0922713	0.271418	0	1	-0.27446	0.492154	0	1	-0.129213	0.513974	0	1	-0.107554	0.603278	0	1	-0.191248	0.325776	0	1	-0.0746281	0.390655	0	1	-0.229451	1.27441	1
FBgn0025390	Mur2B	-0.0644163	0.241358	0	1	0.0349648	0.290282	0	1	0.270687	0.39517	0	1	-0.102321	0.35732	0	1	-0.399788	0.548679	0	1	0.447065	0.321556	0	1	0.126136	0.301302	0	1	0.25934	0.482181	1
FBgn0025391	Scgdelta	-0.192706	0.273892	0	1	-0.176068	0.245564	0	1	-0.125079	0.491849	0	1	-0.277287	0.511333	0	1	-0.125132	0.594788	0	1	0.0545084	0.348023	0	1	0.0179917	0.410628	0	1	1.09897	1.21246	1
FBgn0025394	inc	-0.199376	0.229232	0	1	0.0875589	0.275229	0	1	0.340131	0.357046	0	1	0.256267	0.322403	0	0.756307	0.0949596	0.517956	0	1	-0.384523	0.294051	0	1	0.543453	0.292866	0	0.502902	0.184772	0.335006	0.256887
FBgn0025454	Cyp6g1	0.5986	0.188096	1	0.0449906	0.0812931	0.258811	0	1	-0.881781	0.37617	0	0.124054	1.16858	0.292446	1	0.00179562	-0.875782	0.562158	0	0.930399	-0.619884	0.296077	0	0.488584	0.196786	0.298881	0	0.785641	-1.40294	0.569919	0.000464316
FBgn0025455	CycT	-0.166608	0.231523	0	1	-0.0659335	0.259352	0	1	-0.0174118	0.324329	0	1	-0.024481	0.306394	0	1	0.210903	0.525358	0	1	-0.462102	0.298874	0	1	-0.061724	0.273837	0	1	0.152558	0.363151	1
FBgn0025456	CREG	-0.155786	0.203672	0	1	0.325032	0.274599	0	1	-0.0369169	0.319936	0	0.962612	0.249318	0.298366	0	0.568503	0.556409	0.509131	0	1	0.071707	0.289226	0	1	-0.157504	0.276491	0	0.800328	-0.479208	0.468215	0.850218
FBgn0025457	Bub3	0.0214825	0.264935	0	1	0.00730877	0.293854	0	1	0.125814	0.356723	0	1	-0.458935	0.368174	0	0.988971	0.437257	0.529754	0	1	0.0900927	0.332668	0	1	0.256241	0.324	0	1	0.131355	0.418758	1
FBgn0025463	Bap60	0.0643944	0.285803	0	1	0.331712	0.317813	0	1	-0.13001	0.435352	0	1	0.405209	0.452267	0	1	0.500034	0.57833	0	1	0.0623216	0.356837	0	1	0.0118422	0.375375	0	1	-0.547935	0.568338	1
FBgn0025469	slv	-0.285126	0.256691	0	1	0.00950292	0.305346	0	1	-0.00158448	0.391701	0	1	-0.269747	0.369084	0	1	0.0424557	0.54166	0	1	0.373105	0.327676	0	1	0.19148	0.318509	0	1	-0.036819	0.436352	1
FBgn0025519	fidipidine	-0.00271322	0.277819	0	1	0.133111	0.308959	0	1	0.4129	0.409483	0	1	0.127524	0.417426	0	1	-0.158262	0.55626	0	1	0.171068	0.336697	0	1	0.183598	0.362998	0	1	0.214246	0.481553	1
FBgn0025525	bab2	0.191145	0.235691	0	1	0.0777669	0.273995	0	1	-0.380911	0.353683	0	1	0.270852	0.377199	0	0.957493	-0.0270025	0.537102	0	1	-0.484744	0.309656	0	0.970584	-0.28373	0.322609	0	1	-0.432623	0.440608	0.701293
FBgn0025549	unc-119	0.113085	0.251253	0	1	0.0722801	0.284629	0	1	-0.00641994	0.353997	0	1	-0.384036	0.364779	0	1	0.180654	0.549429	0	1	-0.112254	0.328551	0	1	0.225541	0.331781	0	1	-0.00833402	0.497216	1
FBgn0025558	CG4101	-0.229185	0.297133	0	1	-0.256963	0.317799	0	1	-0.11582	0.4542	0	1	-0.213886	0.487355	0	1	0.409432	0.603032	0	1	0.450328	0.362126	0	1	0.0631495	0.38342	0	1	0.256099	0.756092	1
FBgn0025571	SF1	0.301884	0.297746	0	1	0.296456	0.298289	0	1	0.169261	0.494529	0	1	0.753711	0.507896	0	1	-0.856529	0.614062	0	1	-0.150576	0.342644	0	1	0.302674	0.405498	0	1	-0.506675	1.43228	1
FBgn0025574	Pli	0.254027	0.223006	0	1	-0.131406	0.276715	0	1	0.242493	0.329851	0	1	0.797934	0.338109	0	0.130386	0.537801	0.516301	0	1	-0.252157	0.300839	0	1	0.476501	0.317162	0	0.740587	0.466423	0.436642	0.586178
FBgn0025582	eIF3e	0.0517799	0.207208	0	1	-0.153023	0.245138	0	1	-0.158961	0.29947	0	0.848457	-0.230484	0.27189	0	0.593038	-0.443338	0.490104	0	1	-0.0140645	0.253464	0	1	0.118361	0.264052	0	0.867791	-0.100031	0.275332	0.443261
FBgn0025583	IM2	0.112564	0.284217	0	1	-0.287103	0.304537	0	1	-0.0972845	0.476024	0	1	0.117953	0.51373	0	1	0.421793	0.612314	0	1	0.470025	0.343937	0	1	-0.48234	0.416087	0	1	1.00075	1.2305	1
FBgn0025592	Gk1	-0.215176	0.201812	0	1	-0.252769	0.25787	0	1	-0.348136	0.297282	0	0.563042	-0.400587	0.277344	0	0.323708	-0.711527	0.497254	0	1	-0.16883	0.282247	0	1	-0.20281	0.260864	0	0.822708	-0.085684	0.28758	0.628763
FBgn0025595	AkhR	-0.240235	0.271802	0	1	-0.30085	0.233702	0	1	-0.720138	0.489182	0	1	0.130647	0.501968	0	1	0.0808695	0.504369	0	1	-0.0806587	0.342144	0	1	0.204943	0.395631	0	1	0.476	1.56656	1
FBgn0025608	Faf2	0.0406706	0.27838	0	1	0.195794	0.304048	0	1	0.253287	0.378817	0	1	0.813155	0.357398	0	0.142516	-0.449028	0.554964	0	1	-0.173557	0.328212	0	1	-0.0181262	0.323206	0	1	0.0925303	0.781339	1
FBgn0025615	Torsin	-0.00940678	0.232966	0	1	0.113326	0.267809	0	1	-0.181086	0.36729	0	1	-0.392973	0.328791	0	0.518309	0.0766991	0.522014	0	1	0.10846	0.323364	0	1	-0.139533	0.290396	0	1	-0.255371	0.509393	1
FBgn0025620	CG13360	0.599814	0.200926	1	0.0817885	-0.294373	0.302744	0	1	-1.0886	0.347176	-1	0.0728155	-0.350222	0.358543	0	0.662298	-1.47381	0.5554	0	0.294901	-1.15985	0.330457	-1	0.0348178	-0.692386	0.317555	0	0.553211	-0.709337	0.68993	0.0412012
FBgn0025621	CG16989	0.171076	0.286724	0	1	-0.0616192	0.31521	0	1	-0.345272	0.443255	0	1	1.02978	0.392736	0	0.421362	-0.795584	0.580684	0	1	-0.107111	0.362838	0	1	0.00284382	0.38233	0	1	-0.333007	0.918255	1
FBgn0025624	CG4025	0.145038	0.225231	0	1	-0.249891	0.285457	0	1	0.0542218	0.331723	0	1	0.345583	0.339763	0	0.647676	-0.159096	0.525964	0	1	0.505096	0.301419	0	0.94459	0.43902	0.310548	0	1	0.38279	0.411877	0.825881
FBgn0025625	Sik2	-0.248107	0.241629	0	1	-0.256012	0.252003	0	1	-0.15471	0.416079	0	1	0.131183	0.494963	0	1	-0.33111	0.522171	0	1	0.0432515	0.266466	0	1	-0.186931	0.364773	0	1	0.644002	1.74053	1
FBgn0025626	CG4281	4.52821e-05	0.29251	0	1	0.233124	0.319154	0	1	-0.256587	0.471248	0	1	0.573759	0.47728	0	1	0.147061	0.612273	0	1	-0.154886	0.363809	0	1	0.287814	0.39677	0	1	-0.819425	0.998825	1
FBgn0025627	CG4194	-0.0816948	0.199841	0	1	-0.0266487	0.258971	0	1	-0.0709864	0.42071	0	1	-0.278219	0.436948	0	1	-0.404511	0.532097	0	1	-0.0241226	0.254669	0	1	0.0952468	0.361564	0	1	-0.515323	1.58138	1
FBgn0025628	CG4199	-0.113796	0.258026	0	1	0.171814	0.297731	0	1	0.339375	0.402477	0	1	0.823841	0.351517	0	0.12783	-0.013476	0.57184	0	1	0.210509	0.351307	0	1	-0.0698504	0.329146	0	1	0.0794014	0.790151	1
FBgn0025629	CG4045	0.0806475	0.278799	0	1	0.359694	0.312045	0	1	0.118215	0.428874	0	1	0.228836	0.415044	0	1	-0.110575	0.579811	0	1	0.0368041	0.353281	0	1	0.0794273	0.367893	0	1	-0.478416	0.613361	1
FBgn0025630	Rtca	0.433379	0.296637	0	1	0.355396	0.317107	0	1	0.404963	0.467642	0	1	0.773435	0.482113	0	1	0.502456	0.598561	0	1	0.235111	0.358554	0	1	0.482618	0.389899	0	1	-0.0688625	0.983763	1
FBgn0025631	moody	0.222123	0.277659	0	1	-0.0294325	0.302755	0	1	0.219291	0.386151	0	1	0.526966	0.358025	0	0.952564	-0.0361189	0.518704	0	1	-0.226139	0.324981	0	1	0.0711297	0.327973	0	1	0.466111	0.616178	1
FBgn0025632	CG4313	-0.0483926	0.297585	0	1	-0.30972	0.319289	0	1	0.210038	0.461567	0	1	0.081428	0.465753	0	1	-0.0552578	0.611494	0	1	0.26915	0.361846	0	1	0.0612281	0.407582	0	1	0.880121	0.752365	1
FBgn0025633	CG13366	-0.0167245	0.242602	0	1	-0.0296893	0.27879	0	1	0.422989	0.382264	0	1	0.44959	0.374013	0	1	0.0886152	0.518006	0	1	0.201494	0.315153	0	1	0.130026	0.311261	0	1	0.538414	0.471305	1
FBgn0025634	CG13367	-0.150698	0.296727	0	1	0.192391	0.3179	0	1	-0.0985545	0.493968	0	1	0.580755	0.498826	0	1	-0.772232	0.616255	0	1	0.216905	0.357895	0	1	0.270588	0.413347	0	1	-0.320669	1.14226	1
FBgn0025635	CG17829	-0.0269819	0.295116	0	1	-0.142739	0.31912	0	1	0.076698	0.463916	0	1	0.257454	0.491268	0	1	-0.242541	0.611429	0	1	-0.0511788	0.365279	0	1	0.245288	0.409618	0	1	0.376125	0.956723	1
FBgn0025637	SkpA	-0.0404573	0.194705	0	1	0.219622	0.254022	0	1	-0.124047	0.352607	0	0.884386	-0.353025	0.29945	0	0.458459	0.0656309	0.51245	0	1	0.186583	0.295535	0	1	-0.237432	0.28007	0	0.735651	-0.276982	0.499407	1
FBgn0025638	Roc1a	-0.0312257	0.225769	0	1	0.0348132	0.270195	0	1	-0.0490876	0.289066	0	0.951844	-0.551527	0.31608	0	0.25919	0.140623	0.485006	0	1	0.225053	0.28196	0	1	-0.124739	0.255786	0	0.821959	-0.177139	0.356088	0.539333
FBgn0025639	Hmt4-20	-0.0437711	0.25337	0	1	0.22187	0.287396	0	1	0.0976774	0.356583	0	1	0.421605	0.345007	0	0.542518	0.129106	0.521347	0	1	-0.286439	0.299749	0	1	0.0853059	0.306433	0	1	-0.140113	0.41574	1
FBgn0025640	CG13369	0.132635	0.270256	0	1	0.435004	0.307235	0	1	0.0771282	0.427527	0	1	0.2762	0.396547	0	1	-0.0607723	0.567657	0	1	0.0544517	0.359818	0	1	-0.00491713	0.364739	0	1	-0.572307	0.603948	1
FBgn0025641	DAAM	0.107364	0.248422	0	1	0.14168	0.224169	0	1	0.323354	0.476589	0	1	-0.355869	0.461644	0	1	-0.38858	0.597563	0	1	-0.190399	0.275121	0	1	-0.794879	0.39182	0	1	0.0526892	1.70778	1
FBgn0025674	CycK	-0.0540734	0.215275	0	1	-0.190107	0.261188	0	1	0.0193777	0.326566	0	1	0.143462	0.308592	0	0.894572	0.284122	0.506392	0	1	0.0872192	0.291196	0	1	0.0175455	0.278729	0	1	0.22208	0.262606	1
FBgn0025676	CkIIalpha-i3	-0.146824	0.293432	0	1	-0.314664	0.318687	0	1	0.15293	0.468337	0	1	-0.0317491	0.500023	0	1	-0.257797	0.607436	0	1	-0.0590711	0.344106	0	1	-0.599473	0.387687	0	1	0.988525	0.68164	1
FBgn0025678	CaBP1	-0.848708	0.214249	-1	0.0040434	0.0590629	0.311655	0	1	0.606657	0.380605	0	0.889407	0.130791	0.309597	0	0.777855	-0.661349	0.558987	0	1	0.585026	0.358529	0	1	0.508938	0.29507	0	0.409074	0.53198	0.808934	0.304142
FBgn0025680	cry	-0.167329	0.280415	0	1	0.537651	0.2981	0	1	-0.0347574	0.418393	0	1	1.04202	0.391695	0	0.159646	-0.411895	0.579543	0	1	0.146322	0.32886	0	1	0.737344	0.327308	0	0.327513	-0.729397	0.842683	1
FBgn0025681	CG3558	-0.0375213	0.278516	0	1	0.138104	0.295049	0	1	0.222063	0.41979	0	1	0.595414	0.375901	0	1	-0.291688	0.559202	0	1	0.0423131	0.342226	0	1	0.181987	0.330985	0	1	0.162917	0.750189	1
FBgn0025682	scf	0.099615	0.297771	0	1	-0.00269126	0.314295	0	1	-0.0487798	0.474471	0	1	-0.143624	0.510888	0	1	-0.326231	0.613684	0	1	0.128447	0.365201	0	1	0.19159	0.417327	0	1	0.0306809	0.778683	1
FBgn0025683	CG3164	-0.357932	0.187227	0	0.593284	-0.137474	0.258338	0	1	-0.184707	0.315179	0	0.776276	-0.298964	0.274969	0	0.470156	0.189793	0.493484	0	1	-0.160028	0.281797	0	1	-0.469007	0.250329	0	0.328491	-0.0392938	0.400022	1
FBgn0025684	MFS18	0.190095	0.247113	0	1	0.291151	0.30189	0	1	0.260195	0.373631	0	1	0.31577	0.355691	0	1	-0.0973107	0.567224	0	1	0.00567343	0.338313	0	1	0.479133	0.318626	0	0.902094	-0.0975136	0.498978	1
FBgn0025686	Amnionless	0.153123	0.234364	0	1	-0.221413	0.201592	0	1	0.0049861	0.324498	0	1	-0.0576361	0.220621	0	1	0.578211	0.521236	0	1	-0.022407	0.263517	0	1	0.0839456	0.389168	0	1	3.14715	2.51094	1
FBgn0025687	LKRSDH	-0.144884	0.292597	0	1	0.00603311	0.319507	0	1	0.0638622	0.467325	0	1	0.685737	0.469462	0	1	-0.444131	0.612789	0	1	-0.257571	0.365198	0	1	0.120332	0.393333	0	1	0.202887	0.698851	1
FBgn0025692	Lfg	-0.0468071	0.234356	0	1	-0.3045	0.259038	0	1	0.680554	0.328582	0	0.203567	-0.674319	0.307545	0	0.11929	0.842158	0.498474	0	1	0.600787	0.270158	0	0.429315	0.161002	0.26343	0	0.786934	1.16116	0.497996	0.038046
FBgn0025693	ZnT41F	-0.125338	0.212409	0	1	-0.240187	0.251973	0	1	-0.150864	0.320461	0	0.863143	-0.382335	0.299535	0	0.417487	0.249919	0.512094	0	1	-0.394784	0.298885	0	0.961879	-0.506523	0.275468	0	0.345201	0.14751	0.428144	0.941473
FBgn0025697	santa-maria	0.247555	0.224638	0	1	-0.144485	0.256719	0	1	-0.644107	0.333086	0	0.245543	-0.451554	0.326846	0	0.435387	-0.131928	0.534355	0	1	-0.315312	0.318143	0	1	-0.590803	0.28566	0	0.45636	-0.596967	0.511321	1
FBgn0025700	CG5885	0.0487889	0.233365	0	1	-0.176101	0.279287	0	1	-0.0251556	0.32863	0	0.996958	-0.807173	0.321841	-1	0.0662573	-0.293169	0.481583	0	1	0.133279	0.258946	0	1	-0.206329	0.264893	0	0.822708	0.134039	0.478941	0.741658
FBgn0025702	Srpk79D	-0.0611153	0.288729	0	1	-0.138679	0.313373	0	1	0.143512	0.491044	0	1	-0.045118	0.513479	0	1	0.0586327	0.616743	0	1	0.0789916	0.363337	0	1	-0.177427	0.412421	0	1	0.720158	0.869796	1
FBgn0025709	CNT2	-1.00448	0.242371	-1	0.00223773	-0.403449	0.238442	0	0.867048	-0.729339	0.289871	-1	0.082343	-0.679244	0.283874	-1	0.0873444	-0.824848	0.510847	0	1	-0.506585	0.281113	0	0.717776	-0.488211	0.267779	0	0.354708	-0.407462	0.408324	0.780253
FBgn0025712	CG13920	0.352473	0.286221	0	1	-0.280373	0.315625	0	1	0.0233585	0.461318	0	1	0.0924773	0.458742	0	1	0.0255435	0.589977	0	1	0.0427582	0.359095	0	1	0.325812	0.373674	0	1	0.571883	0.64362	1
FBgn0025716	Bap55	0.114884	0.273255	0	1	0.157382	0.305007	0	1	0.641518	0.398129	0	0.948659	-0.224013	0.385751	0	1	0.0232158	0.541703	0	1	0.144367	0.333868	0	1	0.288416	0.335336	0	1	0.596271	0.453764	1
FBgn0025720	Ate1	0.168361	0.225138	0	1	0.305138	0.279304	0	1	0.2274	0.348019	0	1	0.446224	0.345193	0	0.507757	-0.286087	0.556934	0	1	-0.0342407	0.29853	0	1	0.347147	0.313149	0	1	-0.168751	0.424227	1
FBgn0025724	beta'COP	-0.164646	0.239414	0	1	-0.0172139	0.305626	0	1	0.503387	0.413218	0	1	0.738623	0.319327	0	0.134127	-0.350016	0.571283	0	1	0.00900474	0.360457	0	1	0.187574	0.331991	0	1	0.63467	0.882809	1
FBgn0025725	alphaCOP	-0.0929653	0.224925	0	1	0.0458574	0.304693	0	1	0.334029	0.388056	0	1	0.498342	0.306157	0	0.338707	-0.349517	0.550273	0	1	0.0951348	0.344503	0	1	0.224642	0.329646	0	1	0.232432	0.714617	1
FBgn0025726	unc-13	-0.269219	0.219091	0	1	-0.031378	0.276065	0	1	-0.180024	0.337334	0	1	-0.162427	0.326754	0	0.857586	0.516752	0.542013	0	1	-0.191298	0.324947	0	1	-0.310418	0.289332	0	1	-0.0859529	0.520971	1
FBgn0025739	pon	0.0714785	0.179799	0	1	0.143946	0.259147	0	1	0.0322464	0.437646	0	1	0.188987	0.487673	0	1	0.498388	0.499573	0	1	-0.188628	0.289147	0	1	-0.109078	0.388751	0	1	-0.0688412	1.64312	1
FBgn0025740	PlexB	-0.194052	0.296171	0	1	-0.174029	0.318036	0	1	0.293857	0.486135	0	1	-0.272052	0.502365	0	1	0.75238	0.609675	0	1	-0.322907	0.363841	0	1	-0.219766	0.395148	0	1	0.87389	1.02515	1
FBgn0025741	PlexA	-0.186753	0.221308	0	1	-0.279273	0.273066	0	1	-0.0849754	0.350427	0	0.946905	-0.338822	0.284451	0	0.453948	0.710576	0.54192	0	1	-0.336669	0.325793	0	1	-0.367153	0.282978	0	0.545047	0.310161	0.58744	0.936798
FBgn0025742	mtm	0.140071	0.275892	0	1	0.0831211	0.319479	0	1	0.383064	0.443594	0	1	0.332126	0.429571	0	1	0.451777	0.572364	0	1	-0.0480005	0.356192	0	1	0.25374	0.383036	0	1	0.363178	0.702475	1
FBgn0025743	mbt	0.0221138	0.296061	0	1	0.00266721	0.315953	0	1	-0.115558	0.483348	0	1	-0.000322742	0.505486	0	1	-0.187841	0.61346	0	1	0.139721	0.363464	0	1	0.326243	0.414867	0	1	-0.183593	0.954598	1
FBgn0025777	homer	0.137446	0.229192	0	1	-0.290144	0.273044	0	1	0.181546	0.341147	0	1	0.116867	0.336782	0	1	-0.0311997	0.518028	0	1	-0.581529	0.294582	0	0.936705	-0.321566	0.302529	0	0.851621	0.554543	0.371909	0.658328
FBgn0025781	Cdc16	0.0327457	0.287669	0	1	-0.0558254	0.313215	0	1	0.0994861	0.433628	0	1	-0.620601	0.446318	0	1	0.255114	0.579283	0	1	-0.16806	0.352839	0	1	-0.0882133	0.369457	0	1	0.263038	0.629937	1
FBgn0025790	TBPH	-0.0346615	0.293384	0	1	0.121585	0.319664	0	1	0.775198	0.472782	0	1	1.20807	0.476343	0	0.364392	-0.542015	0.584539	0	1	-0.299388	0.362875	0	1	0.0312113	0.375296	0	1	1.08723	0.996806	0.922758
FBgn0025800	Smox	0.114444	0.201456	0	1	-0.151627	0.240795	0	1	-0.312693	0.308384	0	0.651966	-0.114347	0.294847	0	0.678892	0.245532	0.516384	0	1	-0.407559	0.293912	0	0.922723	-0.502214	0.26387	0	0.327513	-0.0647478	0.392454	0.63388
FBgn0025802	Sbf	0.122786	0.266232	0	1	-0.166746	0.301732	0	1	-0.181146	0.380728	0	1	-0.0707884	0.395249	0	1	0.144619	0.541213	0	1	-0.00047078	0.335396	0	1	-0.0908762	0.332146	0	1	0.00789569	0.422729	1
FBgn0025807	Rad9	0.162186	0.294923	0	1	-0.128894	0.31883	0	1	-0.178825	0.444913	0	1	-0.371309	0.430505	0	1	0.507012	0.577256	0	1	-0.141588	0.35227	0	1	-0.567844	0.404947	0	0.9636	0.0657312	0.97761	1
FBgn0025808	Rad17	-0.1286	0.297653	0	1	0.167692	0.312675	0	1	0.0449688	0.473788	0	1	-0.348734	0.487778	0	1	0.405568	0.600353	0	1	0.150375	0.365356	0	1	-0.161571	0.406474	0	1	-0.376787	0.78289	1
FBgn0025809	Paf-AHalpha	-0.102822	0.281501	0	1	-0.00866245	0.309674	0	1	0.0705812	0.39625	0	1	-1.04119	0.40797	0	0.245023	0.595942	0.565627	0	1	0.287491	0.333829	0	1	0.159596	0.343651	0	1	0.182677	0.462806	0.146796
FBgn0025814	Mgstl	0.15886	0.224317	0	1	0.04253	0.292288	0	1	-0.306049	0.281842	0	0.596768	-0.457865	0.33551	0	0.345865	-0.53066	0.477026	0	1	0.215879	0.292296	0	1	-0.00198561	0.278364	0	1	-0.499335	0.425113	0.782186
FBgn0025815	Mcm6	-0.132688	0.292637	0	1	-0.0703982	0.315047	0	1	0.0978056	0.4742	0	1	-0.14619	0.501725	0	1	0.57433	0.61372	0	1	-0.0618732	0.362926	0	1	0.262596	0.413213	0	1	0.379534	0.985541	1
FBgn0025820	JTBR	-0.127222	0.273079	0	1	-0.0749315	0.299867	0	1	-0.00842679	0.407414	0	1	-0.462016	0.404481	0	1	0.5137	0.550698	0	1	0.485222	0.327047	0	1	-0.230529	0.326193	0	1	0.137657	0.519047	1
FBgn0025825	HDAC3	-0.105989	0.284356	0	1	-0.212742	0.315978	0	1	0.247239	0.432599	0	1	0.2969	0.474971	0	1	-0.281603	0.587221	0	1	-0.172691	0.350458	0	1	0.148614	0.386036	0	1	0.712235	0.782738	1
FBgn0025827	CG6421	-0.155676	0.161649	0	1	0.0142441	0.14705	0	1	-0.158404	0.371063	0	1	-0.0840234	0.374604	0	1	-0.237061	0.42767	0	1	0.355261	0.286476	0	1	-0.126157	0.271095	0	1	-0.89154	2.52218	1
FBgn0025830	IntS8	0.0441213	0.272641	0	1	0.0311307	0.312664	0	1	-0.0540581	0.414927	0	1	0.4122	0.432267	0	1	0.114879	0.576885	0	1	-0.110716	0.344194	0	1	0.382341	0.358721	0	1	-0.088637	0.52615	1
FBgn0025832	Fen1	-0.0718173	0.297738	0	1	0.147562	0.319483	0	1	-0.243374	0.465904	0	1	-0.425468	0.480052	0	1	0.080686	0.595261	0	1	0.17306	0.364069	0	1	0.491763	0.404812	0	1	-0.568707	0.72659	1
FBgn0025835	CG17707	-0.0314919	0.210005	0	1	-0.196675	0.213622	0	1	-0.0399719	0.489623	0	1	-0.353605	0.513889	0	1	0.886225	0.600236	0	1	0.098605	0.293228	0	1	-0.445614	0.394335	0	1	1.58758	1.54475	1
FBgn0025836	RhoGAP1A	-0.266922	0.208744	0	1	-0.234908	0.240689	0	1	-0.0561278	0.296548	0	0.957374	-0.273082	0.280592	0	0.492367	0.246914	0.496088	0	1	-0.277987	0.295204	0	1	-0.237031	0.268181	0	0.789629	0.154752	0.379797	1
FBgn0025837	CG17636	-0.622442	0.258007	0	0.517333	0.319319	0.294543	0	1	0.269472	0.39476	0	1	-0.511868	0.397807	0	1	-0.633273	0.582445	0	1	-0.273008	0.339194	0	1	-1.00154	0.335298	0	0.182649	-0.183428	0.517787	0.0665973
FBgn0025839	ND-B14.5A	-0.0361443	0.212771	0	1	-0.0737029	0.276937	0	1	-0.0393203	0.325128	0	0.946905	-1.0061	0.350438	-1	0.0317035	-0.354395	0.49068	0	1	0.378387	0.281884	0	0.960888	-0.3826	0.313866	0	0.659253	0.0216301	0.507701	0.344416
FBgn0025864	Crag	0.0197733	0.239349	0	1	-0.214947	0.257193	0	1	0.905521	0.328055	1	0.0518919	0.390776	0.313997	0	0.497436	0.977344	0.492974	0	0.629708	0.118134	0.265602	0	1	0.172547	0.278059	0	1	1.35487	0.326565	0.000158902
FBgn0025865	Cortactin	-0.0226922	0.20956	0	1	-0.184344	0.260167	0	1	0.778648	0.376165	0	0.195565	0.640072	0.320655	0	0.220491	0.0472893	0.531385	0	1	0.168235	0.323112	0	1	0.316063	0.316979	0	0.704628	1.0481	0.59252	0.900478
FBgn0025866	CalpB	0.0189538	0.249664	0	1	-0.300324	0.282498	0	1	0.863393	0.358634	0	0.365076	0.436347	0.354037	0	1	0.711305	0.51332	0	1	-0.0239261	0.322996	0	1	0.319425	0.309903	0	1	1.42385	0.43157	0.141269
FBgn0025874	Meics	-0.0899577	0.284606	0	1	0.0712133	0.31283	0	1	0.225919	0.433254	0	1	-0.109055	0.453354	0	1	0.0900419	0.581672	0	1	-0.44048	0.347106	0	1	-0.155039	0.376704	0	1	0.224933	0.561919	1
FBgn0025879	Timp	0.00737625	0.257	0	1	0.0613533	0.300581	0	1	-0.102613	0.372115	0	1	-0.286098	0.387969	0	1	0.561694	0.538345	0	1	0.00857362	0.314563	0	1	-0.0264073	0.323858	0	1	-0.137269	0.522817	1
FBgn0025881	snoRNA:Me18S-A1576	-0.0441319	0.183044	0	1	0.125697	0.148902	0	1	0.174369	0.36509	0	1	-0.0406699	0.372498	0	1	0.11096	0.280408	0	1	-0.159689	0.238117	0	1	-0.31849	0.287715	0	1	-0.862082	2.43019	1
FBgn0025885	Inos	0.145616	0.287528	0	1	0.0336911	0.318186	0	1	0.196505	0.441927	0	1	0.620898	0.448427	0	1	0.272451	0.58639	0	1	0.115393	0.364463	0	1	0.179248	0.393621	0	1	0.158695	0.81904	1
FBgn0025936	Eph	-0.219997	0.207159	0	1	-0.256261	0.266318	0	1	-0.145487	0.380369	0	0.891923	-0.274918	0.299371	0	0.563835	0.464138	0.545078	0	1	-0.501016	0.317387	0	0.85862	-0.552521	0.286503	0	0.315524	0.262236	0.581981	0.926966
FBgn0026015	Top3beta	0.00887341	0.293427	0	1	0.114099	0.268982	0	1	0.491577	0.491187	0	1	1.22905	0.512946	0	0.566028	-0.0875083	0.606788	0	1	0.136695	0.322366	0	1	0.0312011	0.4096	0	1	0.601739	1.53528	1
FBgn0026056	Rlip	0.550735	0.294982	0	1	-0.0606468	0.31967	0	1	0.281283	0.466475	0	1	0.246111	0.48581	0	1	-0.14458	0.60047	0	1	0.243455	0.357843	0	1	-0.0565193	0.389396	0	1	0.696625	0.687474	1
FBgn0026059	Mhcl	0.226627	0.274934	0	1	-0.11589	0.292882	0	1	0.123868	0.423757	0	1	0.4093	0.380361	0	1	-0.375637	0.551101	0	1	-0.111199	0.335585	0	1	0.0309223	0.324914	0	1	0.50223	0.574581	1
FBgn0026060	Mipp2	-0.264911	0.253602	0	1	-0.0027914	0.292332	0	1	0.280373	0.379946	0	1	0.0684076	0.374638	0	1	-0.179445	0.542976	0	1	-0.0855893	0.317047	0	1	0.104053	0.341253	0	1	0.357015	0.411069	1
FBgn0026061	Mipp1	-0.51745	0.200046	0	0.19174	-0.781518	0.253885	-1	0.0726476	-1.4195	0.311344	-1	0.000144716	-1.4035	0.295988	-1	9.84996e-05	-2.33219	0.490367	-1	0.000158366	-1.20338	0.252362	-1	0.000281737	-1.21689	0.270943	-1	0.000407229	-0.656261	0.372336	1.21469e-05
FBgn0026076	UBL3	0.09175	0.211619	0	1	-0.216205	0.265436	0	1	0.0255566	0.316714	0	0.953777	-0.226271	0.294283	0	0.536471	0.509743	0.525174	0	1	-0.180689	0.312272	0	1	-0.0728081	0.279848	0	0.870771	0.244477	0.452838	1
FBgn0026077	Gasp	0.169486	0.277857	0	1	-0.0930615	0.312137	0	1	0.174488	0.425948	0	1	-0.524339	0.417368	0	1	0.0874908	0.562494	0	1	-0.0629907	0.336896	0	1	0.0389676	0.335365	0	1	0.260508	0.530967	1
FBgn0026079	Nsun2	-0.348643	0.293461	0	1	0.422574	0.317468	0	1	0.347451	0.479757	0	1	0.682602	0.483754	0	1	-0.398978	0.602357	0	1	-0.0638343	0.364509	0	1	0.383803	0.380108	0	1	-0.190778	1.11919	1
FBgn0026080	Tip60	0.0807962	0.248808	0	1	0.0355251	0.295571	0	1	0.292017	0.385573	0	1	0.305623	0.416669	0	1	-0.398092	0.55885	0	1	0.159384	0.328149	0	1	0.164404	0.335962	0	1	0.249456	0.496064	1
FBgn0026083	tyf	-0.0985306	0.214745	0	1	-0.0660023	0.272217	0	1	-0.195948	0.321639	0	1	-0.15753	0.304813	0	0.847669	0.114894	0.514957	0	1	-0.327272	0.296235	0	1	-0.409495	0.289711	0	0.900496	-0.10978	0.405084	1
FBgn0026084	cib	0.0697341	0.191171	0	1	-0.165248	0.250819	0	1	1.3137	0.295111	1	0.000213968	0.117213	0.285812	0	0.780081	1.76372	0.50943	1	0.0343423	0.16205	0.277743	0	1	0.364911	0.307253	0	0.624185	1.71199	0.484442	0.000914512
FBgn0026085	dgt4	-0.272924	0.28095	0	1	0.00556762	0.302146	0	1	-0.0187954	0.493151	0	1	-0.391163	0.505968	0	1	-0.0905874	0.569916	0	1	-0.152196	0.347825	0	1	-0.294914	0.41735	0	1	-0.164097	1.05651	1
FBgn0026086	Adar	0.0969976	0.229965	0	1	0.0914603	0.284285	0	1	-0.0694339	0.369807	0	1	-0.273649	0.334849	0	0.755318	0.737174	0.555211	0	1	-0.390744	0.330831	0	1	0.0874696	0.315362	0	1	-0.207534	0.555757	1
FBgn0026088	CG14818	0.227339	0.232293	0	1	0.063136	0.287747	0	1	-0.251497	0.358476	0	1	-0.33189	0.365411	0	0.708673	0.436524	0.515305	0	1	0.492149	0.28534	0	1	-0.293839	0.325893	0	1	-0.415215	0.6034	1
FBgn0026089	CG14817	0.0391041	0.248493	0	1	-0.12843	0.280722	0	1	-0.0475615	0.358554	0	1	-0.65506	0.367193	0	0.284482	-0.0567485	0.522126	0	1	0.142158	0.305973	0	1	-0.629754	0.329314	0	0.738101	0.105957	0.510489	0.933939
FBgn0026090	CG14812	0.0200371	0.231485	0	1	-0.0922389	0.280924	0	1	-0.232337	0.349643	0	1	-0.455665	0.3282	0	0.470846	0.257587	0.537059	0	1	0.0538454	0.294176	0	1	0.0219683	0.281154	0	1	-0.13519	0.447774	1
FBgn0026143	CDC45L	-0.00185134	0.295828	0	1	0.136758	0.301666	0	1	-0.353164	0.482168	0	1	-0.00435696	0.511402	0	1	-0.11437	0.615945	0	1	0.202274	0.361891	0	1	0.139897	0.416973	0	1	-0.692968	1.36278	1
FBgn0026144	CBP	0.344812	0.28793	0	1	-0.156704	0.311964	0	1	-0.477232	0.481149	0	1	-1.31807	0.503235	0	0.323708	0.380929	0.585543	0	1	0.107594	0.339419	0	1	-0.390733	0.417365	0	1	-0.523951	1.43914	1
FBgn0026147	CG16833	-0.535398	0.245311	0	0.77388	0.137471	0.288054	0	1	-0.436529	0.376316	0	1	-0.398883	0.333654	0	0.552759	0.254386	0.537009	0	1	-0.192631	0.32262	0	1	-0.327156	0.30546	0	1	-0.704618	0.427446	1
FBgn0026148	CG12253	0.101405	0.26859	0	1	-0.185792	0.284334	0	1	-0.272855	0.493236	0	1	-0.203954	0.511663	0	1	0.259989	0.59232	0	1	0.363608	0.337834	0	1	0.0879096	0.409186	0	1	0.150808	1.13919	1
FBgn0026149	BCL7-like	-0.0992452	0.282354	0	1	0.0862115	0.31337	0	1	0.0518193	0.42327	0	1	-0.424785	0.428121	0	1	0.274161	0.578879	0	1	-0.233178	0.342872	0	1	0.249602	0.356533	0	1	-0.0520378	0.534356	1
FBgn0026150	ApepP	-0.14956	0.201664	0	1	-0.198234	0.266711	0	1	-0.0793443	0.302947	0	0.882014	0.339027	0.302574	0	0.481444	-0.304619	0.52081	0	1	-0.629101	0.291422	0	0.456425	0.114948	0.277098	0	0.927902	0.179215	0.435564	0.591183
FBgn0026160	tna	-0.103429	0.292731	0	1	0.00891654	0.302082	0	1	-0.131491	0.443371	0	1	0.571494	0.389987	0	1	-0.196989	0.556565	0	1	-0.0507016	0.32446	0	1	-0.41961	0.361333	0	1	-0.00858058	0.656347	1
FBgn0026176	SkpB	0.0900608	0.294485	0	1	0.23627	0.319695	0	1	-0.243541	0.492327	0	1	0.20435	0.471161	0	1	-0.0288975	0.608815	0	1	0.421846	0.365319	0	1	-0.707499	0.385491	0	0.898422	-0.69874	0.891516	1
FBgn0026179	siz	0.0561924	0.21366	0	1	-0.072386	0.256175	0	1	0.507221	0.321808	0	0.782088	0.508443	0.309037	0	0.358789	0.106493	0.497386	0	1	-0.116488	0.279973	0	1	0.216828	0.271271	0	1	0.648638	0.265389	0.446198
FBgn0026181	Rok	0.0350882	0.216133	0	1	0.168258	0.265085	0	1	1.13836	0.33183	1	0.0088102	0.37847	0.328233	0	0.549403	1.49207	0.510909	0	0.146166	0.294479	0.288328	0	1	0.403666	0.284126	0	0.775272	1.10691	0.439677	0.00755239
FBgn0026189	prominin-like	-0.0782022	0.237298	0	1	0.131944	0.293497	0	1	0.484925	0.37174	0	1	0.253614	0.365203	0	1	0.513359	0.522503	0	1	-0.0202004	0.329939	0	1	0.318309	0.320128	0	0.96579	0.321189	0.485375	1
FBgn0026192	par-6	-0.269738	0.226706	0	1	0.0342704	0.280429	0	1	0.117619	0.332016	0	1	-0.101723	0.308105	0	1	0.475086	0.514098	0	1	-0.0955813	0.297945	0	1	0.0206072	0.297481	0	1	0.0634326	0.415087	1
FBgn0026196	nop5	-0.017965	0.262231	0	1	0.278399	0.307127	0	1	-0.111287	0.427119	0	1	0.685347	0.380882	0	0.28536	-0.146163	0.555735	0	1	-0.435684	0.33155	0	1	0.24333	0.324947	0	1	-0.559767	0.779798	1
FBgn0026197	noe	0.114019	0.160589	0	1	-0.214659	0.227524	0	1	-0.338991	0.452498	0	1	0.05169	0.421376	0	1	0.299963	0.500496	0	1	-0.0507879	0.227006	0	1	-0.0162893	0.271316	0	1	0.648274	2.42542	1
FBgn0026199	myo	-0.11613	0.231144	0	1	-0.0448617	0.290809	0	1	-0.155555	0.394027	0	1	-0.0308787	0.349375	0	1	0.514812	0.569217	0	1	-0.432982	0.349714	0	1	-0.3318	0.297267	0	1	-0.154919	0.691956	1
FBgn0026206	mei-P26	-0.363506	0.259869	0	1	-0.158383	0.303303	0	1	-0.291364	0.374162	0	1	-0.58326	0.348055	0	1	0.398804	0.569553	0	1	-0.356993	0.334075	0	1	-0.470533	0.35546	0	1	-0.0584494	0.668104	1
FBgn0026207	mbo	0.214422	0.27668	0	1	0.235073	0.306907	0	1	0.139364	0.445124	0	1	0.316068	0.404829	0	1	-0.100768	0.577808	0	1	0.0272008	0.346544	0	1	0.212398	0.375269	0	1	-0.280981	0.572019	1
FBgn0026238	gus	-0.0306455	0.244444	0	1	0.0555762	0.291142	0	1	-0.239425	0.386328	0	1	-0.524056	0.325975	0	0.37105	0.5764	0.546012	0	1	-0.0531703	0.318769	0	1	-0.459376	0.313137	0	0.875126	-0.299833	0.60315	1
FBgn0026239	gukh	0.254134	0.297165	0	1	0.289592	0.319021	0	1	0.574373	0.465776	0	1	0.312191	0.465009	0	1	0.180564	0.59093	0	1	0.195072	0.365045	0	1	0.349783	0.402514	0	1	0.325013	0.923418	1
FBgn0026250	eIF1A	-0.0455376	0.191237	0	1	0.00530176	0.246833	0	1	-0.188681	0.306357	0	0.769566	-0.48826	0.304303	0	0.255956	0.0282848	0.509128	0	1	-0.0896083	0.276807	0	1	-0.350504	0.261562	0	0.543958	-0.174034	0.426295	1
FBgn0026252	msk	-0.1615	0.204464	0	1	-0.0212472	0.258541	0	1	-0.558518	0.320907	0	0.296457	-0.249136	0.278631	0	0.490224	-0.438753	0.497941	0	1	-0.506868	0.248513	0	0.525939	-0.518533	0.268871	0	0.367757	-0.758382	0.26897	0.150568
FBgn0026255	clumsy	-0.030842	0.202076	0	1	-0.0217343	0.151569	0	1	0.1753	0.36489	0	1	-0.0581695	0.453476	0	1	0.00219735	0.530667	0	1	-0.164154	0.273932	0	1	0.292093	0.336961	0	1	1.47435	2.14437	1
FBgn0026257	cav	0.181803	0.297047	0	1	-0.00605403	0.294742	0	1	0.188241	0.484849	0	1	-0.602283	0.504239	0	1	0.604266	0.612379	0	1	-0.283687	0.361655	0	1	-0.0268879	0.406225	0	1	0.291943	0.893796	1
FBgn0026259	eIF5B	0.22947	0.236347	0	1	0.190035	0.284253	0	1	0.170954	0.348544	0	1	0.476108	0.317145	0	0.413252	-0.22591	0.516697	0	1	-0.0694563	0.318678	0	1	0.00792666	0.287937	0	1	0.00450341	0.458679	1
FBgn0026261	bonsai	0.0602284	0.242162	0	1	-0.0552409	0.262685	0	1	0.0633345	0.363259	0	1	-0.635084	0.319218	0	0.284253	0.368698	0.523325	0	1	0.0329093	0.291203	0	1	-0.110331	0.298103	0	1	0.18147	0.446347	1
FBgn0026262	bip2	-0.147229	0.201611	0	1	-0.288315	0.26626	0	1	-0.162139	0.338741	0	0.825385	-0.369809	0.296002	0	0.427454	0.808685	0.541253	0	1	-0.391034	0.326736	0	0.970584	-0.33565	0.276689	0	0.611514	0.192316	0.525644	0.769938
FBgn0026263	bip1	-0.166972	0.294748	0	1	-0.207373	0.31969	0	1	-0.428218	0.460939	0	1	-0.825446	0.46807	0	1	-0.0232494	0.610755	0	1	-0.30473	0.358232	0	1	-0.115884	0.393882	0	1	-0.0814944	0.724021	1
FBgn0026309	aft	0.00332302	0.265115	0	1	0.141945	0.293447	0	1	0.210564	0.369425	0	1	-0.180392	0.362704	0	1	0.614994	0.544547	0	1	-0.258038	0.314964	0	1	-0.140734	0.328672	0	1	-0.00691801	0.513183	1
FBgn0026313	X11L	-0.126456	0.259321	0	1	-0.101896	0.289348	0	1	-0.205357	0.380353	0	1	0.201152	0.357829	0	1	0.419533	0.555842	0	1	-0.464917	0.327033	0	1	-0.151077	0.314606	0	1	0.0687571	0.479115	1
FBgn0026314	Ugt35b	-0.077183	0.294968	0	1	0.0356475	0.118557	0	1	NA	NA	NA	NA	0.402479	0.513991	0	1	-0.755433	0.613447	0	1	0.024036	0.14324	0	1	-0.423747	0.417328	0	1	-2.99835	2.64094	1
FBgn0026315	Ugt35a	0.238935	0.191278	0	1	0.128411	0.267559	0	1	-0.273879	0.339492	0	0.691524	0.0412754	0.309994	0	0.854592	0.208374	0.513751	0	1	0.0587446	0.304749	0	1	-0.135498	0.279566	0	0.822708	-0.409635	0.524757	1
FBgn0026316	Ubc10	0.139542	0.222782	0	1	0.00365024	0.264833	0	1	0.29125	0.31255	0	0.688996	-0.428377	0.308215	0	0.338707	0.158412	0.499026	0	1	0.209037	0.282736	0	1	0.0664303	0.269045	0	0.874778	0.289485	0.352056	0.672384
FBgn0026317	Tsc1	-0.211788	0.27597	0	1	0.0975326	0.309521	0	1	0.134007	0.4261	0	1	0.442609	0.440196	0	1	-0.189383	0.589629	0	1	-0.0512172	0.359621	0	1	0.421829	0.372736	0	1	0.0625648	0.939954	1
[truncated: 8,475 more rows]

## Sheet: 2 foxo-aop-pnt DESeq2 stats FB
gene_id	gene_symbol	log2FoldChange_F	lfcSE_F	signChange_F	padj_F	log2FoldChange_A	lfcSE_A	signChange_A	padj_A	log2FoldChange_P	lfcSE_P	signChange_P	padj_P	log2FoldChange_FA	lfcSE_FA	signChange_FA	padj_FA	log2FoldChange_FP	lfcSE_FP	signChange_FP	padj_FP	log2FoldChange_AP	lfcSE_AP	signChange_AP	padj_AP	log2FoldChange_FAP	lfcSE_FAP	signChange_FAP	padj_FAP	log2FoldChangeFxAxP	lfcSEFxAxP	padjFxAxP
[truncated: 11,069 more rows]

[truncated: 30 more sheets: 3 foxo-aop regulon gut, 4 foxo-aop regulon fat body, 5 foxo-aop-pnt regulon gut , 6 foxo-aop-pnt regulon fat body, 7 pntRNAi DESeq2 stats gut, 8 pntRNAi DESeq2 stats FB, 9 Linear models - ANOVA tables, 10 gutFAP_allGO, 11 fbFAP_allGO, 12 gutFA GO, 13 fatbodyFA GO, 14 gut PntRNAi GO, 15 FB PntRNAi GO, 16 gut FxAxP_PCs GO, 17 FB FxAxP_PCs GO, 18 gut FxAxP GO, 19 FB FxAxP GO, 20 gut counts F+A+P, 21 gut VST F+A+P, 22 FB counts F+A+P …]
